# Supplementary material for: Substrate specificity mapping of fungal CAZy AA3_2 oxidoreductases
Source: Biotechnol Biofuels Bioprod. 2024 Mar 27;17:47. doi: 10.1186/s13068-024-02491-8 (PMC10967070; doi:10.1186/s13068-024-02491-8)
Supplement: Supplementary file 3 — Additional file 3: The fasta file of all fungal AA3_2 domain sequences. [file 13068_2024_2491_MOESM3_ESM.fasta]

>GcGDH;AER13600|31-597
YDYIVIGGGTSGLVVANRLSEDASVSVLVIEAGDSVLNNANVTNANGYGLAFGTDIDYAYQTTAQTYANNASTTLRAAKALGGTSTINGMAYTRAEASQIDAWETVGNEGWNWDALLPYYLKSETFQAPDAERSIKGHISYESDVHGHDGPLYTAYAYGSTNDSYPTSLNATYQALNVPWKEDIAGGSMVGFASYPKTLNQDLNIRWDAARAYYFPYENRTNLKVVLNTTAKKLTWASATNGTDATASGVEITAADGTTSVVTANKEVIISAGALVSPLLLELSGVGNPAWLSQYGIETVVELPTVGENLQDQINNELIYSPPTNFTSTYDSGVGAFVAYPSASHVFGTNESSASEELKSQLTAYADTVAIANGNVTKASDLLDFFQLQYDLIFKDQVPFAEVLIYIAKGSWGAEYWGLLPFSRGSIHISQANSTAGALINPNYFMLDYDVELQVATAKFIRSVFGTGPFASVAGTETTPGFDVIPADADEATWKSWATKEYRSNFHPVATAAMLPKEKGGVVDAQLKVYGTTNVRVVDASVLPFQVCGHLVSTLYAVAEKASDLI
>AmPDH2;AAW82998.1|40-596
DYDFIVAGGGTAGLVVASRLSENSKWNVLVIEAGPSNKDTPETRIPGLADNLPGTRTDWNYTTIPQDALGGRSLNYSRAKVLGGCSTHNGMVYTRGPRDDWNYWAEITDNQALKWDNVLPIMKNTEKFSQDFLDQSMEGHIDPSVHGFDGMLSVVASYTNVSFNNLLLETTRELSDEFPFKLDLNDGKPHGLAWTQYTIDQGAERSSSATSYLESTGDNVHVLVNTHVTRIVSAGNETDFRSVEFAVDANSPKKVLTAKKELILSAGVIASPQILMNSGIGGREELQAIGVDTLIDNPSVGRNLSDQASTLLMFDTTLPNTDYDVAAALTEWDNSRSGPMAYAARLNHLTWVRLPDDKLSGSDPSSGHDSPHIEFQFRQISHQLPPADVPNQVQLPDPDSIGVVLQFSVVNLYSISLGSVTLNNNDPFADPIIDLNMFGDQKDIAILREGVRSARRMFSSQAFKNVVHETVYPPAGVTSDEDLDAFLRTSAVSYLHGVGTLSMSPHSASWGVVNPDFRVKGTTGLRVVDASVIPRAPAGHTQIPVYTFAEHASALI
>AmPDH3;AAZ94874.1|40-597
DYDFIVAGGGTAGLVVASRLSENPDWNILVIEAGPSNKDAPETRVPGLAGSLPASRTDWNYTTIPQDALGGRSLNYSRAKVLGGCSSHNSMVYTRGSKDDWNHWADITGDQGLSWDSILPVMKKAEKFSKDFSNQSVDGHIDPSMHGHDGLLSVVSSYTNVSFNDLLLETTKELSDEFPFKLDLNDGNPHGLAWTQYTIDHRAERSSSATSYLESTRDNVHVLVNSRVTRIFSAGNGTDFRSVEFAVDANSPKKVLTAKKEVILSAGVIASPQVLMNSGIGGREELQAIGVDTLIDNPSVGKNLSDQAATLLMFDTTLPNTDYDVAAALTEWEDSRSGPMAYGARLNHLTWVRLLDDKLNGSDPSSGKNSPHIEFQFMQISHQLPPADAPNQVKLPDPDSIGAVLLLAVVNLYSVSHGSIILNDNDPFANPMIDLNMFGDQKDIAILREGVRSARRMFSSQAFKDVVNGTVYPPADVTSDEDLDAFLRTSAISYWHGVGTLSMSPQNASWGVVDPDFRVKGTSGLRVVDASVIPYAPAGHTQVPVYTFAEHASVLIA
>PcGOx;AFA42947.1|41-605
KTYDYVIAGGGLTGLTVASKLSENPKIKVLVIEKGFYESNDGPIIEDPNAYGEIFGTSVDQNYLTVPLINNRTGEIKSGLGLGGSTLINGDSWTRPDKVQIDSWEKVFGMEGWNWDNVFQYMQKAERSRPPTAAQIEAGHFYDPACHGTDGTVHAGPRDNGKPWSPLMRALMNTVSAFGVPVQKDFHCGHPRGVSMIPNNLHENQIRADAAREWLLPNYQRDNLQILTGQKVGKVLFNQTASGPKAVGVNFGTNKAVNFNVYAKQEVLLAAGSAISPLILEYSGIGIKSVLDKAGVKQLLELPVGLNMQDQTTTTVRSRANNAPGQGQAAYFANFTEVLGDHAAQGINLLDTKLDQWAEETVARGGFHNVTALKIQYENYRNWLLDEDVAFAELFFDTEGKINFDIWNLIPFTRGSVHILSSDPYLWQYANDPKFFMNELDLLGQAAATKLGRELSSAGEMKKYYAGETIPGDNLPQDATVEQWEDYVMMNFRPNWHAVSTCSMMSRELGGVVDATAKVYGTQGLRVIDGSIPPTQVSSHVMTIFYGMALKVADAILDDYAKSA
>CAZyAcPDH;AHA85313.1|36-592
DYDFIVAGGGTAGLVVASRLGENSKWNVLVIEAGPSNKDVFATRVPGLAETLPTSHIDWNYTTVPQQALGGRSLNYSRAMILGGCSTHNGMVYTRGSKDDWNKWADVTGNRDLSWDSILPIMKKVEKFSEDFSDQSVEGHIDPSVHGNDGKLSVVASYTNVSFNDLLLETTKELVDEFPFKLDMNDGNPVGLTWNQYTIDHNAERSSSATAYLESTGDNVHVLLNTRVTRIVPTGKTNFRTVEFAVDAGGPRKQLTAKKEVILSGGFIASPQILMNSGIGDQEALKAVGVDTLVNNPSVGKNVSDQAATLVLFDTTLPNTDFDVDAAIVEWNNSHAGPLATGAPLNHLIWVRLSDDKLSGSDPSSGKDSPHIEFQFSKISHRIPPANVPNQVALPSQDSIGVVIQFSVVNLNSISRGSVSLNDNNPFSHPLIDLNMLGEEQDIAILREGVHSARRMLSSEAFKPFVNGSVHPPANITSDEDLDAFLHTTTKSYLHGVGTLSMSPQNASWGVVDPDFRVKGTTGLRVVDASVIPSVPAGHTQTPVYAFAEYASIVIA
>CAZyAxPDH;AHA85314.1|40-597
NYDFIVAGGGTAGLVVASRLSENSDWNILVIEAGPSNKDTPETRVPGLADSLPGSRTDWNYTTIPQDALGGRSLNYSRAKVLGGCSTHNGMVYTRGSEDDWNYWAEVTGDQALSWDSVLPIMKKAEKFSQDFSDQSVDGHIDPAVHGRDGLLSVVASYTNVSFNDLLLQTTKELSDEFPFKLDLNDGKPHELAWTQYTIDHNAERSSSATSYLETTGDNVHVLVNTHVTRIVSAGNGTNFRSVEFAVDSNSPKKVLQAKKELILSAGVIASPQVLMNSGIGGREELQAIGVDTLIDNPSVGKNLSDQAATLLMFDTTLPNTDYDVAAALTEWDKSRSGPMAHGARLNHLTWVRLPDDKLNGSDPSSGKDSPHIEFQFRQISHQLPPADVPNQVQLPDPDSIGVVLQFSVVNLYSISPGSVILNDNDPFANPMIDLNMFGDQKDIAILREGVRSARRMFSSPAFKDVINGTVYPPADVTSDEDLDAFLRTSAESYWHGVGTLSMSPQNASWGVVNPDFRVKGTSGLRVVDASVIPRAPAGHTQVPVYTFAEHASVLIA
>CAZyAnGOx;CAC12802.1|34-599
KAVAGRTVDDIIAGGGLTGLTTAARLTENPNITVLVIESGFYESDRGPLVEDLNAYGEIFGSEVDHAYQTVELATNNLTELIRSGNGLGGSTLVNGGTWTRPHKVQVDSWETVFGNEGWNWENVAAYSLEAERARAPNAKQVAAGHYFDPSCHGTNGTVHVGPRDTGDDYTPIIDALMTTVENMGVPTKKDLGCGDPHGVSMFPNTLHEDQVRSDAAREWLLPNYQRPNLQVLTGQLVGKVLLDQNNTVPKAVGVEFGTHKANTFNVYAKHEVLLAAGSAVSPQILEHSGIGMKSILDTVGIDTVVDLPVGLNLQDQTIVLVSSRITSAGAGQGQVAIFATFNETFGDYAPQAHALLDAKLEQWAEEGVARGGFHNATALRIQYENYRDWLVNHNVAYSELFLDTAGAVSFTIWDLIPFTRGYVHITDADPYLRLVSYDPQYFLNELDLYGQAAASQLARNLSNTDAMQTYFAGETTPGDNPAYDASLSDWAEYIKYNFRPNYHGVGTCSMMKKELGGVVDSSARVYGVDSLRVIDGSIPPTQVSSHVMTVFYAMALKISAAILA
>CAZyAmPDH1;AAW82996.1|40-599
DYDFIVAGGGTAGLVVASRLSENSNWKVLVIEAGPSNKDAFVTRVPGLASTLGAGSPIDWNYTTIPQDGLDGRSLDYPRAKILGGCSTHNGMVYTRGSKDDWNSWAGIIGDQGLGWDSILPAIKKAEKFTQDFTDQSVKGHIDPSVHGFDGKLSVSAAYSNISFNDLLFETTKELNAEFPFKLDMNDGKPIGLGWTQYTIDNHAERSSSATSYLESTGDNVHVLVNTLVTRVLSASGNGTDFRKVEFAVDANSPKKQLEAKKEVIVAGGVIASPQILMNSGIGERKVLQAVGIDTLIDNPSVGKNLSDQGATSVMFDTTLPSTDFDVDAALTEWTNSHTGPLARGARLNHLTFVRLPDDKLNGQDPSSGKNSPHIEFQFAQITPQVPTLGVPKQAPLPAANSYRLLLQLAVVNLYSISRGSISLSDNNPFTYPLIDLNMFKEDIDIAILREGIRSAGRMFSSKAFKNSVNKFVYPPADATSDEDLDAFLRSSTFSYVHGVGTLSMSPKGASWGVVNPDFKVKGTSGLRVVDASVIPHAPAAHTQLPVYAFAEYASALIA
>AbPDH1;AAW92124.1|40-591
DYDFIVAGGGTAGLVVASRLSENPEWNVLVIEAGPSNKDVFETRVPGLSSELRPRFDWNYTTIPQDALGGRSLNYSRAKLLGGCSSHNGMVYTRCSRDDWDNYAEITGNQAFSWDSILPVMKRAEKFSKDSSHKPVKGHIDPSVHGGDGKLSVVASYTNASFNDLLLETAKELSGEFPFKLDMNDGRPLGLTWTQYTIDQRGERSSSATAYLEGTGNNVHVLVNTLVTRIVSAENGTDFRSVEFATDADSPKIQLRAKKEVIVSGGVINSPQILMNSGIGGREVLGANGIDTLVDNPSVGKNLSDQAATIIMLDTTLPITDYDVDAALIEWKKSHTGPLAQGGRLNHLTWVRLPDDKLDGLDPSSGENSPHIEFQFGQISHQLPPSGLTRFSFYRHCSPIPPLINLYTVSRGSISLSNNDPFSHPLIDLNMFGEEIDPAILREGIRSARRMLSSQAFKGFVGETVFPPSDATSDEDLDTFLKTSTFSYVHGVGTLSMSPQSASWGVVNPDFRVKGTSGLRVVDASVIPFAPAGHTQEPVYAFAEHASVLIA
>PcAAQO2;ALS87662.1;ArylAlcoholOxidase|33-597
PKLKYDFVVIGAGAAGNVIAARLTENPKFSVLLIEAGISDQGVLGVQVPFLAPTNLPNSSVTWNYTTVPQTSLNNRVLAYSRGRVLGGSTSINLMTYTRGSDDEYNRWAELTGDDSWAWRNLEPFYLKSTRLVPPVDHHSTKGLVDPAVHGFGPVEVSLPGLPSELDGRVVNTSKASGAEFPFNVDIQSGNSVGVGIAQSTIGGGIRSSSSRAYLEPNLNRSNLHVLLENSVTRLVQSGSDHGVPVFKQVELAASPSATRTIVTADKEVILSAGSIGTPQILMLSGLGDAAELGRLGIRPVVNLPDVGKNLQDHPIMSNYWVVNSNNTFDDVLRNTSILDADLAQWTANKTGLFGNAPANAVALLRIPGNASIFERVRDPAAGPHSAHFEMIFADGFAATVFPQPATGHFVTINTAVVSPTSVGSVRLASADPFTFPLIDPNFFNTTFDQFAMLSAVKAARAFMTAPPWQGFVASRFGPVGSAETDEDIIAAARDAIVTIWHPTSTARMSPRHASWGVVDPQLLVKGVSGLRIVDASIMPIIPAAHTTGPTYILAERAAEFIKE
>AMW87253.1 aryl-alcohol oxidase [Pleurotus sapidus]|26-593
PTADFDYIVVGAGNAGNVVAARLTEDPNVSVLVLEAGVSDENVVGAEAPLLAPGLVPNSIFDWNYTTTAQAGYNGRSIAYPRGRMLGGSSSVHYMVMMRGSIEDFDRYAAVTGDDGWNWDNIQQFVRKNEMVVPPADNHNTSGEFIPAVHGTNGSVSISLPGFPTPLDDRVLATTQEQSEEFFFNPDMGTGHPLGISWSIASVGNGQRSSSSTAYLRPAQSRPNLSVLINAQVTKLVNSGTTNGLPAFRCVEYAEREGAPTTTVCAKKEVVLSAGSVGTPILLQLSGIGDQSDLSAVGIDTIVNNPSVGRNLSDHLLLPATFFVNNNQSFDNLFRDSSEFNADLDQWTNTRTGPLTALIANHLAWLRLPSNSSIFQSVPDPAAGPNSAHWETIFSNQWFHPALPRPDTGNFMSVTNALIAPVARGDIKLATSNPFDKPLINPQYLSTEFDIFTMIQAVKSNLRFLSGQAWADFVIRPFDARLSDPTNDAAIESYIRDNANTIFHPVGTASMSPRGASWGVVDPDLKVKGVDGLRIVDGSILPFAPNAHTQGPIYLVGERGADLIKAD
>ACR56326.1;glucose oxidase;Aspergillus niger|43-598
DYIIAGGGLTGLTTAARLTENPDITVLVIESGSYESDRGPIIEDLNAYGDIFGSSVDHAYETVELATNNQTALIRSGNGLGGSTLVNGGTWTRPHKAQVDSWETVFGNEGWNWDSVAAYSLQAERARAPNAKQIAAGHYFNASCHGINGTVHAGPRDTGDDYSPIVKALMSAVEDRGVPTKKDLGCGDPHGVSMFPNTLHEDQVRSDAAREWLLPNYQRPNLQVLTGQYVGKVLLSQNATTPRAVGVEFGTHKGNTHNVYAKHEVLLAAGSAVSPTILEYSGIGMKSILEPLGIDTVVDLPVGLNLQDQTTSTVRSRITSAGAGQGQAAWFATFNETFGDYAEKAHELLNTKLEQWAEEAVARGGFHNTTALLIQYENYRDWIVKDNVAYSELFLDTAGVASFDVWDLLPFTRGYVHILDKDPYLRHFAYDPQYFLNELDLLGQAAATQLARNISNSGAMQTYFAGETIPGDNLAYDADLSAWVEYIPYNFRPNYHGVGTCSMMPKEMGGVVDNAARVYGVQGLRVIDGSIPPTQMSSHVMTVFYAMALKIADAI
>jgi|Hypsu1|48408|38-609
NGQTFDYIVVGGGLTGMTVAARLAEDPTVTVLVIEVGADNRADSRVYDIYEYGQAFGTDLTWSWPADQGRSILGGRTLGGGSSINGAAYTRGLNAQYDAWSTLLETSEASVGWNWQGLWNYMKKSETFSAPNSQQAAKGAQSIASYHGSSGPVQVTYPDAMYGGPQQTAFVDTIVGLTGINHFKDLNGGTPNCVSITPLTINWHDSDHRSSSATAYLSPVEAQRTNWLTLTQHMVTKINWANGSIPITATGVTFAPSSGGSTRYIASARREVIVAAGAIQTPALLQLSGIGDANVLGPLGITTKIDLKSVGKNLQEQTMSPMGAGGNGFNPGGSGPTDAIAYPNLYQIFGNNANATVNKIQSSIASWASSQAAPGLTAAALQQIFQVQANLIISNNAPVAELFLDIGYPTTLGVLVWNLLPFSRGSVAITTNNPFALPKVSVNYFSVDVDLDIQVAATRLTRKILTTAPFSSLSTGEQIPGGAVPDNASRGTDAAWQSWIKGNFQSVAHPVGTAAMMRRSLGGVVDAQLRVYDTANVRVVDASIMPLQVSAHLSATLYGVAEKAADLIKASH
>jgi|Mycfi2|116284|12-588
ANATFDYIVCGGGLTGLTIANRLSEDPSVSVLVIEAGYDNHTSPLISDVRTYGLAFDTELDHRIYSTPVKWQHGERLLLVAGKTLGGSGSLNGASWTKGAKSQYNLLPLLSGDESWGWASFNQYMLKAENFHRPTDSQRDIKGAHYESGLHGYGGPVQVSFGSGMYGGTQLPALEASENALVNFSRNFDAASGQTSGGTIIPNMVVPEENQNRSSPFTAHAHSQVQERNNLIILTGHRVTKIVWRDTKKGAPLVAAGVHFQSSQNSPIEFVKTNREVLLAAGSLQSPQILELSGVGDAHVLEAAGVELKHELNGVGAHMQEQTKNTLTYQARPGINYNGTGPPSSIAFPNAAQLLGDNATTWYRTVKSSLKAYANSLKARSLVANAEATHYILQTQLENLFTAPDVAASEIFFTINSTANLIGTDNWNLIVLSRGTAHIRSNSSWNPPIVNPSYFDHPLDQTFQLATQKISRKIFNAEPLSSYVVEELEPGLPRVPINASDGVWEAWMKEEFTSVWHYLGTCAMMKEEFGGVVDSRLKVYGVRNVRVVDASVVPIQLSAHLSSSLYGIAEKGADMIQ
>jgi|Paxin1|169956|18-589
ADNLYDYIIVGGGAAGCVLASRLSEDPNVSVLLVEAGGSHEKETSSRIPVAYAQLLKSKRDWCYVTEPQSALNGRQIDYARGKMLGGSASINALAYHHCSPSDFDEWESKGAKGWGYQSLAPYLRKSEKFTPNTSFPVDMQHRGTTGVWHTTYTYMHDICNKWIEAAEAVGIPHVPDLNTPRESLGVTKFVTFVDQKGQRSSPATAFLSKDVLKRKNLTVVINTLTTRILFSSDGHRATGVELASDPTSPRYQVGANREIILAAGAINSPHLLMLSGIGNKEELEKLDIPVVKHLPQVGRNLLDHPMVPVIFRAKNGYTFDYMQDPIKAIPVMLRWFLTGGGPAASSGAEAVAFVRSDDKTLFGSMADEADSTGLIDNTSGPDAPDLELAVAPVSLRPLPNQQSGITIIPTLVRPVSTGHLSLVSSSPFDKPSIDPAFLTNPADMYMMKRGVRLAIRTARGLVLKPMLDLKSDSDDTKDTYWPGDADPETISNTDLEEWIRNNCATINHCAGTARIGTSEEDSVIDFNLKVWGISNLRVVDASVFPTMVSGHPTAPIVAIAERMSDLILKDT
>jgi|Settu3|89961|50-633
VGQSYDYVVVGGGTGGNTVAYRLAQAGFTVAIIEAGESYELGKPIVGPAPLGDIIGVGSNPADSIPTVDYGLRTVPQAGAGDRQMHYAQGKCLGGSSGLNFMIHHRPNRGALDAWADAVGDESYTFDQFLPYFKKSFTFTPPNQETRLANATTAYVENDFDTLPDSPIQVTYANWTPVWSTWAAKGLAALGMKLTDKFNQGVLNGYHYAQTTIDPTAQVRSSSAEFIYAARDAKMGNKLKVYLGSRVNKVLFNDNRTATGVEVAGAGLLKYTISARKEVILSAGAVHTPQLLMLSGIGPAKHLAEHGIDVLVDRPGVGQNMTDHALFGPTYEVTFDTLNRVIGDPIALAKAVAEYALTQTGPLTTNVAEFLAWERMPSSANLSQSTWERLLQFPDDWPHIEYFPAAGHIGAFNIPWLDQPKDGKMYASILAALAAPLSRGNISLASASPADSPLVNPNWLTHPGDVEVAIALYKRTREIFNTEAIRSIRASDAEFWPGLDVKTDEQILRNIRTSVMAVMHASCTARMGRVDDPNAVTDHLARVIGVHGLRVVDASSLALLPPGHPQALIYALAEKIADNIIKAQ
>jgi|PleosPC9_1|127507|31-624
ASQSFDFLIIGGGTAGLTTAARLSEVSSVTVGVIEAGQFFPDEPLVNTPLLFGRVLGNPNFDWNFATVPQPRLNNRVIGFPRGKMLGGSSGVNFMVFGRGSKDEYDAWSFLGNPGWDWKGLLPYFRKSETVTPGDADVLPGVSAPPGVNSNFAGNNGPLQIGFNTKKTFVLPELASKFATSFKKVGAFVNPDPDSGNATGVFQTPRSVDPKGARSYAASAYFAQAQRRANLLVLTGAEATKILFSKKGNSLVSTGAVVSSNGKSVTVRATKEVILAAGSIKTPQLLELSGIGQKALLSKLGIPVLQDLSGVGENLQDHMLISQDFLLKEPAPFTWDQIRNNASFNDEQLALYAKTGSGIYAASGGIFSFEPLQAILPKSQVSKILGQLDLELLQSKANPLQIAQYLIQRKLLADGKVGQIEFSFVPGGPTIASPLPGRSYVSLTALSSRPFSRGSVHINTTAPTAPPIIDPNYFDFTFDQQLMTAGLQTVHKIAAAEPLASFIEAPSTPPASAANDGFVSFAKQGSGTVFHPCGTAALAPKILGGVVDPSLKVYGTSNLRVIDASVIPLAFAAHMQATVYAIAEKAADIIKHDN
>jgi|Penth1|174613|16-623
KPSHYDAIIVGGGLSGLVAARRLSELEDKRILLIEAGADRRGDPKIDTPGLLFSLWGDPAYDWNFWSEPQERLNGRQIPQPRGKVLGGSSAINVAAIVYPTSRNFEAWERLGVQGWSFNTLAPYYKRFHTFHPASKATNDLLSLDSYIEVGNQGAHGPLRISFPNVYGPFHKAWIAAFRNLGFENGQDPILGRKQGAFIPPNTVDPGTHQRSYAASAYYSPEIQARHNLHLMTETAVHKLLFSTTSQTVTAIGVQVYGKDGQLSEFTADEVILAAGAIQSPQILENSGIGSAAILEQHGIGVVIDNPGVGENLQDHSFASVSFEVADGQVTNDMARDPAVIEGLLKQYGETRTGPLSGIPYGLAYVPSVDTDGRMSSETGQSLIDTHLNLRDPRLSPVHRAQYEELANMMVDQKENTFWYGITPSQMNMDPHGSTDMTQVYSPQRPENFITLMAGLNHPLSRGSVHISSAAVGSRPRIDPGYLSHPLDVEMLARGIQFLERIVDDLPMRQLLKPDNRVPSYASNLSELETARQVVRDRLWTSYHPSCTCPMMPREKGGVVNDRLLVHGTTNVRIIDASVFPMITQGNIQATVYAVAERACDLIKEDWG
>jgi|Colhig2|6708|28-608
CAKTYDYIVVGGGTAGLALSTRLSQGLPNATVLVIEAGPAGLGDERIEIPGRRGSTFGSAYDWNLTTVPQAGSNGRVWTQTRGHVLGGSSALNLFSYDRASAHEYDGWEELGNPGWNWNSMRDAMIKSENFTSANTEYYTGSEGVGDSGPIKALINRLIPEHQAPLFPVMNSLGIETNLESLNGNVLGVLYSPNSIEPTHYNRSYSANSYLPLASTNHYVLTESKVAKVNLEPAPEGGNRRATGVTLLNGRVLLARREVIVSGGSLLSPAILENSGIGKADVLSAAGIEQLVDLPGVGENLQDHVRIQSSYELKENFTGYDRLKYDTAYAAEQLRLWWEGKTSMYGYSGSGYTFTNWNQALGDEGEADLIALARDAVGASSHPVERKKLEWLNDTSVPQLEILFSDGYTGVKGYPTSGSAGYGKDYFTLIAAVMHPLSRGNVHINPANPLGPPLIDPKYLSHEYDLHAAIQAIKKCRQVALTEPLRSTWVSEYEPGLNTTSDAQWREFALKTTLSIYHPVGTCAMLPKADDGVVDPSLKVYGTTNLRVVDASIMPVLISAHIQTAVYGIAERAAEIIIQEA
>jgi|Copci_AmutBmut1|381860|2-475
PVLAHRLSSNPRWKVLVIEAGPTHESEDAFRTRVPGFTFSLERTIHDWNFTSTPQAGLNNREVPLFRGHILGGSSSINGMFYTRGSAADYDRWARVTGDKGWSWRRMVPYIKRSEKWTEPADGHDTTGRYNPSVHGNNGLVSVSIVGYSQAIDDAVIDASAELGGDFSYDVDVNDGNQLGVGWVQATVGNGERSSAATSYLAPQYANRPNLHILVNHRVTRLVTSGMRKGVPSLRTVQFAPRNSPGSPVMEVTAKKEVILSAGAYGTPQILLLSGVGNPSELQAKGITPVVDLPGVGKNMTDHPMLIMPWAVGIPGTIVPTPELQEQWLDEWNTSKTGPLTILGINHNAWIRIPPESDIWNDFEDPSSGEHTPHVEFGIIGGAMQSAPPPVIMSSVIPVQPLSRGSVTLASSDPFADPVIDSGVLTSPFDMFTFKYGISEMKRFFNASAWQEYNLTLAEVPEDEDDWDEWIRNV
>jgi|Dicsq1|153908|31-596
KGSYDVIVVGGGAGGGAMASRLSEDPDIRVLLIEAGSSDITNLNSTVPGLANNLVMSAFDWNFTTTPQAGYNGRSIDYPRGFVLGGSTAINQMLFCRGTVDDYDRWARVTGDEGWSWKSLAPFIFAVDHMTPPVDHHNTTGEFNPVLHKNGPVSISVDSLILDTNTRVLETTQQLPDLFPFNLDYNSGTSVGVAWKQNAILNGHRVTSATSYLAQAMNRKNLDVVVNTRVTKVFPVGTEDGKPVFRGVEFAQTADGPRHTLKATQEVILSAGSLKTPHILMLSGIGDSAHLSSFGIKTIVDLPGVGQNLHDHAFLGNSWTVNSTNTLDDLQRNATAAAEALALWKANATGPLSVAAGSSQFGFVRIPNATAFFQQFGVEDPSAGPTSGHIEHIPTNSYVSTTVPIPAEGHFFAIITAVISPTARGNVTLRSSDPFDAPLINPALLGNDVDLAIMREGVKAARAFVKAPAWSGYIISEFGEFGNATTEDALNEYIRNNSATVDHPVGSVAMGKDEPAPLTPDLKVRGTVGLRVVDASAFPFIPSGHTQGPTYILAERAAHLVRADLK
>jgi|Pyrtt1|1213|27-602
GDDSFDFIIIGGGTAGSVVATRLSQSLPQYCVLVVEAGPDGRNVEGIYIPGLRGSIFGSVYDWSLPTVPQPAANNRTIVHRRGKVLGGSSALNLMVWDRATVKEYDAWEELGNPGWGWESMYPAMLKSENFQRRNGSAQYGTDGVGYGGPIQVALAEDPPPQLQACVPTLMNLGVQENLESLNGSSLGVMYQPAMYRVSNHTRSYSADYLARASDNLVILFNTTIQKVQLNKSGSKATGVVLTNGKIITAKKEVVISAGSLLSPKILELSGIGKKAVLENAGIEQLIELPGVGENLQDHIRTQTTYELKPDILGVDVLKYDAARAALELDLWKRNQTSLYQYAGNCYGFLKWKQALGDDKELVQLANQSANHSNVVDEKKLALITDSSLEAPDLEVLFSDGYTGTAGYPRNGTLGYGKQYATLLVGVQHPFARGSVHINSSDPSTAPLINPRYLSTPYDLESLKAAVKYTRKLSNTAPFKDVWISEFDPGMSTQTDAQWETYVRDNVGTFYHPLGTCAMLPKKDGGVVDPQLRVYGVKNLRVVDASIMPMIVSAHIQTAVYGIAERAAEMMVAEYR
>jgi|Sphst1|784527|125-563
NKIFTELTDHHNTAGQFNPAVHGFNGINSVSLPGFAFPYTPLIIKATQQLPNDFPFNLDMNSGKPLGIGFAQETTKNGVRSSSATSYLAPKYINRPNLYVLINARVTKVVKTSSGKQPLTFQQVEFTQDGFTGKRIQIQAKKEVILSAGVVNTPFILLHSGIGDTQELARAGIQPLLHLPSVGKNASDHPVTGLGWTVNSMDTLDEINRNITLFNEAFALWNETHGGLFSTNGQGHIGWKRIPKTSPIFQKFPDLSAGPNSAHIELLLSNSGASGGSTGSGFSVAVIIVSPASRGIIGLSSNDPFQQPVINTGALTSNFDVLALREGFKMAKQFVTAPVFKDYIINLAIPAAADNATDAEVEAYIRNTIITAYHITGTAAMTAQNADYGVVNPDLTVKGVKGLRIVDASIFPFIPSGHTQAPTYIIAERAADLIKAAWK
>jgi|Sissu1|1045936|29-598
IAKDYDFVVIGAGTAGNVIANRLTENPNWKVLVVEAGISNEGLYLVSTPFFGPQASPNKAWTWNYTTVPQTACLNRTMNYQRGKLLGGTSSINYMIYTRGSHDYWDNIANYTGNPTWNWTNIEPYYIKAENWTEPADHHNTTGQFDPSVHGFSGPLSVSLPGSPNELSTRIFNTTLELPDTYPFLEDVGAGNGIGLGWMQATIDVDVRASSAQAYLAPKFIARPNLDVLIEQQVTKILFTKNSKGLPHASGIEFSAGPGQRKFTVSPSKEVILSGGSIGSPHLLMLSGVGDAGELLEQNIDIVFNNPQVGKNLVDHPALANHWIANSTQTLDIYRENATDLTLAEQQYNTTGTGTLVDNVSPAIGFFRIPANESLFEQFTDLTSGPNAGHYEFLWRDGWGSFLPVPAPTVGFFTTITQVMLAPASRGSVTLVSPDPFTFPKVDPGFLTNEYDVQTARYAIKSARAFMNATAWDGYNLGLAFDDAAFQTDEELDLFIRNNTAPIYHPTGTNRMESSAKDDGVVDSFLQVKGVTGLRVVDTSVFPFIIEGHPEAPTYALAERAADVIKSAWQ
>jgi|Claca1|108816|29-628
THQSYDYLICGGGTAGLAIAARLTENLDVTVGVIEAGKNRLGDPLVDVPALFTQMLGNKEYDWAWDTIPQPGNKNKVHQVPRGKALGGSSAINYMMYVRGSTQDFDDWAELANDASWSAANMKQYMLKHQTLEPIDERITERSTMPFVGENHGTSGPVRTSFNDFRLPIEDDAIKAADYVAGFDKKPLDPWSGDHIGFYNTLGAVVRTGPNKGMRSYAARGYFQANEHRPNLRVVTECLISRVILEDKRATGVEFINNGQRHTIKAKREVIVAGGAINSPQILEMSGIGNPEILKAAGVECLVDLPSVGENYQDHAVGGTSYQLADGQISGDSLYKPEMMAAAQKALAEEQGGPLTAIQSVQGFFPATLFLEEGELDEIVQSIQASQKTATPFQKKQLDQVIKHVKSNKSANLQFIFIAATGNFKDGVSDQSILFAPPAEGAKDGVTFVVGLQYPASRGHVHIKSADPTVAPEVHPNYMGHEADVALMAAGLKFLEKVTQAPQLKDKLAHRILPEPEKFPLDTVQGRRAAVQEYILGEYHSCGTCAMGDTVDSRLRVKGVEGLRVADASVFANNVSGNIVSSVYMVAEKAADLIKEDWDY
>jgi|HypCI4A_1|56973|37-615
ADATYDYVIVGGGTAGLTLATRLRQQNAGSVAIVEAGSFYETTNGNQSQIPADASIYTTKGQNDWQPLADWGYVTVPQEGVFNESIHLARGRMLGGSSARNFMIYQRGSNGSYQQWADAVGDDSYAWENFLPFFEKSVNFTAADSSLRFSNSTPDYDITTLGDANGPLSITYPNYAYPFSSWGVNALKEIGMNAIDGFVSGDLIGSSYLLSTINADTMYRESSETSFLRIGLDDPDYTVYTLTMAKKIVFDDSKTATGVLVDTIGSQYTLSARKEVIVSAGAIGSPQLLQASGVGPSDLLNSLNIPVVADRPGVGQNLQDHLYFGVAHKVNAVTASALGSADFAAQAAEAFDTDASGILTNGGFDVLGFEKLPASSRTALSNQTQTLLANDYSEDWPELEYIVASAYLGDMSGETAAPSDGNYATLAVVLNTPRSKGTVTITSSDTSVQPAIDPRYLTDQADVDVTVAGFKRAREFWATDALKDFADPTEAYPGTNVTTDADIEDIIRQSFNGIYHLACTCAMGKEDDENAVVDPQAKVYGVSNLRVVDASAFPFLPPGHPQSSVYALAEKIACDISGN
>jgi|Armcep1|7557|44-625
SDSYDYIVAGGGSSGLVVASILSEDSNATVLVLEAGGTGDDVAARRDTPGMTYYNGLGGTTYDWNFKTIPQSNLADRNLAWSRGKIIGGSGATNGMYFTRPPQAEIDAWASLIGDEDYWNWDNFYNVMKTIETFTPPTSDAESIGDIKYDTSVHGTSGPFHSSFPAVQLGFNGNWTTSCLAAGIESRQDPHGGENWGAFVSTSAINPTNWTRSYSRSAYIDPLPPRSNLQILPDATVVRINWDTSSSNIKAKSVVWQADATDSEHTITVNKEVILSGGVVGSPHIMLLSGVGPSSVLKAAGIDVVLDLPGVGQNVQDHVGNGINWATTEATMPTIENSNSDFSKTAEWLSFISDAIAYVNLTTLMGDNMSTWISTVQNGYTTSEGYIPSTDSTILAGYKSTFDVITQTYYPSAVPQVEILLSLNAANTVTIQAALQHPLSRGQITVNSTSAFDTPVIDPGYFSHWADRDILRAAFKLVRNIAAAQPIAQYLGTESSPGTTVSSDDDLNTWMNGNVHTDYHPLGSMSMLPKSLGGVVDKYCLVYGTSNVRVVDASIFPLSMSSHSGAPAFAVGYQGGTLIRGI
>jgi|Daequ1|727551|46-636
ADSYDYIIVGGGTAGLVLANRLSEDSNTSVLVLEAGDTGEAVQNQIDIPSMTYYDSLVGTSYDWSYTTTAQTNVSDRALTWPRGKVLGGSSAINGMYLVRPNALEINEWATLVENGSEWNWDNLFADMKKSETYSAPVSSVQSVLNVQANTSAHGTDGPIHASYPGYVLPAVGDWTETLNAIGIASSSDPDSGDGWGSFIATSAINPSNWTRSYSRSGYIDPLPPRSNLAILPNATVTKLVLANATGGMAAQSVQYASSKTATASTVTVNKEVILAAGAIGSPQILMVSGVGPEDVLQAAGVTVNVALPGVGQHLMDHIYAEVQWKTNDETGATMYYSNYSSGAPTTSTPALSFINSATSYVNFSALVSDAETYASQIAAAVDASAALVPSQYSEVVEGYKAIYNLTAQKLLMSSVGHMEILLTLTGAGESDQQIIAIQAALQHPFSQGRLYINSSSVFDAPVIDPQYLSHEADLTTLREGLKLCRIIGNTAPLSANMVEETNPGSSVQTDDEWEAWLVDNVYTEYHPSCSCAMLPEAQGGVVGADLKVYGLTNVRVADSSVFPFEFAAHLQAPVYGLAEQAASMIKGTYT
>jgi|Sclsc1|9868|21-589
NLAYDYVIVGGGTSGLVIANRLSELNVTVAVIEAGDLGYENVNITNPAGYGLAFGTNIDWAYQSVNQKYAGNATQTLRAGKVIGGTSTINGMAYTRAEDVQIDAWEALGNDGWNWENLFPYYKKSQRLEPPTAAQAESGATYDPSANGVDGPLKVGWLNNLANDDFHITLNDTYASLGVFANEDVNTGRMVGHNRYPATYDSTLNVRHDAGRAYYYPIANRTNLHLYPNTMAQRLTWKSGADIPTTNGVEVLANNSSIPYTISANSEVILSAGALASPLLLELSGIGNPSILNKYNIPVVVDLPTVGENLQDQTNNGLAYTVSEDASFSGVGTLVAYPSAAQVFGSEIQNISTHVLDSLPSYAAQVSAASGNITKAADLLEFFKIQYDLIFSSTHPIPMAEILVMPSTTGFTTEYWALLPFARGNIHITSSIPGTPAAINPNYYMLDWDITSQFTTAKFIRSIYATSPLSNLVGSETKPGLETVSANATEAEWSEWIKAGYRSNFHPVSTAAMMPREVGGVVDSRLKVYGTSNVRVVDASILPMQVCGHLVSTLYAVAERAADLIKEEI
>jgi|Conpu1|131544|8-598
VQQAFDYIVIGGGTTGLALASLLSLDKDVKIGVIEAGQRKDDDNILVPGLIGKVLNDPEYDWSFLTVPQPHANNRRIPINRGKVLGGTSALNYMAYCRGSRVEQNDWKKLGVKGWGWDTIDRVTKASERWTPPDSETASLHWANKAVKNHGRQGYVKTTAYNYYYDLAKPFFETMNELGVATNHSEASGDLIGVWTYTASIDAKTGARSYSTNAYYDNVSHRPNITVLTDALVTKIHLRNEGAGSHCATGVEFLKDGRLYTVQSRKEVVISTGSLQTPQILELSGIGNAEILNSLGIPVQVDLPGVGENFQDHFVVPMGAELTGKHHLTVDDLSSPAFAAEQMRLFKATATGMLGSTLSTLVFIPARQFIAPTRFAEILSALDTALKSPEIVNSPWKKWYEVQRDWLENDGVAQLEMILFPSWTHAGCSREGAKHYQMSVFLQHAWSRGNIHAISQNAEDYPRIDGCTLESPADIDLLMLVEAVKYAFNVMRTGALGALTAEIVQPKPSWSDDEIKEFIRNNVKSAFHPIGTASMLPRSSNGVVDDNLKVYGTSNLRVADASIFPIHLGTHPQATLYGLAHRAAEIINEAR
>jgi|Copci1|10305|34-535
ANTTYDFVIVGGGNSGAVQLVKDTGNPRPVLAHRLSSNPRWKVLVIEAGPTHESEDAFRTRVPGFTFSLERTIHDWNFTSTPQAGLNNREVPLFRGHILGGSSSINGMFYTRGSAADYDRWARVTGDKGWSWRRMVPYIKRSEKWTEPADGHDTTGRYNPSVHGNNGLVSVSIVGYSQAIDDAVIDASAELGGDFSYDVDVNDGNQLGVGWVQATVGNGERSSAATSYLAPQYANRPNLHILVNHRVTRLVTSGMRKGVPSLRTVQFAPRNSPGSPVMEVTAKKEVILSAGAYGTPQILLLSGVGNPSELQAKGITPVVDLPGVGKNMTDHPMLIMPWAVGIPGTIVPTPELQEQWLDEWNTSKTGPLTILGINHNAWIRIPPESDIWNDFEDPSSGEHTPHVEFGIIGGAMQSAPPPVIMSSVIPVQPLSRGSVTLASSDPFADPVIDSGVLTSPFDMFTFKYGISEMKRFFNASAWQEYNLTLAEVPEDEDDWDEWIRNV
>Paeby1p7_002856|1-293
MLSGTGPAAQLEKRRITVIQHLPAVGQGLRDHGLVPLVFLRKDNATDRGAFYGSQEAMDTAMDQWKKSHTGPWTTFACQLGIGYFKSDKITASDEFKMLPADEQEFLLQDTVPHHEFLTHFPYHMLVRHWPQEHMNYSCLLVFLLNGQSRGEVTLQLSNPDDPLLFDPKMLSHPFDCRVAVEATRHLLQVVKHPAFIKDNVAELIGPRSESEEDLLEFWRENICSSFHMTGTVKIGKVDDVDAGVDSKFRVLRIDCLRVADMSVVPLLPNNHPQATAYVTGVSCAETLIEEYN
>jgi|Neopa1|10280|15-619
RIKELDFVVVGGGVAGLVVATRLSEDADKNVLLIEAGANRMGDPRIDITGLLATVYGDSDFDWDFMTEPQTHVNGRQIPQPRGKVLGGSSAINFGVVVHPSNANFNAWSALGNDGWDADGMAQYYRKYQRYTPASGETKELLAIDYQDEAADGTDGPLPVTYPDVYGPFNGAWMKTFGELGWGNTNDPRKGEKIGAFHSGVAVNPETKMRGYAAPAYYTAEVAKRPNLQILVETHVEKILLGNEADGSVTATGVRVQTKDGERHEISAKKEVILAAGALQSPQVLELSGIGQKELLEKHGIPVVIDSPGVGEGLQDHAICAPCFEVADGQISGDVLRDPSIVQAVLKQFQETQSGPLVGMPVSVSCLPLVDDKGRMSSEDIGKLIDQYVDDENLPAGQKKQYELLRRQMLDPKEATCLYMYLPLQLHAYKGETKMTDLLAKKSEKNYITVMTVNNHPFSRGVVHIRSADPKEKPLFDPRYLSHPLDLEILARHTQYLETVVKTEPLASLLKPGSRLPEGADATTLEGAKELVKERLLSTFHPAGTCAMMPRELGGVVNNRLKVHGARNLRVVDASVFPMEPLGNIQATVYAVAEKAADIIKEDWK
>jgi|Moeaph1|5859|33-617
KAKSYDFIICGGGTAGCVIASRLSEDPNTSVLVLEAGGNNDALEVKAPLVFTKNFKTERDWDYTTTPQTEVRNREMQWPRGKLIGGSSSINAMMYHHCAPSDYDEWAEKFNCKGWSYKELQPYLRRSEKYTPHAFTPDVKAAERGDAGLWQTGHSSFKSEVTSKGFVNACVEVGIPYNPDLNTPRGTEGVTHFTTFIDSNGRRSSAATAYLPLEVQKRPNLTIGINVMVNRIIFDTTGAKPKAIAVEMQNKKGGQKYYAAANKRVVVCGGAINSPQTLMLSGIGPAATLKKHNIPVIVDNALVGERLSDHLCHTTINARAKPNHTLDYLGSDIKAIPSLARWLVTGGGPVSSNAGEAAAFVRCNDESLPLVTAQTKPENRPQFFGSLGKGPDIELICTPLAYNDHGALPAPAGTGCVSIVGLNVRPRSKGTISIQSADAWDKAVVDPKYFSDPDDNDRKVTLAGMRLAIAIAKANALQPYLEEYKSDDKDDFYWPISATDPSKLSDDELMDFMTKRAFTLYHPVGTVKMGPDASDSVVDTDLHVHGTEGLVVCDASIFPEQISGHPTAAVIACAEKAAELLKQVA
>jgi|Pucst1|489998|43-640
EKETYDYVIVGAGTAGMTIAARLSEDPNVRVAVLEAGIDYELAPEKALIDTPGSDTVGCGSQPYDNRTDAFDWRFSTTPQSGANNRTVRYARGKIIGGSSARNFMIYQRPSKSSLDQWAELTGDHQWTFKKRLADYQKSVSFTAPKHDLRQELPAAQYDDRAFARANGPVQVSYPNTAQPFSKYMQLSLNEKGIPTLQDFNRGMLNGVQYATTTIDPKDSHRSSSRAFFAAARSRPNLVVYTTAMAKKIIFDHSKRPRAQGIEFDDTLEGSSHKLFAKKEVIISAGTFQSPQLLMVSGIGPRDQLTAYKIPTRVDNPNVGRGMQDHVFFGPSYPVHSIETLTRMAANPDYAASQFLNFTLRQQGPLTNNAADMISFEKFNASTLIQLNTHPLSGYPDDWPHVEYLSSAGNELGSYFRKVVGDFSDLPRLNLLAGKATGKEFVTILAALVAPQSRGTVELASDDASVPPLINPGWLTDPVDQRIAVEAFKRTREFFSAQAMQPILDGPEYIPGPSVNSDDEILNWIRNNLMTVWHAACTCSMRTKDQGGVLDSHFRVYGAKNLRVVDASAFPSLPPGHPQSTVYMIAERAASLIIKENS
>jgi|Triha1|512860|20-591
DGDRFDFIVVGGGTAGNCVAGRLAENSKVRILVIEAGVGNPEELPEITTPSNAMNLRGSAHDWAYKTTMVRRDDYERIEKPNSRGKMLGGSSSLNYFTWVPGCKPTFDRWEEWGGKEWTWDPLVPYLRKSATYHDDPKLYLPELKKIGGGGPIHISHAELIDEMKPFRDNLEKAWKSRGEPMTSNIYDGEMNGLYHCVDTIYKGVRSGSYLFLKDKKNITVLAETHAKKLLINYADRICRGVRVTTTDGKDINVYADREVILSEGVFESPKLLMLSGVGPARELKKFDIDVIVDSRHVGQNLMDHPAVPFVLRVKDGIGMDTAVLRKSKENEKLHAAYKKDHSGPVGSGFLEMVAFPRIDKYLQNDEQYKKAKEANGGLDPFSPEGQPHFELDFVCLWGSAFQWHFPHPPEGEHTTVVVDLVRPVSGPGEVTLRSADPFEQPNINLNFFESDLDIIAMREGIRFSYDVLTKGDGFKDCVVSETPWKMPLHSDEEMKRAVLDRCQTAFHPVGTARLSKNIDQGVVDPALKVHGVTNLRVIDASVIPLIPDCRIQNSVYAVAEKGADMIKADHK
>jgi|Fusps1|5978|32-610
RAEYDFVIVGAGAAGLTVANRLTEDPAVTVLVIEAGDFDKNEDYVTIPGLAGGAVGTSYDWNLTYPATESLNGRNVSIPLGKVVGGSTKLNRMIYDRGSKSDYDRWAELGNSDWQWKSLLPYFKKNEKFTPPTAEIKSKYGVTVDPSAHGSSGFIQTTYSPFFWPITKNFVQAVGELDISVAFDQANGNAIGGYFCPHNTNPKTITRSSAQDYYSAVSSRKNLQLLSGHQVTRVLTKKSGKSVMTTGVEFAKSKGSKKTTVKAKKEVILAAGSIHTPQILQVSGIGDPALLKSIDVPVVVDLPAVGQNFHDHVLLAVISTINAPLQTGNLTSNATFAAEARAQYDNQKKGPYTSPTGDFLLFMPLSNYTSSASDIHKKASSQDGTKFLPSGTPSEVANGYKKQQKVLNDKLLDTNSAILEVIWSDGTAILGLQHPYSRGSVKAKSSDIFDSPEANPEFLKNPLDVALLVEGVKFARKLSGAPSIKSLSPLEILPGADVTSDSDIENFVRSNAATLFHPAGSCKIGSRSEGGVVDQKLRVYGISGLRIVDASVMPLLPATHTMSTVYAMAEKAADLIKQG
>jgi|Walic1|3307|1-569
MNTEYDYVVIGGGTAGLVVAARLAKKGEKVLVVESGGDAHDSISVNAASEFVSHVGSVNDHAYAVHDAAMPMPRGRCLGGSSAINFLLWNKPHSSEIEAWEALGVVGWSWEAVLSEMRRAEAFLPPSSTQKSALQLPEEIGNGDYGDYGSEGPIALSYPPYACCTDKRWLATMARAGVRVNHRAHLGDNAGANVSPVTVDARHQRAYAIRYLESIPVGRGGMLDIRTHTTVDRIRLAQTDDPEKTFRGVAVECSSGDATFDVDVGKRVVLAAGAIATPAILEKSGIGDEKVLQERGYTPRIHLPGVGRYQGHYYVTVCYELRDVDAGEATRDTLRGGNRQQTADSVDPSPIHQAADCVAYLTTDDLLSELEKAVLSQLLYELESGDGEQRVLAQLYRNTQIPQVEVDMVGFFADTNGTTPAEGKQYVTFMVGCQHPVSRGSVHAGEHGVDIASNYNTHPIDRLILKAGIRFVRSVIAQTEPLRGIIGGEVSPGNGVSEEAFMAHAPACDYHPGCTARMGSGETGVVDSTLRVHGCENVFVADASVMPTQVSAHIQSLVYAIAERAGRSL
>jgi|Armga1|120253|26-593
PTTDFDFIIVGGGTAGNVIANRLTEQPDISVLVLEAGGSTADVLVSQVPFFCPETVPQTALDWNYTTVPQPGLNNRPISYARGFGLGGSSAVNFMVYTRGSSQDYDRYAAISGDEGWSWDNLQPYIKRSERFVHPADNHNITGQFNPEAHGFDGIMSVTLPGYPRGTDGRVIQTTTDLADEFPFNLDMNSGYQLGVGWMQTTVGNGTRSSSEVSYLGAKYINRPNLHVLIHTHVTRILQSHHTDSKNKDKRGHGHKAPKFDLVEFTQDFGATTQTLSPSKEIILSAGSLNTPNILLHSGIGDSAELEAVGIQPTVHLPDVGRNLTDHPRWVLNWAVTDTDTLENVYFRNETYQEEVLEQWKENRTGFLSSMPTSQLGWLRVPDGTLEVDPSAGNETAHFELIFSNGVYHAPFPPAGEYRFAINTVVLCPLSRGSVTINNTNPLSPPVVDPAFFTHPQDIQVMRSAVAKAQDFVKGPAWDGHIIGLVTNTTDDDIRNGITSIYHPLSTASMSPKGAEWGVVDPDLVLKRVQGVRIVDASVLPKPPAGHTQAAVYFIAERGADLIKQSWG
>jgi|HypCO275_1|393707|1-459
MYYCRGSASVFDEWAEISGNQGLRWESMLESFRATTHWQDAPVAHYDQPLNTSAFGDGPLEITRQRQPLTLDEPFANTMASTFELSQIDFVSGQGIGVTQSIESIRASNETRSYAYNTFGYLANNRPNLELYHDAWVSKIGFTDTTADSVTYNDTTTGQIYTINASEVIVTAGTINSPQLLMLSGIGPRQHLEELGIDVVKDIPEVGQNLFDHHYAVVQYEAAGNVDSYWQLTENATRAAIEEELYARNGDGLLGTIVGDVMGAFRLPDSVFNNTGNYYRNLASDRPHIAYYQFSGPFLSDSPNVSIVSAFSAVVQPEASGNVTLASANYLEAPLIFSNYFGAASDRAAIISGYRGLRELFRSAELSPYTTRELFPGSDVSNDNDTALWEAIQQGSRSWHHPVGTTAIGSVLDSNWRVQGLKGLRVVGASSAPTIPTCPIEATVYAMSHRAALDIATAD
>jgi|PleosPC9_1|89452|35-435
PNVSYDFIVVGGGVGGSVLANRLTENPSTNVLVLEGGPSYGLVSDAFETKVPFFVTRIPAQYTWNYTTTPQVGMHNAEVPFARGFVLGGSSSINGMFYTRGSSDDFDRYAEVTGDSGWSWNNVQTYFAKNEKWTPPADGHDTTGQYDPSVHSTTGINSYSLSGHHQALDPLVFQAGQELGGIFDFKLDYNDGTPLGLGWLQAAINGSHRSSAATSYLGPQFISRPNLHVLVNARVSRILQTGAGSTFQGVEYTQDINNGPLRSVSATKEVLLAAGVIGTPQILLNSGIGDSSYLSSVGIPPLVNLPSVGRNLTDQPTTGCLWNVRADADTFDPVFQEQNVLDDAMDEWNEDGTGPLVVTPIGEVVFFRLNETERANLGLPAGVDTAAGPNTPHLELAIGNG
>jgi|Sphst1|68833|27-599
PKVNFDFIVVGGGVAGNVVANRLTEDPATSVLVLEAGPSNDGVLDSIVPFFLRPLIETTGPYNWNYTTVAQEGLSGREIPYARGFILGGSSSINVMFYTRGSADDYDRFAAVTGDPGWSWQNLQPYIRKNERWTQPADNHNITGEFNPAVHGFNGINSVSLSAFVSPTSSRVIQTTKELPQVFPFNPDMNSGKPIGLGWLQSTIKDGKRSSSATSYLGPEFINRPNLHVLLNARVTKLLKTNPENSALAFQGVEFSQGNNNTAPKFQVRASKEIILSAGSIGTPHILMHSGIGDKAELGALGIESIHHLPSVGKNASDHPSVRMEWSVNSTNTLDVFGYNSTALNEAFELWNRTGEGPLGLPGLGGTHISWSRLDKSSSAFMNVSDPAAGPNTPHIEIIIASDGGSDKVLPSSGNFIGIVVAAVTPLSRGSVTLQSNDPFVSPLIDPGLLRENFELTALQEGVKRAKGFFSAPAWDGYILDLTGPFANTTTDAEEVDAIRENANTVWHLVGTAAMSPNTANYGVVNPDLRVKGIQGLRVVDASVFPFIPSAHTQAATYIIAERASDLIKTSWK
>jgi|Claca1|113013|25-618
TSRQYDFIVVGGGTAGLVVAARLTEDPNISVAVLEAGENRMDDPSVSTPSLYPTLIGRPQYDWCMTSIPQPNAGNKIYSMPRGKILGGSSGINYLMYVRPSRNDLNGWEAMGNPGWGWDGLARYFVKSQTLDRTELHDDPQFMPIAGGDKFHGTSGPIHTSFNDWYMPLEVDFAKAAHEVTGTPKTISDAWSGDHLGFFSSLGAVNRSDDPGKRSYAATGYLRPNLGRKNLKVLTEAQATKIILDGNKATGVEFVHKGKKHTVQATREVVLSAGVIQSPQLLELSGIGDPEVLQAAGVECVVENKGVGANFQDHVLGGLLFDLKPGIDSMDALHEEEFNKMQQDVYQKTQKGPYASPGMMMGFVSYASVASPEELEDTIKEIEQKSLAKTDFEKAQEKVIVDQLRDPTFANLQTFCIPCRLDVGKGSDQTQFFDAPHNGKRQLSLLMCLEHPLSRGTVHIKSSDPLAAPEIDPGYFRNEVDAKILAAGMKWMEKVSKHPLLAKSLAQRELPPEGKALETEEARIDYVKNHISTQYHLIGTCALGEVVDNDLKVKGVKGLRVVDASIFPGHVSGNIMATTYAVAEKGADLIKKDI
>jgi|Phlbr1|158156|9-602
KDRSFDYIIAGGGAAGLTLAARLSEDASKTVCVLEAGGANLNDPLILRPAGYGSHFGNRSYDWAHETTKQKLLNDRVCSWNRGRGLGGSSAINFMVYTKPGAEEMNDIERLGNPGWNWKNFQKYVQKSEGYVDPTPETLKHIELPGVTGLGRHGPLAVSYPPIASGLEKLSCDAMHTLGLCGAPKPFDGDVTGAYLTPNTRDPKTHTRSYSVTAYYLPNVDRPNLIILVNAHVRRVVTEQGSGENLTATGVEFEYEGKVHVAHAKSDVILSAGTLRSPQILELSGIGRADVLSKIGVPQKVDLPGVGENMQEHIVVSASHELKDEADITTFDCLRDPVQLAKQIELYEHGTGVFTMGIIGFAFLPLSMFSPNAQPIYDSAKAFIKNIDKTTAPPGLLDQYEVMLERLMPGNDSSPGCEFLCFPGMFSQPNPPKEGKKYVSLSMSLNHLFSRGTIHCVSKDPAQEPEIDAHYFERDVDLQVYTEMFRLIRKLAETSPLKEVIVSELNPGPRVQTDEQIQEWLKQSFTTTWHTASTCSMLPRDKGGVVDPTLKVYGTNNLRVVDLSILPLHVSSHTQSVVYSLAEQAADIIKGQFR
>jgi|Cocsa1|142947|31-601
NSSSYDFIIVGGGTAGLAVASRISNSLPDIKVLVIEAGPDGRQDPGIFIPGRKGSTLGGKYDWNFTTLPQPNANNRVFTQNRGKVLGGSSALNLMTWDRTSEYELDAWEKLGNVGWNWKNLYAAMLKVETFLPSPEYGSDGVGKTGPIRTLINRIIPRQQDTWIPTMNNLGLNPNRESLNGHPIGVATQPSNIRPNYTRSYAPEYLQLAGRNLELKLDARVAKVNFKGKTATGVTLEDGTIISARREVILSAGSFQTPGLLEHSGIGDSTLLEKLGIQVVKHLPSVGENLQDHIRIQLAFQLKPEYTSFDVLRNTTRAAVELALYNTGERSLYDYTGSGYAYFPWSLISNATASKLRALVDNDTTLTSATDKLKKSYSSPSLNNKVPQLEVIFSDGYTGRKGYPTANSSQFGIGTFSLIGAVQHPLSKGNVHITSRNISDKPLINPNYLSHPYDLQAITSLAKFMRKIASSAPMSEVWTQEYEPGSAVQTDADWESFARENTLSIYHPVGTAALLPEKDGGVVDAKLRVYGTKGLRIVDASVIPLLPSAHIQTLVYGIAERAAGMIVAEYK
>jgi|Aspac1|1886980|1-561
MNQTWEFVVVGGGPAGCALASTLARSAKHPRVLLLEAGPRNEDLSLRVDGQRWSTFLQGDLNWGYTTTPQEHCNGRQIDYSRGKVLGGSSAINFGVYTVGARDDYDQWAALVGDEAFGWERMRSRFCGLETFDGAIVDPKNVKYASPQALNHGSTGGLRVGFAREWEQDLPLMLDVFEQAGLARNPDHNSGDPIGMGLIINSSHNGRRVTATDLLEGVPDNLTIITEAPVQRVILEGTKAVGVESNGRQYLASREVILTAGSLDTPRILMHSGLGPADQLQQFQIPVRKDIPALGKGLRDHFFAPLCFKRDPATNDRNAFFGDQAAMKTAMAQWNKDGTGPWARHSCQIAAGWLKSDRLVRTAEFQALPSDVQDFLQRKTVPHYEFLTHFPLHLVAPEWPPDYSYICMLVFLMNEQSSGEVRLQSSDPNVPLLFDPKFLSHDFDRRACIEIFRDALEVTRHPSFQKDVVETVIAPASDSDADILEHWKDTLGSSWHMTGTAKMGRSGEADAVVDSHFRMLGVENLRIADMSVVPVLTNNHTQATAYVTGATCGEVLVEEYD
>jgi|Clafu1|194977|1-248
MPRGRCLGGSSAINYLMYVRGSRGDYNGWASLGNDGWDWDSMLPYFKKHQTLDPAENGEHPDKQFMPTGAKEKFHGSSGPIHTSFNDYYEPFEYDFCEAAYEVGGGERTLVDAWGGDHMGFYSSLAAVNRSDDPGKRSYSATGYLRPNLGRGNLKVLCEAHVSKVLLDGNTAKGVEFIYGRQKLQVKVSKEVILSGGVIASPQILELSGIGDPEVLKAAGVECVVQNDRVGANFQVSYLQHITSTIVL
>jgi|Pyrsp1|594048|7-617
TSKTYDYVICGGGTAGLVIAARLTEDPNVSVGVIEAGGNGLNDLLIDGPNLFTQLWGKPQYDWDYKTVPQKGTRDRIHGWVRGKVLGGSSAVNYNMFSMASKQDLDNWVELGNKGWGFQDLLPYYRKFETYHPSAEPFAEKINNKYLDKSLRGTSGPIHVSFTDSDLDFIQDRWPKAAANAGYKPASDPRTGSAIGAFNQLTTVDPAHNRRSYAARNYYEPNAGRSNLTVLTNALVSKVELDTTAGDAKATGVQFIVDGVTHTVKVKKEVIVCGGAINSPQILELSGIGSPEVLQKVGIDVTVDLPSVGDNLNDHSATAIAFGVKDEYPSAEYLIRNPEVMQQAMNAYIQHKAGPFSVAPTTVGFSSLEKVQPDFPNAEQHIQALVAEYAKKNPDSDPAGRDALLARQLLDPKEAVCQIVSFALGANANNVGTPSKLFPSEEEGFWCTTAVCSTRSFSRGSIHITSSDPTTQPAIDPAYFKHPLDEDIIARSLLHGISFTEFEPFKSVLRRDNDGNVITTQASGGKIPKTLDEAKEFLHGNSATEYHPIGTCAMLPKEKGGVVDDQLKVYGTSNVRVVDASIFPLHVQGNIVSLVYAVAEKGADLIKGASS
>Pleos_PC15_2p4_000376|157-577;jgi|PleosPC15_2|1098832|157-577
TQIDTISVTPPQYIQPIDDRVIQTTAVNSEFPYNAAPNAGDQVGMGWSESTIDTNGRRISSATAYLTPDVVNRPNLDILLHSQVTRLLSTDPTDATKFTAVEFVESVNRVPGAAKAVSATREIILSAGTFGTPPILLHSGVGDAADLTPFGITPVHQLPSVGKNLTDHLLIGTAWFANSTDTYETVKRNATLQAELLEQWQQTGTGAYVNAGIDHVGCIRIAPDSSIFQTVPDPAGPNTGHFEFYITNGNVFGPPGLESDNFIAADPAVLSPLSRGSLTLLSADPLAAPSIDPAYMTHPWDLFVIGEAVRSAQRFFSSAPWNGYVLGRAGDFAALDIDDDDALHAFLRANVASGQHPVGTASMSPRGASWGVVDPDLKVKGVNGLRIVDASVIPLIPAAHTQAMVYIYAERAADIIKAEYN
>jgi|Chagl_1|20670|40-628
VSSNYTFIIAGGGIAGLTLADRLTEDPNVSVLVIEAGPLDQGQDGILVPGAYAPYLYFWPGLTSVPQQGLNNRAVTAIAAQVVGGGSTINAMVYLRGDADDYDSWGALGNSGWSWNNMLPYFKKAETFTPPDAALAAAGNISWDDSVRGNSGPVQYSYPNYFYPGSANWWNAAGEVGLPPAKDPLSGNKQGVFWIPSALEASTKTRYHARRSHYDRVKDTRPNYHLLTSNLVARVLFKGKKAIGVSYLPTTADSTASPSTAYATNEVILTAGGFGTPKILQLSGIGPKKLLKKFNIPLIQDLPGVGQNLQDQPTLSIPYTCKPTHPFPNYGSLLTNATFNAEQRALYDASLPSAYTLVSTLSSNIGTVSLQRATSSYQQIIAAAKARNPADSLPADVDVTVLKGYKAQREALLKQFANANVGVGTVHWGTADAALVYHLKPLSRGTVTINSTDPLANPLIDFRTATDPTDLQVYTALFRKNRELFAAPSMQALGPTEAAPFGAGVTTDEQIAAVMRDLINPSNAHQCCTAAMMPRELGGVVSSEQKVYGVHGLRVADISVWPFQLSGAPMGTIYASAERLADIIKKEYC
>jgi|Neofi1|8672|7-576
TQDVYDYIICGGGTSGCVVAGRLAENPDIKILVIEAGQHNRDLENVHMAGGWSNNFDSETDWNIITKPMPGVDNRQVKLSRGRFLGGSSGCNGTLCIRGAKQDYDDWGLEGWSGEEFFDAMRKAETFHTKPWFKADEKSHGYSGPLHTEPHDLAPIANLLLDSFVSQGLPLHHDMFSTGDIPHGCGHVPRTVYKGIRSTAADYITKEHHRNNVTIQTDTTVDRVVLEQGPDGLRATSVITQLADGTPRTFHARKEIIVSGGAYCSPAILMRSGIGARAELDLHGIPCQVDLPGVGKNLMDHLIVFMFYETEKEGLTNDFHVYHDNNFAKTYQQWKEHKSGFLSTFPFGSFAFARIDDRLKDEPLWRDAPRQPGRDPMGLTPKQPNIEFFTTECYGGPKQYNQFPNDKKHAFSMIAELFAPKSRGTVTLKSKDPKENPVIDCNYLSDPLDLLVLTEACRFGNEIVMNGAGTKDIVKGSWPPNLKHHTYKTREEWIPYVKEHATTCYHASGTCAMGKDDNPMAVLDHKLRVKGVAGLRVADCSVMPTLHGGHTQMPAYGIGERCADFIKETW
>jgi|Melva1|552755|73-645
EVVEYDYIIVGTGTAGCVLANRLTEESNITVLAIEAGESDAKQIMSRIPAGLTKLWRSPVDWSFTTTAQPECDGRKLEWPRGKMIGGCSSINAMMYNKGAPDDYDEWERLGNKGWGYKDVAPYLKKAENFRQPKDGDERKLSAEDLAQHGRDGPWEISYSSQGEVTKAFPDACAAVGIPKTSDINTDRGILGATAVQTFIDSSGQRASTARAYLTADVVLRPNLKIASGQHVTRIIFDNGGSQPRAVGVEMAASATSPVRYLAKARKEVLLCAGSIGTPQLLKLSGIGPAEELKEHEIPVVKELSGVGENLMDHMAFHGVTFKTDKDISLHYLQDPIATLPSLFQWLRDGTGFMTGQASDSFAFVRTADREDAPAKLRANDRASGPTSADLELIGMGLCFADHGKFVAPQTSGYAQISSVCLRPESKGTVKLSSNSIFDAPVIDPNALSTEYDIDLLLYGVKLCIKIATSEPYKQYFKGWYRGPFHPLDWATATDEEIKAEIRKSCETLYHPMGTAKMGNGPDAVVDDQLRVHGVAGLRVVDASIFPTALACHPCAPVVMVAEKAADLIKGKA
>jgi|Jaaar1|199280|25-592
STPQYDYVIVGGGNAGLVIANRLTENPNISVLVLEAGIDYTDDFNVTVPGLDLTVTGGAMVDWNYTTAPQANMLNRQIAYPRGYVLGGSSSTNFMAYTRGSAAPFDQWAAIGNSGWDWESVYPYFKKSCHLTPPEANQSFVVYDESAYDYPDGGPLQLSFTNYIEPIAIYFSEALASSSGLGLQEKETNDGAPIGQSYLATAVNPAHQTRDSSWTSFGLQASTRSNFHYLTHALATRLLFNPTSSTSSPLVVNGVQYLDKTSGTTQVAYATREVILAAGAFNSPQLLMVSGIGPSDQLTANNIPVLVSLPGVGQNMTDHLFFGPVYEVLSNITTAEQFLTNATKYADYLNQWESSGSGEMAGAVSSMSAWERLPDEFLQSIGAQELIDLRSDWNHIQLEMLAYGVVAGNTGNLVTPGGVISYPISRGNVSIVSNSTTVKPIVQPNWLESTIDQQVAIYTFKQVRQVMSSPIMSSIVINEAYPGANVTSDAGILAAIQATGHPIYQASGTCAMKARADGGVVDENLVVYGTQNLRVADASIFPIIPSANTMAPAYMVGEKAADLIKADQ
>jgi|Cocmi1|81111|26-613
YNQPYDYVIVGGGVTGLIVANRLSEDWSKTVLVIEAGDNVDTPSTKIPWKANDLASANGLIWENYTSVAEPGLGNSSFPVVAAKVLGGGSVINGMVYDRGAAADYDAWEALGNKGWGWEGMEPYFIKGTTFQPPSEKTIRDFNITFDPSTYGKGPLTVSITSTQYQDIKAYWAAWKASGVHVPVDGNAGEAYGVSWYPNTMDATTGRRAHARYAYYDPIQKRRNLHIITGATAKKVIFDDRKKPMARGVEVTDKAGKTTCFYAKKEVILAAGAIQTPKILQLSGVGPRAVLQAAGIQTRVELDSVGANFQDHPYATAIFNTTSNFFPNLQSLNTNATFNASAWKEYEQYKTGPYTYARGNALAFIPLSDTTNNTQALIDMVNGQKATDFLPSIYKKNSKLAAGYAKQRKVLADLLARKDAAATEMTLAADGSYALIGIEKPLSRGSITINAKNPNGAPDVAFNAFVNPVDRLIMSIGLRFFRGVWARPELKSYKISETVPGAQFQTDTEIFDALLKQSMLQPSLVHPAGTCSMMAEKDGGCVSDKLLVYGTQHLSVVDASIIPLIPSCHLQATMYGIGEKAADIIKAR
>jgi|Colgr1|5382|26-606
GDDVYDYIVVGGGTAGVAVAARISEGLPAAKILLIEAGPAVWDEPKINIPGMKGSTLGTKYDWNFTTVPQPDAKGRTFAVNRGKVLGGSSALNLMTYNRAAVAEYDSWEALGNPGWNWETMIAAMKKSENFTGINTDTYGSEGVGDSGPVKAVINRIIPKQQETWIPTMNSLGIKTNLESLGGNPLGVMYQPSSIDPTHYNRSYSANAYVPIAGPNLVILPDTTVAKVNLEKDTAKSTLQRACGVTLQDGTVIQARKEVILSAGSIQSPGLLELSGIGQASVLEASGIEQVIDLPGVGENLQDHLRIQSSYQLKPNYTSFDILRSNTTVAAEQLALWNAGQVSLYDYTGSGYTFSTWAQAIGNDSHLVNLAKQAAGEDSSVVDHKKLEFLSDPSIPQLEVIFSDGYTGVKGYPAATSPLFGKGFFSLIAVLMHPMSRGSIHINPSDTAGKPIIDPNYFSHEHDLEAAIQAIKYCRKIAQTEPMKQLWENEYEPGLDAVQTDEQWKQFALNTTLSIYHPVGTCSMLPKEDGGVVDADLKVYGTSNLRVVDASVIPLLISAHMQTAVYGIAEIAAERIIASAA
>jgi|Aurde3_1|1276688|39-634
MQDSYDFVIVGGGLAGLVLGARLSEDAKHTVLVLEAGGTGEETEAVKDRITIPGYTYYAENIPGVNWGFQTVPQPAAGGKQLPWPRGKVLGGSGAINGMYLNRPGEIEIQTWHDLLGDMDGADNWTWDTLFAAMKKSETFDPPQSDAIAKQAAITYNAASHGTNGPIHYSYPGYTFDTVGQWSTAMQNLGMQISDDTYGGKNWGIYVSTSSINPSNWTRSYSKSGYLDPLAPRQNYHVVTNAYVTRLLFDSNSQQGNLTANAVEYSLDGTTTKTVKVNKEVILAGGTVGSPTVLLYSGVGPRDVLSAAGVDLVSELPGVGQHLQDHLSLNLQWTTNTLTAGAVYNGNGPEKNDPVFLSFINSATGYLNSTAIFGDGASDFVNGITSTLDVSVSQLSSITKDATVVEGYKAIYGATAKIAASPIGQLEMLLALNSANAVRITAALQHPLSHGRIWINSANPFDAPQIDPNYLAHGADRAVLRQGLRIANQLGNTEPLKSIMTGQVLPPPGAVADDTDAEWDAFLQGQIGTEFHPSSSCAMLPLSLGGVVDAHLRVYGLANVRVADASVPPIVFSAHLMASTYGLAEHASDLIRATYN
>jgi|Phlgi1|240599|9-603
HGRVFDYVVVGGGTAGLTLAARLTEDPNADVLVLEAGEANIDDPVILRPASFGVHLGNKKYSWDHPVVPQKNVNDRPFGWHRGKGLGGTSSINFLCYTRPPARDIDDFARLGNPGWDWGSLVPYFERAEGFVEPSDEYKEQTGVKSESWKIGRDGPLKVAFPPTIADAEVKLQQSFVNSGVPYAIKPVDGEPTGVTFLPSTYDLQSHKRSYATTAYYLPYQDCPNYKVVTGAHVTRVLTEATDAEHVVATGVEFLHEATGERFTVAARKEVEICAGVLKTPQVLELSGLGRREVLEKIGVPVQVELLGVGENVQDHIYVGMSYELKDDVEFDTLDLLRDSAMAAKHLELHDSGKGLHTSGVAGFAWCTLDMVTSADKQAQIYQKMSDAVTKLGPADAGLAAQYEIAKERCQPGKPGSPGCEYISFPGFLSGPNPPESGKRYATLLVAMNHCWSRGTIHCTSADPLKEPEVDAHYYEQSVDLDVHIEMAKFARKVMNTAPFSDLISKEQNPGLDVQTDEQWAEWIKSTFGTTWHTAGGCAMLSREKGGVVDTDLKVHGTTNLRVVDLSVVPLHFSSPPQSTVYAIAERAADIIKSV
>jgi|Asptu1|927312|44-622
QNATFDYIVIGGGTAGLTIASRLVKSGYLSVAVVEAGGFYELDNGDLSVVPEYSTFFSGPDISDFQPLVDWNFMTQPQEGLGNRTLHYPRGKTLGGTSGRNYMYYHRPTIGSLHKWAEEVGDKSYEFPSMLPYYKKSVHFTAPNEKLFINSTNIQNPEAFSSTGGPLEVSSGNFVDGFGTWFRKALIALGLKQTEFNSGNLSGSGYMTLTINPINAHRSSSETSFLQSTLNSGLGPVVYHKTLAQKILFDNHRVATGVQVETAGTFGIPPVNFTLSAQKEVILSAGAIQSPHLLMVSGIGPHDQLFRFNISCISHLPGVGQNLQDHPTAGTTHRVDVPTVASLADDDTLVESNVKQYIVNATGPLSIPGPGYFGWEKLPKPYRWRLSNESIQALSTLPDDWPETVYTPIGYPQPKNASAGQIYATISFVNVAPFSRGNISLAGPNMTTPPIINPQWLANTTDMEIMVGAFNRSRQIWAKLADLGVADPVEVSPGTNVTTYDQILDFIRRSLTTISHGSSTCKMGRKEDPMAVVDSSARVYGVQKLRVVDASSFPFLPPGAPQSTVYAFAEKIAEEILYG
>jgi|Claps1|4913|74-673
EADFDYVVVGGGTAGAVVAARLSEDPSVRVGVIEAGQNRLGDPLVETPGTLAFLLRNPDYAWDFTTVPQKANSNKAHHVTRGRVLGGSSAINFMAYCYPSARDLDDLKELGIAGWSWNEMVPYFHKVDHHDPPTNPEPHFYPSIDPEIHRGEGPIHTSFASTRISAEDAVLEALKETSGLPLAKQPYSGEHQGWYGSLSSIDRSTNKGTRSYAATGYIAPILDRPNLRILTGATATKVILNDSKNARSVRFAYGPAQDQLHEVHAKAEVILSAGSIQTPQLLELSGIGDVSVLGAAGIPALVENPHVGANAQEQVMTNVSYELRDGDISLDCIYLDPAFLAAQQTLYAQSRDGVLANAPGLNGFTSYASLVGASTLEQTVSSLISPSSAPSPIDAQQAAILASRLSSPTASAVQFILIPAYCDTLNAHADMSKFMPGPPATEPPANPCISLQAVLMYPASRGSVHITSADPFAPPEIDYGLLSHPADVDVLAAGLAFADRVFRSPHVESRVKRRLYPAEGRDVHDPSTARDIVREAVTLINHPLGTCALGKVVDDRLKVIGVKGLRVIDASVLPMELSAFTMATVYAIGEKGAAMIREDR
>Talem1p7_010453|24-521
ASSSYDYIVVGGGTSGLVVANRLSENPNVSVLVIEAGDSVYNNANVTNVNGYGLAFGTPIDWQYQSTNQTYAGNTRQTLRAGKALGGTSTINGMAYTRAQDVQIDAWAAIGNDGWDWSSLWPYYLKSEAFTAPNQTQRAAGASYNPAYHGVTGPLHVGFIEMQPNNLSSILNQTYQALGVPWTEDVNGGKMRGYNFFPSTVDDAADVREDAARAYYYPFESRPNLRVMLNTLANRIVWKNETSGGNVTADGVEVTPLNGTVCRIQANNEVILSAGSLRSPGILELSGVGNPSILNKYNIPVKVNLPTVGENMQDQMYNDASAEGYSAIAGTKSVAYPSVTDLFGNRTSAVAASVQNQLAQYAEAAANQSQGTMKASDLQRLFQIQYDLIFKQEVPIAEIITYPTGNTLAAGYWGLLPFARGSVHIASADPTVQPVINPNYFMFDWDVQQQIGTAKFIRNLYKTAPLSSLVKNETEPGSAVPEGASDSVWEAWLKETCK
>Pleos_PC15_2p4_000279|30-593;jgi|PleosPC15_2|1031974|30-593
RSSTYDYVIVGAGTAGSVLANRLTEDQKIRVLVVEAGRSNNGSDVANIRIPFNAPLASPGTPFDWNFTTVNQPSLNNLPEPYPRGKVLGGSSSTNYLVYTRGASDDYDRLAKIAGDDGWTWDNLHPYILKHSSIVPPADGHNTTGQFDPAWHGNGPLRTSLAGFPAVIDPLVIQTTQVLSDEFPFNLDVNSGNPLGIGWTQSTIANGTRQSSAVAYLGPVLFRSNLDVLINTQVTRLIQTGHVGGKPDFRSIEFAQNAKSRRFRATARREVILSSGAVGTPQLLMLSGIGDRKALSKVGIKAIVNNPDVGEHLQDHPFLPLQWEVNSNETFDQIFYNPDLAAAVLDQWNRNHTGPLATNPVTNQLGFLRIPKNHSIWEQFEDPSSGPHAPHYEIAFGNSFVTTSAQDLPTSGGFLSITPIVVSPTSRGYVRLNTSNPFDQPLIDPAFLSTDYDVAVMVEAVKASQRYVAASPWKDYIIRPFIDSANTTTVEGIVEYSRQRTATTRHPTGTAQVGKVVNGDLTIKNVSGLRVVDASIFPFVPTGHTQAPTYIIAERAADIIKAAH
>jgi|Metro1|8356|60-643
RDQEFDFVVVGGGTAGNAMGYRLAEAGFKTAIIEAGTFFELSKPGFATIPGLDVLFVGSDSFEALSPADWKFESTPQQGANNRKFHIAQGKCVGGSSAWNFMIHHRGPKGMYDQWAEAVGDDSYKLSSFEKFYKKFATFTPGSTSKRPADTLSTSGAADFAAAGQGGPVQVSYTNFVSDWSKWLQKGLQAVGLKRTDGFDRGDLLGYHYTETTIRQSDATRSSSAEYIYAANKKKMSNLKVFTNTQGSKIEFDSSKKATGVKVLSAVGSEYTIKAKREVIVSSGAYKSPQLLMLSGIGPEDTLSKHGIPVVASSPGVGQNMWDHIFFGPSRAVKFKTINSILQNPIDLASAVGKYFIGHEGILSSNGIEMVGWEKLPAQLRGSFSEDTKQQLGWFSDDWPEVEFLGGNGHIGTFGSLLKQPFDGKQYATLLGALVAPLSRGNVTISSTSVRDQPVINPNWLTAKGDQEVAVALLKRLREVWATPELQSISNGPEYYPGEKVKTDEEILNTVRDSLMTVWHPACTCKMGKKEDPMAVVDNLARVHGVQGLRVVDASAFPILPPGHPMATIYALAEKIADDVIRTA
>jgi|Sphst1|24628|27-621
AASYDFVIAGGGVGGLVLASRLSEDANKTVLVLEAGDTGDAVKSSIDIPGNAYYSSLLGTSYDWQYNTVAQTSMNNRVIPWSRGKVLGGSSAVNGLYLVRPSKVEIDANAGLMAGEPSSSAWTWDSFFEAMKKSETFTPPSADIQQEAGIQYNLASHGTSGPLHYAYPGFIVPIVGNWTSTLSWIGIPASADPNGGSGVGGFVATSSINPSNWTRSYARSAYIDPLPPRPNLFILPNATVTRILFNNAGSNLTASGVEWAASADAPRATIGVNLEVISSGGAIGSPHLLMHSGIGPKDILDAAGVTVNIDLPGVGQHLQDHLSTQVVFNTTAETAASIKGTSQTSNGQSTSFLSFINSAIAYANSSDLFGIDFPAQFQTEIMNALSDNAQNLVPSNDPTVRAGYKAIYTTTAETFLTHQVGQIELLLSLTGTAVGGANSIAIQAALQHPFSQGRIYITTNNPFDYPLIDPQYLSHSADLPILREGLKLARKLGNTFPLNSSIVAELSPGPSVQTDDDWDNWAKQNAGTEFHPSCSCAMLPLKEGGVVDANLKVYGTSNVRVVDASVFALEFAAHLQSLTYGLGEQAASIIRAQYN
>jgi|Armga1|818509|27-585
PKLDFDYIIVGGGTAGNVLANRLTEQKDTSVLVLEAGQSTADVLVSQVPFFCPQATPNTPLDWNFTTTPQPGFNGRAISYPRGFGLGGSSAVNDMVYTRGSSEDYDRYARVTGDEGWGWDELLPYILKNERFVAPADHHNTTGEFDPAVHNFDGVNSVSLPGYPKAIDGRVIQATQELQGEFSFNLDYNSGYHLGIGWEQTTVGNGTRSSSETSYLAPGYIDRKNLHVLIHSYVTRILTPNKTTSRHKPNFNTVEFTQDAGSMIHTLSPLKEIILSAGSVGTPHILLNSGIGDAAELSAVGVTSTVHLPDVGKNLTDHPRWGAAWFVNDTNTIENVYWRNATFQAEALAEWQANRTGFIATVSTSHLGFFRVEEGVLEEEPCSGETTGHYEMIFSGGIGSGTIPATGSYLTIGIILICPLSRGNITIDGTNPLSPPLINPNFLSHPQDLSVMQHGLAGAQRFLSAPVWEDYVLGISTNITDLEGSIRNAADTTYHPVSTASMSARDADWGVVDPDLKLKKVVGVRVVDASVLPYVPAGHTQAAVYAIAERAADLIKKSR
>jgi|Glotr1_1|82473|30-618
SSAAYDYIIVGGGTAGAVLANRLTEDARLSVLLIEAGPSHQNTLELEIPYDARIASPGTIWDWNYTTTPQVHSRLVWSTNSYRSSQLNVKGRRIAYPRGRVLGGSSSINYMFYTRGSADDFDRLARTVQDDRWSWKSLLPYFIKTVLTASSQDGRGTGPKHNPRVHGTDGPLAVGSPGYSQPIDEKVLQVTKELPDEFPFILDHNAGAPVGVSWVQNTIRNGSRESSATAYLADRYLQRSNLHVLVNTEVRRVLRSIHNGPIDTVELAVAGTKDISGHVLASREVILAAGSIGTPHILLNSGIGDARELAALGIAPVLDIPSVGKNMSDHPWVPTTAWHVASDDTVDVINYNASAAAEALQQWKTSKTGRFVNGVSNQVAWNRLNTSDPEVKAMLGTYGDPAAGPNSPHFEFIIYNFGLQVQNRSSNYFTLAPILLTPSSRGTVTLDPANPLGPPVIDTAYYTSPLDLFIQRQGIRSILRFASAKAWQGYLLGAADDFAKVASTFGEDLQALDDYILDHTETLCHPVGTAMMSPYGASWGVVDPHLRVKGIKGLRIVDASVFPYVLAAATQAAVFGLAERAADIIKDAS
>jgi|Cadsp1|639005|36-615
PNATFDYVVVGAGNAGIPLAVRLAEAGFRVALVEAGSYASLGNGNFSQVPLYASAFQSTSPSSIRNPQTDWSQLTEPQAGIVRLYPQGKALGGSTSRGHQAYTFGTTSSYDLWAEMVNDASYSFENFRSWLHKPLNFTRPVLAPPADSSVRYAPDLEHDQSGPVSITFGAYIWPWSSLMQKAFRQAGILESMNGFTSGSLTGSGWQLMTVDSETFTKESSETSYLQKLGVKNENLVVYANALVTKVIFDADKRAVGVEVDFSGVFLTLLGRKEIVLSAGAFRTPQLLMLSGIGPRETLMEHGIPMISELAGVGQNLGDHVAIGIARQVVVTTTAELQWNAVYAQAALTDYHSDRPKGPFTTYGGDLLAFEKLPSKFLHGLSPSAQQALDALPSDWPHLEHVALSLYGGPSQGFLGSPDGQNWATLATAIVSPFSRGNVTINSTDPHVNPIVNPAYFSDERDTELAIQAFKRVQDILNQTSLSDVLVGTKSFPPPSMIETDEEVSKYVRIAATSLFQASGTAKMGRKDDPMAVIDSKARVFGVSNLRVIDASSFPLLMPSHIQATIYGLAEKMADDMIKDA
>Pleos_PC15_2p4_002620|73-647;jgi|PleosPC15_2|154703|73-647
TSSTYDYVIIGGGTAGLAVANRLSEDPLVSIAVIEAGPNAEHLREVFIPGLFGSGQALTTLNWAYKTTPQPMLNNRSLVVNAGRVLGGSTTINAMLFPRAGRAQYDAWAELNRDASWGWDALLPFFRRSERVTPPDAFQVNAGSVTYVPEVHGSASDGRVKVGYPNIFFEQSTLWRQAAVAVGFPGERDLASGDPHGVGVSPESIDVTNYTRCSAACAYYTPFASRPNFNVITNATVTRIVWDTPSPGSHSNEGQRNLRAIAVEFVRAGSNRTESVTVRREVVVSAGTIGTPRVFELSGIGNSSIIRAAGVNPVLELPSVGENLAGLLTSFPGSLGLPGPLNIFNDTRILPTLLQEAKANLSHFAHLFANGNALLEKGIRAQHEIVLRSYADDVALPLENSLFPGYAGAAADRPQRNYTTIMNVLYAPLSRGRTHITSSDIRTAPVVDPAYYMHPLDAATHAAGINLARKTLITPPMDSIYLGEFEPGKDVTSPQDISSVLRAAIVSSDNHVTGTMAMMPKELGGVVDTELRVYGIGNVRVADASIIPIPVSAHTSSTVYMIGERAADLIKHSRS
>jgi|Colhig2|3248|83-664
SDSYDYVIVGGGLSGLVVANRLTEDPEVTVLVVEYGDFDDSWDVAIPYYSANLHPNDLIQFMSVPQPGLNNRTSGVQTGTVVGGGSTVNGMAFDRGSKGDYDAWEELGNPGWNWESLSHYFKKSTTFTLPAPEYVERYNYSYDESTYGDGPVQVGFPSWQWPDRDLQREAWINDVGVPVLDDHGAGGNNVGLALLPQNHDPKNVTRSTSRTAYYDPVAGTRKNLNLLVKHFASTIEFENKKAVGVNIVSRDTNATTLIKAKKEVVLAAGGVQTPRILLQSGVGPASLLESLDIDVVADLPGVGANYQDHPWMLLLYTYGNPPELGSEAMNDPAFFNASEAEYFANRTGPFTHARGNNIIFLSLQDITSEFESLTAAVEAQNAADFLPPIYSEHPELLEGFLAQRESLAKLYRSPEAGVLEIPFGGFSGGAISFQKPLSRGTVTINTTNPNPAVPPVIDFGVLQNPIDLDVAVLSVKAFRKVWEGPTLAVREAVEIVPGANVTSDEAIAEAIRDSLFASFAHPSGTTSLQPLEHGGVVDPELRVYGVEGLRVVDSSIIPLIPACHLQSTVYAVAEKASDILKG
>PTRG_01120|7-580
FVGVLTVTTLTENGKHTVLVIEYGPLSPSPSILLPHDSHISHPSRLYNITSVPNPSLNNATTRVSVNALVGGGSAVNGMTFDRGSAADYDAWTALGNSNWTFNSLLPYFRKSVTFTPPSAAVAEKYNYTWDVDAAYGEKGEVQVSFPPYQFPGQQPVWEAFKEMGVEKPKEAAGGRAMGAIIMPSALDPVKRTRSYATTVHYEPYAQRKNYVLLTGWRGMEILFKEGGTDLEVEGVQVKSRETGESVVVRARKEVIIATGAIWTPWLLQRSGLGPKSILEKAGIPLKQHLQGVGANYADHAFGGGVWNYTLNPFTPAQQDLLTNATFYAQAEKEYKNSRTGPLTVARGNQAAFLPLRTVDPENWATLVSEISSQDPTPYLPDYYDSTLHAGFKVLRNLTASYLARFDAATYEFPFSAGPLRFAVLMRPLSRGTVGIITTDPANQPVLDFRTLSNPLDVKTAIAGLRFMRRFHALPAFAHVGAVEVAPGLNVTSDSELEAYLRRAFTPTFAHPSGTAAMLPRGLGGVVGPDLRVHGVKGLSVVDASVIPWLPASHICTTVYAVAENAADLIKGRA
>jgi|Aspka1_1|12746|3-558
AEETFDFIIVGAGVAGCVVASRISQSRPGLRILLIEAGVENDDRTSGAMGFVAGFGSDIEWPHRSVPQERAFGGDTVCLTSGKLVGGGSGVNYQVFTRGPAVDYDQWADLVRDRRWSWNGLLPYFKRVETWYPSVEMKERGCVTIDSHGDRGPIKVSHATNSGKPRNYPLREKSRRFHELLGRKQVDDMNSGQQLGYSEAFSSTYAGLRSFASSYPLGVNVTVWTNSTVERLIMTGRTAEGAVIARSVGDKIERVHVRARREVILSAGHMDHPKSFFLGDGIGPAEELQRHNITPVVDLPVGKNYADHPHIFTYWTIDQHNATLGDGEMETDQVHWLAGLPYDWMSFAPADAKTQELAKQVLSSADRSRYLAEGKMQLENFIVYTAVDTSTRKKPLEGWPGKRVISLMHVLVDSVSRGTLTLRSSDPADAPVLDPRLLASPIDRSAMYENVRETAHAIQAVEGLNAVEFGVDDFLRDNWSDEAIDVRANRSGGSCFHYSGTCAMGEVVDTECRVYQVERLRVVDSGVFPLPLAAHYQAPTYGVAEQAADMILSSVA
>jgi|Pospl1|54577|1-577
AGTAGCVLASRLTEDTNVTVLLVYHSNSHEGFFQSRIPLLFTASLGGEYDWNFETTPQEKLGGRQISWPRGKVLGGSSTVNAVMYHRCAPEDFDAWAKQGALGWGYDTMKIYFRRAEKFLPEPGSKTDALLHGDSGLMKTRDVTLAVGLPSPLCDAFVQACETAGIPRLDDFNTDKGTLGAGAFGAFIDEKGQRISAATAYLNPEVLRRLNLTVAVSATTERILFMTEPDGMHRATGIQLSASRDAPKFQVHARKEVLLTAGTIGSAHLLMASGIGPAAHLAGKNINVVKDSPAVGRNLYDHFSPGVMIVKAKPGLTWDYLYRPIPTTLALIRWLAFGTGVLATIAGQVGVFVRSDDEQYASQQMLYRPKLPYVTHSSGVGAPDVEITFAPMSVINRGREIPPRGTYGVTVGPILLKPESSGTVELQSSDIWDKPIIDPKYAELLPCDMNLALESMRLCLRLVRQAPVASQLELSGAPENVNFDAFWPTWADPDNVSDDDLKAWMAIHGTTAWHPTSTVKMGLDPLTSAVDPELRVYGVRGLRVIDASVFPDQLSGHTCAVVIAFAERASDIIRETA
>jgi|Monha1|9602|22-614
TTTTFDYIIAGGGTAGLTVAARLSENPDITVAVIEAGENRLEDLTILAPGLLTALYSNPDYDWNFHTVPQANLNGKVYAHPRGKVLGGSSAINFLFWTHPSQKDINDWGLLGNANWTWNALKPYFKKSEQYVAPSAQIENNLQTQYIVPASHGNSGPIKTGFPDWYTSITEAWPRTFANRGLGVNGDPKDGLALGGYTNLLNLDLSTHTRSYAATGYYAPNAGRPNLHLFTGSLVRKVLFTTQGGSKVASGVQFVKNGTTTTLQATKEVIIAAGAFGSPQILELSGIGKTSLLNQHSIPVVFNNPNVGENLQDHVYVPIGFQVNDGIFTLDSFRDEAVFNAALQEYLVNKTGPISVSGASSALLSLRQIAGNGYFPSLYNTASSNVGLASQYALQIKGLFTEAVAQELLLGAGINPPWQNDTSKLFNSGLATGNFLSFLGVLEHPFSRGSSHIKSSDPSVYPSIDPNYLSHPLDIEILSKIVLHLQTMARSAPLSDLLKGNGTVYQPGYHELTPSNVKAWIKSALQSEFHPSGTCSMLPQSKGGVVDAKFKVYGVKKLRVVDASIFPLLVRANIQSLVYAVAERAADFIKADQ
>jgi|Pench1|85421|13-610
TRTIFDYVICGGGTAGLTLAVRLSENPAVTVGVIEAGKYRIGDPLVDTPAAFPQTFENPEYDWCVYSVPQEGNRGVAHHIPRGKLLGGSSGINYMMYVRGSTKDYDNWAELLEDDGWSGEHMQHYMRKHQTLEPIDPSITDRSTMPLVGEFHGTSGPIRTGFNDSILPVENDIIKACEDVAGITNKPHDPWSGDHIGFYHTLGAVIRTGPNKGKRSYAARGYYEENRATRPNLKVLCEALVNRVVLDGNKATGVSLTHEGVEYQVSARREVIVSGGTIQSPQILELSGIGDPEVLKAAGVECKVANSAVGGNVIDHALSFIVMEVQPGIMTLDTLSQVPEAMAAARKQYAETGGGPLTAVSSMQGFFPAKSILSETELAEIIQSIRDIKPNSAFHAKQLEQTIANLEDGHSANMQFVTVPGSMNPDAIGHQGNIILPRSADQPAGVTLAACLQYPVSRGTIHIESADPTKHPIVNPNYGGHPADISLLAAFLRWCDKVTESEHVKSSFLRRAFPDPKVNLQDMDAAREAVHDLVVGEYHISGSVAMGAALDSRLRVKGVEGLRVVDASVLSNNVSGNIVSTVYAIAEKAADLIREDWD
>jgi|Torde1|799|2-573
SDLHYDFIIIGGGTAGNVVAGRLAENPNVNILVVEAGVGNSYEIREITTPSNAMELRGSKYDWAYKTTIVKRDDYERVEKPNTRGKALGGSSSLNYFTWIPGCKPTFDMWQEYGGEGWTWDSLVPYLRKSATYHDDEGLYLDELKKIGNGGPLPISHSELLPELAPFREKLSQAWKSMDLPLTENIYDGEMIGLTHCVDSIYHGQRSGSFYFVKDRPNITILSEVHSKNIIIDRADKVAKGVTVIKPNGEEHSFYATREVILAQGVFESPKLLMLSGIGPKKELEKFGIDVIVENEHVGQHLLDHPAVPFVLEVEESYGMDNHLLRKTPLNAKAVEQYKDRGRGPLGSGLLELVGFPRIDSYLEKDPGYVRAKAANGGKDPFCPDGQPHFELDFVGMFGSAFQWHYPTPKKGCYTSIVVDLVRPVSEGGEVTLNSADPLVQPYINLNFFENELDIIAMREGIRFTYDLLTKGAGFKDIVIGEYPWQMPLDNDKEMRRAVLDRCQTAFHPCGTNRLSKSSEQGVVDPELRVHGIKGLRVIDASIIPVIPDCRIQNSVYAIGEKGADMIKEVHK
>jgi|Aspwe1|110653|37-610
AGKKFDYIIAGGGLTGLTVAARLTENPKISVLVIESGFYESNRSPIVEDVNAYGQPFGSEIDHAYETLMEINNRTEIVHSGHGLGGSTLINGGTWTRPHKAQIDSWESVFGNTGWSWDELVPYMHRIERARAPNERQIAAGHYFDPSCHGFNGTVNVNTRDTGEDYTPMIKALMDTVSEYGVPVRRDVGCGHPHGVSMFPNSIHENQVRSDAAREWLLPNANRPNLKVLTGQMVGRVLMNTTIDGKTAGTPQPKAVGVEFGTNRQAKYEVYANREVLLAAGSLVSPQILEYSGIGTKSALEKVGIKQVVDLPVGINLQDQATTNVRANITAAGAGQGQMIYFASFNETFGDHTSDALKLINNNTKLEQWAEEAVARGGFHNVSLLVKQYENQRNWVLNEEVPFVEMFIDTAGVMSFDAWVLEPFTRGSVHILDSDPYLRRYNYDTQYYQNELDLFGSAAATKLARELQTKGEMEQYFAAEVFPGHNRLPASASVEDWSVWIQDHLRSNYHGVGTCSMMSKEMGGVVDPSARVYGVDGLRVIDASIVPTQVSSHVMTVFYGMAEKIAELLIADFQ
>jgi|Galma1|245927|35-604
RAKYDYIIVGGGTAGNVVANRLTENPAVDVLLLEAGPTDAGVLEIEIPFLCTHTTPQTPWDWNYTTIPQPGLNGASISYPRGHVLGGTSSVNCLVYTRGSQADFDRYAKVTGDEGWSWQNMLPYFKKSEKFTPPSDRHNTTGEFNPSVHGFNGFNSVSLPGAATVIDNRVNLAIEQLRGEFVPNIDTNSGNPLGFGWSQAVIDGPSGTRSSSAAGYLSTSIRNRSNLHILLNAQVSRLLTTGNEKGVPIFRKAEFRINREGPLQTVTATREVIVSAGSINTPQILLNSGIGNAGSLKSLGIPPLVDLSDVGENLSDHPIIVFSWLVNSNETYDAFNRNSTLQSEEIQIWKTTREGVFVNGIAQHIGFVRVSDNSPIFHSSPNPSSGPNSPHFEIFVSNFLLGNPPPTGNFLSISAIMLTPGPSARGSVKINSTNSFDVPIIDAGLLTDKTDVPLLREAVRSILRLSSAPAWSDYIIGPADPSQPIITSSDAEIDAFLRANARSAYHVVGTSSMSPKGMKTGVVDPDLRLKKAIGVRIVDASVLPFAPAGHTQAATYALAERAADLIKAAN
>jgi|Aspor1|7549|35-619
LKGYDYVIIGAGAAGSVLASKLSEDPNVSVLLLEAGGDNTGVTESKMPLGFGKLLHTEHDWNYYTVEQPGLASRRLYWPRGRLIGGSTSINAMMYHHCSKSDFDEWASHYGCQGWSYDDLAPYFKRMERFTPNPNRPRIDLQHRGNAGEWQTGYSWLTEIGEKGFLPACYDVGIPAVEDINTPGGTLGATRFQTFIDSNGQRSSLATAYLTPEVRKRPNLFIACHAHVTKLLFDRLSGDEPTAMGAEFQKQREGELFEVHARREVILSGGAVNTPQLLLLSGIGPRDELEKHGIPVVRANDAVGKNLKDHLVTTTVMCKAKAGTTLDYLGSPLRAFPSLARWMLLGGGPLTNNVGETAAFIRSWEHHPFPGSSSERNPPKDYTSGSIGPDVEIIGAPTGFIHHGEEPPMDGASVFTLAPISLRPQSKGTITLKSRDPFDHPIIDPKYFSDEEGNDRAVLLAGVRVCLRIMRSPVFQKYLERVPVNDDPWSYWWPYSSSDIDRITDDQLLRWMDEKAFTLYHPVGSARMGTSPENSVVDVQCRVHGVKRLRVMDASVFPEQISGHPTAPIGAMAYKLSDMIKQDSA
>jgi|Eurhe1|409511|4-575
NGSYFDFVVVGGGTAGNTVAGRLAENPNVTVLIVEAGVGNPLEVEEITTPSSAMDLRNSKHDWAYKSTMVKRDDYERIEKPNTRGKTLGGSSSLNYFTWVPGCKPTFDMWEEYGGEEWTWDPLVPYLRKSATYHDDRGLYEANLSKIGAGGPIHISHAELLDEMGPFRDAVTKAWTSRGHNLTENIYDGEMIGLTHCCDSIYKGVRSGSFLFVQDKPNITILPQVHSKQLIINEADRVCKGVTVIDPSGNELKFYASREVILSQGVFETPKLLMLSGVGPSRELTNHGINTVVDSRHVGQHLLDHPGVPFVLRVKDGYGMDDHLLRKGPQNDATIKAYNKNHTGPAASGLLELVGFPRIDDYLEKDKEYRKAKAANGGKDPFSPYGQPHFELDFVCMFGSAFQWHYPVPKQGNYLTVVVDLVRPISEPGEVTLNSADPLVQPNINLNFFANDLDIIAMREGIRFSYDVLTKGDGFKDLVVDEYPWEMPLDSDEEMKRAVLDRCQTAFHPCGTARLSKSIEQGVVDPKLKVHGIKNLRVADASVVPVIPDCRIQNSIYMIGEKCADLLKADHR
>Chaol2p7_012425|50-621
PGQAFDYVIVGGGTAGLAVAKRLAENGTHSVAVIEAGGFYEIEAGNATEVPMYLFNYFFDNGHVKNPLFDWYQYTVPQPGLANRAMFYMQGKTLGGSTARGAMLYHRGSKGAYQMWADQVGDDAYTWDNWLPFFKKSVKFSGPSTNPRPANATAVNDFSVFSESGGPVNVAYPYLTNAISSWVDKALEKMGFPEVQGFSNGELMGRSYITHTINPFTRRRETASTSYLREALLESTKLNLYTRTLVKKILFDDKKKATGVQINTDGFDWTIGAKKEVIVSAGVMRSPQLLMVSGIGPRDTLEKLGIKVLSDRPGVGKNMQDTIILGPTNPVKVESHSQLMGSKETLPRSIYEYNTFRTGLLTNPGQDYFAFEKHQPGMLSASTSADLDAAFPSDWPTFSYIALDDTFVPQYDGKNYFSMSAALMATFSRGSVTINSTDTAQNPIVDPRWLDDPRDKEMAVAAFRRCREIVASDTMQAVIDGPELLPGEKYQTDEEILRYIAETSDAYYAGVGTCAMGKKDDPNAVVDSHAKVLGVEGVRVVDASAFPFAIDGQPMGTVYALAEKIAADILAG
>jgi|Mycgr3|72806|26-620
VSNEYDYLVVGGGTAGLCVAARLTENPDVKVGVIEVGKNLMDDPQVFTPGLYPTLIGREKYDFCYVSEEVPTAGNKKYSMPRGRMLGGSSAINYLMYVRGSKGDYDGWASLGNEGWGWDDMVPYFKQHQTLDPSEKEPPSAQYMPTGAKEEYHGTDGPIHTSFNDYYEPFEYDFCEACYEVGGAERTLHDAWSGDHMGFYSSLAAVNRSDDPGKRSYSATGYLRPNLGRKNLMVLTEAHASRVLLDGNTATGVEFIHDGKKLQVKASREVIVSGGTIASPQLLELSGIGNREVLAAAGVECLIENERVGFNFQDHVLGGMLYDLKDGLKSLDAMHGVEYQQQMQAMYEKTNNGPLGSPGMLMGFVSYASLVDKETLDATISEIRKNSLAKTDFEKRQEDVIVRQLSDPSFANIQTFCIGAQLDVSKGHDQIEFFAAPPEGKNRVSLLVCLEHPLSRGTVHIKSANPLDHPVIDPGYFRNPADAKIMAEGIKWMDKAAARPVLAKSLADRILPPKGASIESEEERVEFVKNHVSTQYHLIGTCTMGEVVDDKLKVKGVNGLRVIDASVFAGHVSGNIMSTTYAVAEKGADLVKADD
>jgi|Laesu1|764583|9-615
SGKAFDYIIVGGGTAGLALVNRLSEDPSVSVLVLEAGNANLDDQVNLLPMQRMAQLNNPKYDWAYKTVPQAHSNNREYVWPRGKGLGGSSAINFLVWNKPAREYLEAFNELGNEGWNWERFEKYSKKSEKFTKPNHDLDVLSFEMEHRGNSGAVEVSFPPVISGVERPFLAAMTKNGVARVLDFSSGYTSGTSATATTVDPKTHFRAYSANMYYQPVSSRNNLTVIVSAHVTRIETKANVDGTVTATAVHFLHGNTSHKALPNREMCLSAGAIASPQILELSGIGDRAVLEKVGVDVKLNLPSVGANVQEHLWSGLIYGRGFDLIQTIANGLHASTEVGKREIDGHEVNTLDPLFFPDEAAKHAALYPEGKGLLNCNTASLTFLPLSAISSEGAKIQDKLAETIVKNIEAKAYPSGLQKQYELQLKHLKQKVPSLEVMLAPGPIALPPTLAVDKKHVTLCFALNNPFSRGTIHIDCKDPLAYPRIDPHVLEESYDLLTMVELVKFVRKLAQTEPLKKEVVPGKKVENDDQIAEWLRGIVDSINHTVGSCSMLPLADGGVVDSKLKVYHTTNIRVVDISVVPLHIGSHTQALAYALAEQAADIIKGQI
>jgi|Aspcl1|2060|3-562
SEAYWDFVIVGGGPAGCALAATLARSSKRPQVLLLEAGPRNDDPALRVDGQRWATFLAKGVNWGYSTVPQEHCNNRQIDYSRGKVLGGTSAINFGLYTVGARDDYDEWASVVGDDLYRWDRMQQRFRNLETFDSAVVDPDHKKYISSRPSDHGSQGALHVGYAAEWERDLPLMMDVFEKAGFARNPDHNSGNPLGMALLINSFHQGRRVAATDLLEGAPENLTIITESPVQRVILSGKKAIGVESKGRQFYASKDVILTAGALDSPKILMHSGIGPSEQLGKFQIPLVHDLPAIGQNLRDHFFAPLSFKRSPETNDRNAFFGDKNAMDEAMTQWMKDGTGPWARYSCQLAAGWFKSDGLLASAEFQELPPTVQDFLKRETVPHYEFMTNFPVHFIRPQMTDYSYMCLLVFLMNEQSSGELRLQSSNPDDPLLFDPKFFSHPFDRRACIEILRDALQVTKHESFTKDTVAPILVPASESDEDLLAHWKNTLGSSWHMTGTVKMGKSGDVDAAVDSRFRVFGTENLRVADMSVVPVLTNNHTQATAYVTGLTCAEALIAEYE
>jgi|Exome1|112341|1-489
MNRPGEIEINAWQEMLGDMDGADNWSWESFYEAMKKSENFTPPLSEVAEEAGLTWNAGSFGNSGPIHLTWPGYTFPLIHEWLVAAQSGGVANSRDTYGGENWGSYVTTSSINPANWTRSYSRSGYLDPLPPRSNYDVLANAHVTRILFNSSSPQNNITATGVEYTRDGGATKLTVQVNKEVILASGSVGSPTVLLYSGVGPKDVLDAAGVPVISELPGVGQHLQDHLSLGMQFTTDQETAGSIYASKGPESTDPKFLSFVNSGVAYVNASNLFGSGATDLVSETLSARDQYNPNPGAADVSAGYRAIFETTANKIVTSPLGVVEFLIGNTDDGIVNIGAALQHPFSHGSITIGSADPMDYPIIDPNYLANPTDVKILREGIKLIRRLSQTEPLSSSLTGESAPGSQVQSDEDWEDYMRQNVFTEYHPSSSCSMLPLEQGGVVDANLRVYGLSNVRVADASIPPISFSAHLMMSTYGIAEQASNIIRAFH
>jgi|Colhig2|9130|43-638
LDSYDYVIVGGGTAGLTVADRLTEDPKTNVLVLEAGNWGNMSDNLMVYVAGRSGSFTDPMWPGLQSVPQPNLNGRPGNVLVAKQVGGGSSVNAMMNMRGSVEDYDRWAALFGSEAQKGTADWSWDGILPFFKKGLHFTEPPPELTDNFDSVKYDASYWGDSSEIYAGWPRFYYPGVTPLVEAFKEIEGVEFPPDSGAGQPGVFWFPTLMDPRSVTRSYAGSGHYLNVNATRPNYHLLVDTQVRRLVVDDALCAKGVEVPVGNSTLVTVKAKKEVLLAAGAVHTPHLLQLSGIGPKKLLEAGGIDVRVDLPGVGQNFQDHSNLSGVNITLTKLASIHPNPRDLVEGSEFQAWAEEVWQANKTGPYSLAFTNLAGWLPFTTITDRADEIATKLEQQDFASLLPADTDATVLAGFEAQMKILAAQLRSKNTAFTRFQLVPDHGSQGPVAMQSFSRGSININTADPWNTEPVIDYRALTNPVEADFYVESIRFLRRYNFETSLAAEFDPVEYVPGPNVTSDADLKAYIAGALSPTDYHPVGTASMLPLELGGVVDQTLRVYGVKNLRVVDASVMPMVPGANTCQPTYALAEKAAEIIKQG
>PTRG_10272|26-615
AGQQYDYVIVGGGVTGLVVANRLSEDKSKTVLVIEAGDNVDTDGTRIPYKANDLTAAAGLYWDGIKSLPEPAIGNGSFDVFVAKVLGGGSVVNGMIYDRGSAGDYDCWAALGNDDWDWKGLLPYFIKGTTLQPPTPEAAKKFNITWDESVYGNGPLPVSITSNQYKDITSYFAAWKASGVHVPQDGNNGEAIGPSWFPNTMDVKTGRRAHAVYAYYDTIKATRPNLHIITGTTVNKINFDTSCKTPKAIGVETTDKTGKCQIFNAKKEVVLAAGTIATPKLLQLSGVGPESVMKPAGIRTVVALDAVGTNFQDHPYATLIFNTTNQFFPDQNSLATNATFNATAWKQYQETKTGPYTYARGNSLAFVPLPDMTNDTESLTKSLNSQRSTDYLPNIYKINKKLTRGFAKQAKFIAESFGRKDIAAAELTCAADGTYVLAAVEKPLSRGTVHINPKNPRGPPIVTYNALMNPIDRRVLFTSVRFFRTIWASPLLARYKITEKVPGAQFKTDEELYTALIKQKMLAPSLAHPCGSCPMMPREDGGCVSDKLLVYGTQHLSIVDASIIPIIPGAHTQATAYAIAEKAADIIKAR
>jgi|Armme1_1|3514|26-585
PTSSFDFIIVGGGTAGNVLANRLTENDHISVLVLEAGASTANTLLSEVPFFCVSATPGTSLDWNFTTTEQPGLNGRSISYPRGFGLGGSSAVNYMFYTRASSQDYDRYAQISGDPGWGWEALQPYIRKNERIVPPSDHHNTSGEFDPAIHSFSGINSVSLSGVSRATDGRIIQTTSELPDEFPFNLDYNSGHHLGIGWSPYTVGNGTRSSSQMSYLGARYIGRPNLHVLTHTHVTRILQSTNDTNVPPTFDAVEFTQDAGATLHTLAPVGLKEIILSAGSIGTPNILLHSGVGDETELTALGITPRLHLHDVGKNLTDHTLYIGLRFFVNDTSTIENIYFRNTTFQAETLVEWQASRTGFLSSGVANQAAFLRVPEVAGILDGDPCAGNQTAHYEFIFTNGFLSQSPPPGSFFSITIAGICPLSRGDVTINSTNSLDPPLINPNYFSHPQDIAIMQYAVESAKKFVTSATWDGYILGVTANNTESDLRNGVGSAFHPVGTASMSPADASWGVVNPDLKLKGAKGVRIVDASVLPFVPAGHTQVPVYILAERAADLIKADI
>jgi|Pendi1|2667|30-597;jgi|Pendig1|4356|30-597
ADQTFDYVVVGGGTAGSVIATRLAQNDFKVALIEAGGHYELESVAEFPASDALSIASDPTFQSPVDWGFVTRDQPGANRRAIHFTRGKCLGGSPTRESMEIWATAVNDSSYGFDEVLPFYKKSVQFTPPNTEYRAQNASAGYGIDAYDSDGGPLQVSYTNFAEPFSSWMSLGMEAIGIEKVQDFNRGGIMGAQYCASTIDPSNELRSSSEQSFLSKITPKSLTTYTNTLAKKVVFDENKKATGVQVKGLLGNIVTLSASEEIIISAGAFQSPQLLMVSGIGPIEQLEEHGIEVIAGRPGVGQNMWDHPFFAPSYRVQVTTFTRIATDLLYAAGQIIEGLISKTGSIKNPIADFLAFEKIPRFLRSAFSEETQSKLDNFPSDWPEAEYISGAGYVGNASNILTIQPRDGYQYASILGVLITPMSRGNVTIQSADTSYLPVINPNWLDDQADQEVAIAIFKRIRQAFQSEAMEPVVIGQEYNPGPQVQSDDQILEFIKDNLMTLWHPGCTCKMGTPDDGMAVVDSQARVYGVDGLRVVDASAFPFLPPGHPQSTVYMLAEKIAADIIQYS
>jgi|Penita1|1707|13-610
TRTTFDYVICGGGTAGLVLAARLTENPAVTVGVIEAGKYRIGDPFVDTPAAFPKMFENPEYDWCLYTVPQEANRGVCQHVPRGKLLGGSSGINYMMYVRGSTQDYDDWAELVEDDGWSGKNMQQYMRKHQTLEPIDPAITDRSAMPLVGEFHGMNGPIRTGFNDSIMQVENDFIKACEEVTGIANKPTDPWSGDHVGFYHTLGAVVRTGPDKGKRSYSARGYYEAIRATRPNFKVLCEALVNRVVLDGNKATGVTFILAGVEYQVSAQREVIVSGGTIQSPQILELSGIGDPEVLKAAGVECKVANSGVGANVLDHGLTLYVMEVQSGVITQDTLHQVPEAMEAATKQYAETKGGPLSSVCSMQGFFPATKILSKTELAEVIQSIRDVKPNSAFHAKQLTQIITNLESDHSANIQLVTVPSSMNPAAAGHQGKMMQPRTAGEPSGMTFGLCFQYPVSRGTIHIESADPTKPPIINPNYGGHPADISLLAATLRWADKVTKSEHVKSLVLRRAHPDPSINLQNLDEAREAVHDLVMGEYHISGSVAMGDVLDSRLRVKGVEGLRVVDASVFPNNVSGNIVSSVYAVAEKAADMIREDWD
>jgi|Zymbr1|9244|83-673
KGAKYDFVIVGGGTGGLAVAHRLAGDGRNSVAVIEAGGFYQESGNFSAIPAYGEAAFTSISPDAINESPETDLTWPFVTVPQASAGGAQFRYARGKTLGGTSALNSQNYQRPSVGYHKVWAEQVGDPSYEWSNMFRYYQKSTNLTQISDLRAKNASFPLNNLVGETSGPLRISYGTWATPIASWILRAFRECGVPDALSQINGAILGAQYNPVTQNYDAQTRESSQTSYLDASFKHGRTNLKVYKHSLAQNIIFNSKKEAVGVAVQGFESKNPFVLSANKEVIVSAGAFQSPQLLMVSGVGPKSTLQEHNIPVVADRPGVGRNLQDHTIFNVAQEVNVQTYTGLTGDRAAIALAEKEYNNNTPPQGILASQLGDFLAWENLPTKYRTAFTAQTKADLAKYPADWPEVEYIVASAPFGAATFSTPEDPKNVFYFTPCLNRPQSRGNISISSSNMRDQPLINPNLLSTNTDEQVLVATFRRTRDFFNAKSFKPVLIGEELLPGKENVPLDATDEEILTYLKAFNSGWSWHASCTCKMGRRDDSMAVVDSKARVYGVSKLRVVDASAFAVLSPGHPQSVVYALAEKISQDILKG
>jgi|Penpol1|6769|16-623
KPCHYDAIIVGGGLSGLVAARRLSELEDKRILLIEAGADRRGDPKIDTPGLLFSLWGDPAYDWNFWSEPQERLNGRQIPQPRGKVLGGSSAINVAAIVYPTPRNFEAWERLGVQGWSFDTLAPYYKKFHTFHPASKATNDLLSLDSYVKVDNQGAQGPLPISFPDVYGPFHKAWIAAFRNLGFENGQDPILGRKQGAFIPPNTVDPGTHQRSYAASAYYSPEIEARPNLHLITETAVHKLLFSTTSQTVTATGVQVYGKDGQLSEFTADEVILAAGAIQSPQILENSGIGSAAILGQHGIDVVIDNPGVGENLQDHSFASVSFEVADGHITNDMARDPAVIESLLKQYGETRMGHLSGIPYGLAYVPSVDTGGRMPSEIGQSLIDTHLNLHDPWLSSAHRAQYEELANMMVDQKENTFWYGITPSQMNMETHGSTDMTQVYSPQRPENFITLMAGLNHPLSRGSVHISSAAVGSPPRIDPGYLSHQLDVEMLARGIQFLERIVDDLPMRELLKPDNRIPSYASDLSELETARQVVRDRLWTSYHPSCTCPMMPRERGGVVNNRLLVHGTTNVRIIDASVFPMITQGNIQATVYAVAERACDLIKEDWG
>jgi|Phisc1|616861|2-557
NDKNVSTPSLYPTLIGRKEYDWCMSSIPQPNAGGKVYSMPRGKGLGGSSAINYLMYVRGSKKDYDGWAEITGDESWGWDGMAKYFKKHQTLDHTNLKSKDPHFHPHAELEKYHGTDGPIHTSFNDWYMPLEEDFAEAAYAVTGTKKTVKDAWSGDHLGFYSSLGAVNRSDDKGRRSYAATGYIRPNICRPNLKILTGAHVTQILLDNKTATGVEFVHQRRTYKVPGSREVILTAGVIQTPQILELSGIGDPAVLEKAGIQCKVSNSAIGANFQDHVLGGLLYDLKPGVESMDALRLEEFQKAQQDAYDKEQTGVYASPGMMMGFVSYASVATPEEVKSTVASIQKNSLAKTKFEKAQEKIIVDQLTDPTFANLQTFCIPCRLDVAKGSDQTLFFGAPPTGKQQLSLLMCLEHPLSRGTVHIESSDPMAPPRIDPGYFRNEVDAKILAAGMKWMDKVAKHPLLAKSLADRELPPQDSELDTEAKRIEYVKNHISTQYHLIGTAALGEAVDMKLRVKGVERLRVCDASIFPGHVSGNIMSTTYAVAEKAADLIKADIY
>jgi|Botci1|1782|37-625
SVQSYDYVIIGGGTAGLTIASRLSEDPQTSVLVLEAGTDHSSDINVLAPGLYTGMYGNPEYDWNYKTVPQIHANNQVIAHPRGKQLGGSSAINFLYWTHASQQDINSWGELGNANWSWKALDPFFKRSEQFVSPSGVVEQDLHTESIVPTMHGDNGPILNIFPDIYGPIDEAWPRTFQALGLEVKSDPRDGLALGGYTNLLTLDLDGRKRSYAATAYYLPASKRPNLKVITGALVEKLILEKSRDIVTANGVQFSNGTIAHANKEVILSAGSIGSPQVLELSGIGDPNILQKRGIKVFVNNSNVGENLQDRVYVPIGFKVNPGITTLDNLTDPAFFDAAYEEYVANTTGPLATTGASSGLLSCPQIGCGDLRPPANFSNALTPGLKEQYELQAKYFSSEAITQELTVSGGMSPLKSNDSSQLFLTSSPGNFLSLLGVLEHPFSRGSTHISSSSPSVYPTLDPNYLSHPFDLTVLTAVAYHLQSLASTSPLSTYLQGNGTIYQPGYYPLNETNIEAFIKANLQSEFHPIGTCSMLPVSKGGVVDEKFRVHGVQRLRVIDASVFPLLVRGNLQSLVYAIAERGVEFIVEDQ
>Thite2p4_005584|29-606;jgi|Thite2|2144836|29-606
GDASYEYVVVGGGTAGLAIAVRLAASGKSVAVVEAGGWATEMGNITTVPGYAFSDPVLAPVEDFPPVPLLDWELLSQPQTGANNRSIHYAAGKTLGGSSSINTMAYHRPTKQTHQRWADVAGHESYTWDNMLQFFEKSTTLTPPDWQKRATPNATFTFDPTVFCLSGKSSSCGPLQVSYSNWVDPTNTWFAVALNAVGLGSNSTGFNSGYLSGGAYTTETVDPSTATRSSSQTSYLDWGLRNTQIKVYNGTLASKVLFTSGKATGVSVSTNGTAYTLTATREVILSAGTFHSPQLLMLSGIGPRALLSSLGIPVISDLPGVGQNLQDPIFFSVQNGVTTPSLASELANPNQAAAILAEYVSNKTGPYSSPGGYIAFEKLPAASRANFSARTSALLAALPSDAPEIEYLAGSFAGTGDGVTTIGDLSAAILHPFSRGSVTIRSANISDPPVIDMGWLTDAADAEVAVAAFKRVRQAWSSPLLDDWKVGPEVKPGVSVQTDAQILDYVRENAIPIWHACATNAMGTNASAGAVVDWRAKVFGVDGLRVVDASALPFALPGHPQATIYAFAEKIAASILAG
>jgi|Phlbr1|134094|85-669
GTDEYDVIIIGGGTAGCVLAARLSEDPTIRVLLLEAGESQRHNVATLIPSAYYQLHRGPHDYTLFTEKQVRAGGYERYWPRAKLLGGCSNLNALIFHAGAPSDYDEWAELQKGRAGALGWSYKQFQPYFAKFEKFSPNPMFPDVDASLRSAQGPMHVGHYGHHANPTVKFVEACEAAGIPLSHDLNTHKGTIGATKVLTYIDSKGIRCTTDRAYLTAEVLARPNLKVATSATVTRILFDKTEGSIRATGVEFQNTQGAKFQAAARREVVISAGAVHTPQILMLSGVGPASHLSDMGIPVVADLPGVGSHLKDHPVVDIAYMDRSKTSLIYLRPTDFSMRLRFLGALLQYQFTKQGPFTTNVAEAAAFIRSDDPSLFPPTEFSADTTPEDTTTATDAPDLELFVTPITYKIYGDKIPPNNGKYNFMTHAVVLRPKSTGTIRLKSKNPTDPPLIDPNYLDDPNDVKTFIRGLRVLDKIAHTQPLAALIDPAGDNHPELHHNLGKRSDAELEALVRGTMQTLYHPACTARMAPLEDGGVVDPFLRVYGIPNLRVADASIFPSIVSGHTAAPVIAVAEKVADLIKADVS
>jgi|Phiatt1|9227|12-547
VASPARPTVLVIEAGGDNADIDGRVDGFKYVQQANPDKNWQDTTVPQKHLNGRTLSLARGRGLGGGSAINFSSWVIGPRDDYDHIAKLVQDDGWKWDKVKTRYKQLEKYHPTGIYKHRLKARCEDHGYEGDLQVGFPETVEAELYDLVDAAVDAGIPICADQNSGEPIGIAISASTARKGRRVMASDLLEPKPENLTIWTKTTVSQIIFDGSRANGVLLSDGREIFVRKEVILCAGPLADPKILMHSGIGPKETMQRFQIPVVQLNENVGQHLNDHQLAVFSWARSDTSSERLAWFRDSQRRAAARKQWEEEDGTGPLAHVGTSIALAYPKLDRIIESDEFAALDKETQALLKLETVPHWEFALGVPSLEYHFDPANASTMLSIFTFLLNEQSKGSVTIRSADPNDAVVVDCNFFSHPFDRRMAIEVTRDLLGLVRSPGFAKDTVGDIAVPRSESDEDVLDFWRSHSFSGSHMMGTCTMGIAEKSAVVDKDFRVFGVEKLRVCSTSVLPLLPNCHLQSTSYLVGLMLSDKLISHHS
>jgi|Aspfl1|34486|46-423
KQRHGVMRLPGMASPAMQRPSVHIITDAVAHRIILSQGDLGVTATGVEANIQGQTKIIKAKKEVILTAGALNTPKLLELSGIGNKAILDQFNIPVVIDNPNVGENLQDHLMSGISFEVKPGVMTGDPLLRQEPDAIQTALKLYAEHKAGPMTVGGVQSCAYMPMIDYHGQQEAKRAYLDTFLSGPDDRDKVIRDIYAELNTPTCSMFMFLAQANLHQAGKSFVGQELLPGNFLSLGLSQSLPFSRGTVHIASSDPNRPPIIDPGYFSNSLDLDIMARNLLDVERLHSLKPISDYLLIENRQKDIFTIQPTTTYHSSGTVAMLPREKGGVVDEKDLRVYGTTNLRVCDASIFPLIPAATIMSTVYAVAERAANNIKTDA
>jgi|Rhoto1|5484|50-634;jgi|Rhoto_IFO0559_1|4105|50-634
NSTQFDYIVVGGGNAGLAVASRLSSSHNVLVLEAGTDQSGNPGVTVPGLAGSPLGSGIDWGFSTVPQSNADGRSVYWPRGKMLGGSSGLNFLVSARPNKAELDQWASLSGSWSWSWSSLFPYFKKTERFYSPCATKPEGVTPTSNGWVHGYSGPMAISYPPYLGKQNNGFYQAVQQMGVPVAQDLHTGSNHGVNLSPSTEHSTGTDRTRAYSVDYLKLATNRLTVITSAQATKINWTGSKDASGNVVAQGVSFVPVGGGSPSSVNVNKEVILSAGTVQTPQLLELSGVGDSSVLGGAGVSSVVNLPAVGTNLQDHACIVDVFKLKPGVDSLDELSSNQTALNAALADFSHGQGILTQALYPLAYLQKQDFLSSDDINNQLPNLGSRANNPQLSDAQYQAATALYNANVPIMELLAINTYFGNSSAQPNTNYISLAACLQNPLSRGDIHISTSDPLAKPTINPRYLQSPLDGFLLARAGQFLRNTAAKGPLAQYIDSEAEPGTAVQSDAEWMEWVKSVVRTEYHPVGTASLQPQSSGGVVAPNLKIYGTSNVRVVDLSLAPIHVSSHTQTVAYAIAEMASSMILAG
>Psehe2p4_000193|27-629
VNHDYDYIVIGGGTAGLCVAARLTEDPNVKVGVLEAGEDRMEDPNVLTPSLFPTLPGRPEYDWMMNSTPQAGTGNKVYSMPRGKLLGGSSGINYLMYVRGSKEDYNGWEALGNKGWGWDGLVPYFKKHQTLDLPSDATKGTNPQLMPHNAAEKHHGTDGPIHTSFNDYRMPLEEDFIKACYEISKTDNTLADAWSGDHLGFYSSLGAIDRTGNAGTRSYAATGYLKPNLGRPNLKVLTKALVSKIVLDTSGQGEPRATGVEFIVSGKVHQAYASREVVLSAGVIKTPQILELSGIGDSQILSAVGIKTIVHNPSVGANFQDHVLGGMVFDCAPDVVSLDALQGEEYGEQQRMIYAKQKTGPFGSPGMCMGFVSYASLVSPQELEATIAKIKRNSLAKTKFERAQEKLIVDQLSDPKFANLQTFLIPANMDMTAGGDQTKFLGPPPKGKQRVAPLICLEHPLSRGTVHISSSDPSKPPRIDPGYLRNPADAKILSAGLKWLDQVTRHPIVKKSLGDRVQPAPNAGLDSEEERIEVIKDHISTQYHLIGTASMGEVVDDRLRVKGVKGLRVVDASVFPNHVSGNIMSTTYAVAEKGADLIKEDAT
>Thite2p4_005898|41-628
VANNYTFIIAGGGIAGLTLADRLTEDPNVTVLVIEAGPLDQGQDGILVPGAYAPYLYFWPNLITVPQAGLNNRTPGAITAQVVGGGSTINAMVFLRGDADDYDAWGSLGNPGWSWQGLLPYFIKSENFTAPDASFAATANISWDDSIRGHSGPVMNSYPNYFYPGSANWWNAALEIGLPAVKDPQAGSKEGVFWMPTDLDATTMTRDHARRNHYDRVKDSRPNYHLLTSNIVCQVLFMGKVAIGVSYVPTSGGGSSCTSSVYASKEVILAAGGFGTPKILQLSGVGPRKLLNKLGIPVVADLPGVGQNLQDQPTLTIPYNFTANVVPNYGTLLTNSTYNAEQRALYDSFHEGAYTIVSSLSTNIGALSLQQATSSYKDIIAAAKAANPAYSLPADVDPTVLKGYKAQRAALLNQFASPNVGVGTVHWGTSDSALIYHLKPLSRGTVNINSTDPLASPLIDFRTATDPVDLQVYTAIFRKNRELFAAPSMQLLGPTEAAPFGAHLTTDAEIAAVMRDQINPTNAHQCCTAAMLPLELGGVVSSDQKVYGVQGLRVADISHWPFQLSGAPMATMYASAERLADLIKKQYC
>jgi|Trigam1|469|6-554
PATADYIILGGGIAGCVLASRLKEADSSLSIVLIEAGQDPTGHPLTTAPLACFAAHHSDLDYAYRTVPQEHLGGRRCYAAAAKVLSGGSAINYGAWTRGPAADFDCWADQVGSSEWSYRSLLPYFKKTEEYTLSPGVEPEQHGANGPIHVVSISDSDPMRKYPLRKPVEQAWLELGVERVGDANGGEPLGLAEIVESWRDGKRQCASQAYNLSGVTVLCSTVVHRVIIEDLSGVKTATAVELVDGQTIAAAREIILSCGAYRTPQVLMLSGVGAKEDVIRHNIPLTVDSPEVGRNFHDHLAVCLWWKLRHPEQGLAMGTPEWNDPAYSKGLPSDWMVFSRVPTEILSQALIADAEPTGGHDLLKPERCHLETLVAYAPAGAHLADVAIPLDGTHMTTAVLGMTPTSRGTVTITSNDPQTPPQIDPNYYATEADRVALRYGIRQALRLLQETKSGSNIVENEVAPDGYPGLTADSTDAEIDARVSRVGNTFYHPGGSASMGKVVDSRLRVYGVDRLRVVDASVIPIPIAAHYQAVVYAIAEKAADMILDL
>Theau2p4_006922|15-351
RSPEFDYIVIGGGIGGLVVATRLSEDATKSVLLIEAGADRRGNARIDTPGLMSTMYGNPDFDWDNMKPCQRQADTTAARQIPWDSSAMNFSMVMYPSKTNFDAWSALGNDGRTATDLAPYLRKSHTYTPAGADTKTLLSLDYMSEKNQGADGPLPVSLPDIYTAFNKAWMETFDKLGWKCSNDPINGETLGAFTCPLSHPKTKSRGYATSYYTPEVAQRSNLQLLTDTHVERVLLDRAGDNSVSATGVQGRTKEGKQEQIAAKREVIVSAGAIHSPQILELPGIGSKDVLDRNCIDTMISKPGVGEILQDHCSSALSFEVADGQVSGDVLRDPDALQ
>jgi|Psicub1_1|91873|10-592
ARKTFNYIVIGGGTAGLTVAARLSEEPSNSVLVLEAGPENLNDPLINIPGQFLKTLGNPQYDWAFPVLDQKHANNSKHIWSRGKGLGGSSAMNFYAWIKPPAADMDAIEQLGNPGWNWSEFEKYSKRSETFLPASKEQIEVYHYPDNSITEHRGTSGPIQVAIPHGAHTLDKLFQETMINKGFKDVKDPYSGDINGTWIASSSIDPKTWTRSFAATAYLVPNLDRENLSILTGAYVSKILFDGVKSNEKLKSSGVQFIYQGETHVVHTDREVILSAGAIKSPHVLELSGIGNPKILEKVGINVNIDLPGVGENVQEHYGCSVTYELNPDVSHETIDRFREPGYAEKAKELHTLGQGIHRTGLTSFAYFPLVDINADEAATVIKGAEEEVKDLVNGGTLRPGVEEQLKLQLSILRDNNVPDLTPEPNTRYATVTAILNHPISRGTIHTESVDPLAYPIIDPHYLESNTDLEVLVQHIKFIKSLANTEPWKSGIIREVYPGPNYSSDRDIREYVKEHVLTIWHTIGGCSMLPRSKSGVVDANLKVYGTTNLRVVDLSVIPLHIAAHTQATAYFLGEKAASIIKGE
>jgi|Eurhe1|467642|1-569
MANEFDFIVVGGGTAGNVVAGRLAENPKVSVLVIEAGRGDPENIGEITTPARAFECRNGPNDWKYKATMIDREDYTRVEKPNTRGKVLGGSSCLNYYTWVRGSKATFDDWEEFGGSGWNWEGVKEYFDKPVTYHDDNNNYPHVRNIGLGGPLHIGHADLVPELQPFRDALLKAWQSKGLKVNDDIYSGYVSGLTHCATSIYKGVRSSSWSFLVGKPNIQVLSSSYGKRLIINDNCATGIEVGGPNDEDITIRARKEVIVAGGVYESPKLLMLSGIGPEKELAQFAIKATVDSPHVGRNLIDHPILSHVFRLKDGLGLDDHLLRAGPQKEGAVTAYNRDHTGALASGLLELVGFPRIDDRLNKIQAYVKAKQENGGKDPFGPSGQPHFEIDFVPMFADAFQWHFPIPPEGTWLTTIVDLLRPMSKPGWVKLQSANPVDQPHINVNFFENHLDVIALREGVRFVDDILMTGEGFRDIIGEDYPWPMPRNSDEAMDKMVLERAQIGFHPCGTCRLSKDIEHGVVDGGLKVHGLKNVRVIDASVFPVIPDCRIQNAVYMVGEKGADLIKADHK
>jgi|Phisc1|765646|2-593
SSEIYDIVIIGGGTSGLVLANRLSEDPNLQIIVLESGEDRSADPNTLTPGAWPLLSNSPDNWTFQTVPQKDLVRQITVPQGKALGGSSAINSFLFTSTSKATVEGWKNLGNEGWDYTAYEKALKKSFTLHKPLGVTEGSGPLQVTLGTPESLWQKAWIDGLESVGFPKTDPLSGHLGGPNIAPESIDPRTKQRSYATNAYLDPVRSRPNLTIRTGTSVTKVLLERLSSTDDAVAKGVQYISKDGSSHSAGVRKEVIISAGAINSPRILELSGIGGADLLQHLGIDVIVDNPHVGENLQNHVFTGLVFEASDDVETLDAFFRQDPDAVATAMQDYGTKGTGPLSTSNMTTMAQLPLPEFHTEVGRKELNQLFDLSALDPDSDSDTRTTPAFAAAHKTFVRSILTDPSEALGNYVFGAGYAPFDGPSPAYRAPGKHVSVAIELSHPLSRGSVHITSASPEHVSTNEGLRIDSRYLSHPLDLEVLARQVRFTEDIISRAEPLTRYLKPYTKRFTDLAVTKDYVRRTVDNAYHYTGTCSMMPRAMGGVVDNRLRVYGCSNVRVCDASIVPLEPTANPQAVIYGIAELAASFIKEDT
>jgi|Colto1|9057|484-1038
EDSGTTGLILADRLSEFGNQKILVLEAGPDPSVVAMHEAPGAVEFIGGTAIDWNFYTEPQQGLGGRKLAYHRGRGLGGSSILNGLYYGRGSANVYDHWVELGNPGWGWEDVYPAFIKGTRFNAPNNGTGYNQKYQTWDPTAYSDGPLEIGFQGFVPPSSVAFIEACEAVDIPIVQDLNNGKNVGVKQGTATLTSKYRRSSAYDYYKVASNRPNVQILHNAPVQQITFSRNSNGTPVASGVVFIDHSRGRHHTVAASKEVIVTLGTFQSPQILMVSGIGPKATLDAFDIEPVVINENVGQHMMDHNVYSISATVVPEASTHHLMFNTTAVQASQDEYYSTGKGVYTAPGGITNGFQELSNEQLEAIGAGAVIEAGFTNRSTVEFLFESFFYPNSPGPTYEPLADGSYISVTVSSMVALSKGNITIQSSGMADAPIINPNYYTHPADRAIAVNAFRDARKILAHAAFTNLTVGPDNGEVAPGVANIASDDDDAIFEYIKATTLPNWHASGTNRMLPLEDGGVVDPRLRVYGVQGLRVIDSSIMPTVPDVNIAGPDLK
>jgi|Rhyru1_1|113198|33-603
EEAYDFIIVGGGTAGLAVASRISAGLPDSSVLVLEAGPDGREDPGIVIPGKKGSTLGGKYDWNFTTVAQPNANNRVFAQNRGKVLGGSGALNLMSWDRASVADLDSWETLGNDGWNWETLYAAMLKVETFAPSDEYGTEGVGHDGPIHTVLNRIVPEHQSSWIPTLNLLGLAENTESLDGNPVGVMRQPSNVRESDYTRSYSPSYLEFAGSNLVLKMDTTVAKINFKDAVATGVTLEDGTVISASKEVILSAGSFQSPGLLELSGIGNSTLLTQLGIEVVKDLPAVGENLQDHIRIQNSFQLKDNYTSFDVMRYNTTRAAEEMAKYEANEPSLYDYTGSGYAYMGWNIVGSETEATLKSLVQSETSKTYPAIYEIKKNFWAETTVPQLETIFSDGYTGVKGYPAATSDLYGINTFSLISAIQHPLSRGNVHINSANVADKPTINPNYLSHPYDLAAAAAAAKFHRTLSETAPMSDFVASEYEPGTDVVSTDADWETYAKNNVLSIYHPSGTCALLPEADGGVVDTDLKVYGVENLRVVDASIIPILPSAHIQTLVFGIAERAAELVIAEYS
>jgi|Armosto1|256508|141-581
TLERLTPPADGHNTTGQFIPEAHGFDGSLLTSLPGYPTPIDDLIMNATTQIAGYPFNKDMNKGDETGIGWVFGSLGGEMPERSSSASAYLRPILNRANLDLLIEHQVTRLIQTGIQGGIPELKGVEFSQGPNEPVFNLTAKNEIVLSAGSVGTPQILLLSGIGDQADLEAVGIETIAQVADVGRNLQDHPLLPNQFYVNSEDTWEKASRNASIAAQQLQQYNETGQGPLVNTICNHIGWLRVPDNSSIWANATDPSAGPTVGHYELVFTNGFVGPIQSLPDTGNFMTVISNLITPASRGTLKLNTSSPWDAPLIDPALLKEPIDLLILREAHKSALQFVSAPAFDGYISGPYGTVGVITDEDIDAYIRNFTTTVWHPVSTATMSASNDTSGVVSPELLVKNVTGVRVVDASIFPFVPSAHPEAAIYIIAERASDIIRTAWG
>jgi|Verda1|2708|1-480
MAYVRGNRAEFDIWEELGNPGWNWDTMLPYFKKSEKYFIPREDQLAAGASYEPQHHGFKGPLHVGLAPAFTNTSASPRLHAAWESLSVPRNPDFNSGSVRGYSYPPSTLDPTLNVRYDSSRAYIHPVEHRPNLQILQGTVKRITWARQLRKQTQCQGKGLVANGVEYLTEAGEMKIIRATKEVVVSAGAIRTPGVLEGSGVGNPQILKALGIETKIDLPGVGENLLEQPHHTLVYNGNLEESTNAFYAYITAENLFGERLAAVEASSRARIPEFARASVEASGDGALNAIVIEKLFTIQHDLMFKKNATIAEILTIIAVGLQFSDYWILFPFSRGSVHLSSKEDIDKPLFDPRLMLADFDVQTTVAAGRLAKRFWQSEPVAAYVGGQVLPDAVTLPDDATDAQWETWARNNAVPNAHPVGTASMMSRELGGVVDPELKVYGTANVRIVDASVMPIQTSGHLTSTIYALAERLSDIIKDTA
>jgi|Coclu2|36314|1-570
MTSEYDFIIVGAGTSGSLLADRLARTHAAPRVLLLETGTAPVGAYLTAPYHRYHAQALRPDLDHGYVSEPEGALSGREIVYKRGKGLGGSSIMNFGVYLWGSKRDYERWDELVGGEDEDGEGTFKWENVKRSFQKIENYNFSASQNYRHLADPSTGEHGTSGKLHVWLPPVLETAVQPQMEALAKAGEKLNLDPNSGDPVGISIFPATYSKLGRCTSAMAYLADPPKNLEIWTDAKVTKLVWEGKKVVGVVTENGRQATAKSEVIVCAGTFDSPRLLLLNGIGPKSELEPLGIDVKVDLPGVGKNLHDHVLAFLSVEVEGSVNDKYAFESDPAIVAEAEKAWEKDQSGALTLHNSALWGGFLKLPGLESFEEYKALPKDFQEFLSKEEVPAYELIANSTLWPPGTTVTKGNTYMSFIAFLMNPQSRGSVTLRSKDPADKPAIKLNYLTHSYDIRVFRESVRNTWTKLTNSSALAPYVVRPLHAPKSMSDEDIDAFSKENADTVWHAAGTCKMGRSDDKEAVVDKTFRVRGVEGLRVVDMSVAPVTTNNHTQATAYLIGQVASERLIKEYG
>jgi|Laesu1|761663|27-612
PQKEYDFVIVGGGTAGNVLAVRLSEVSSFSVLVIEAGPSNTEYPEIAIPFEFSSVLANPNISWNYYTTPQIGLNNRSISYPRGKVLGGSSSINAMIWTRTSVDDWDRYAAVTGDPGWSWNAMFPYMLRTEGLVPPASDPTPANPGSGEFNFATDYGRLNPAVHNTTGPVNVSLAGYPGDITSRVFQTSFELPELFPYVLDANAGYPLGVGFAQYSINSLGRRSSSATAYLEPAINRSNLDVLITTQVTRLIAAVDSAITSLPTFTTVEIAQSANGTRYTVSANKEIILSAGSINTPQLLLLSGIGAPSALAAHDITLLVNSSGVGAGLQDHPSLESQWYVNSTGTFDTVLRNATLQAEALSLWESEGRGLYVEPGDVQVVWKRLENENVVFGPGGYLDPAAGPSSPHIEMLPNDGFVSIIESLPDTGNFLTMVTSVVSPASRGSVTLASADPFDAPLIDPGLLSDPFDVLAAVQSVNQSRQFLSAPTWDDYILREAPDLAAAQSEAELEAYARNGASTIWHPTATARMGAPDDELAVLTSDLRVKGAQGLRVVDASIFPYVPAGHPQACVYAVAERAADLIKEAWG
>jgi|Exome1|111616|31-630;jgi|Exome1|111617|31-630
VQQSYDYLIVGGGTAGLTVAARLTENPDVTVGVIEAGKNRLGDPLVDTPALFTQMLGNKEYDWAYDTVPQAGNRNRIHQIPRGRALGGSSAINYMMYVRGSDQDYDDWAALADDPSWSAKAMKQYMRKHQTLEPIDERITDRTTMPFVGENHGTSGPVRTSFNDSKLPIEDDIVKAADHAAGFDKKPIDPWSGDHIGFYNTLGSIVRTGPNKGKRSYAARGYYQANENRPNLKVITESLVSRVILDNDIATGVEFVSAGQKYTVKAKREVIVSGGAINSPQILELSGIGDPEILKAAGVDVKVNLPTVGTNYQDHVVGATVYQLAPGQMSGEAVYIPEVMAAAQKALIEEQGGPLTSIQSVQGFFPIKIFLEDGELDEIIKSIQDTKPETEFQKKQWEQVISHLKSDKSANFQMVFISVTGDLENGTADQSKLWPPPSSPDQPHGITFALCLQYPVARGTIHIKSADPTVYPTINPNYLNHPADIAVMGAAYKFAEKLCAAPVLEGKIGKRVHPPPEQYPLNTVAERRKAAEAYCIGEYHSCGSCAMGSTVDSHLRVYGVKNLRVIDASVFANNVSGNIVSSVYALAEKGADLIKQDWDY
>jgi|Diaam1|594|2-550
ASSNYDYIIVGGGLSGCVLASRLRQYKPGSGILLIEAGQDTRSRNDILRPDILNLGGELDWMYPTVPQASLGGRSIVYNAGKGLGGGTLINSGGWTRGSAADYEEWAAVVGDTRWSYEGQLPFIKKTEAWFDENNPEQHGKEGPISIASAVSTGRKFPLTEPIAAAWDELGVPALPSLDQNTGDNLGRAYICEARREGKRQYSAINYSLDGVEVLTDTLVKRVILETAQREPKATGVELADGKLISGTEVIICGGAFRSPQLLLLSGIGDAAHLMDHNIETLVDLPEVGRGLHDHVSFYQFWKLENPERGYTLGSANPLFQQPEFAMGIPLDWIVSTDVPHDQLAKAIERDEGKAPEAATHRLLREPRTHIETVVLYVKLPVPGVQPDAEHLTTLTIPFLPTSRGSVTLKSADPHDPPRIDLNFLATETDRYVSREGVRTLTRLMLQTEFGKEYIAGESVPPVPGMEVVSLDDSDEKLDKRIALAAATTWHSGGSCAMGKVVDTEFRVKGVDGLRVVDASVLPVPLSAHIQAPVYAMTEQAAAIISKAA
>jgi|Copci1|11005|40-593
SAGVYDFIVVGGGVGGSVVASRLSENPKWNILLIEAGPDNIDVPSITIPAFFQRTHATYNWNYTTVPQAGLNNRSIPYLRGHVLGGSSSINAMVYTRGAKDDYDLWGRVASDKRWSWDGLWKWMLRNERWVNAPGNRSTAGEYDPRFHSLTGKTAVSLAWDSATEFDRRALENTNLQDEIKFNLDMNDGSILGLGWAQLSIGNGERSSAATSYLGAEVRKRPNLTILLNTYVTRILPTKSRDGVLNLRTVEMAPRNGALVGYPGSTRTITSKKETILSAGAFNSPQILLNSGIGDQRDLAEVGVKPIHHLPDVGKGMTDHPTLFLSWRVNDTAVPIDEVQALAEWNANRTGPLTWPIGHQIWFARLPSSADVFKKYKDPSSGPTAAHIELPLPRPGSNFTSRCILLTPYSRGSVQLRSSNPFDAPLIDTGFLTHPFDIEALIEGIRLSKRWYEGPAWKGYVTEFLGPDPDKLTPSELESQIRDGVATYWHAVGTTAMSPKGTNRGVVDSELKVKGVKGVRTVDAGVIPYVPSVHTQVPVYVLAERAADFIRSSW
>jgi|Kocim1|624787|40-603
NGRTYDYVIVGGGLAGMVLARRLSEDVSKSILVIEAGRDEESNADVYNAGNYQNAFGSRVDWAYQSTSQQYGGVQTLRSGKGLGGSTLINGMAWSKPHDFQIDALEQVGNTGINWASLEPYMLKAESFTPPSTNQFANGVTFRSSCHSTGGPLSIQYDPNASPGSFEKAFNTSVQSIGLPYAYDLTCGNPAGRAPIANTRNGGTRSDAYRAYVYQRSIPNLTLMTQANVGKVLLSSDSTPKATGVEFRDASGGTYTVNAGLEVLMAAGSIKTPVILQQSGIGPSSVLSSAGVSQKVNLPVGLNLIDQTTSTTNWKIGSAGGGGQPITFPRFQDLFSGTTEVNNFKSLISNASIQSYVQSAVNAGAYDSASSSGLAKILGIQADWIINKGVGMSENFDYSYGQTLGYDSWYLLPFGRGSIKINTNQPYDNNFSIDPRYLSTNADRIAQGATVRFTRKVSGTSPLSSSVQSESTPGTSTVPQNSNLDAWATWAQNHYRSNWHPIGTAAMMSQNLGGVVDSSHKVYGVSGLRVIDGSVLPFQVSSHLMSVIYGLAERAADLIKKDHP
>jgi|SerlaS7_3_2|161320|13-504
PLTDWEALGVTGWNWSIIQDAVKASEAWSPPSDYAMKHHADNNAEEHGRNGYVKTTAYSYYFDLALPFFKTLNEMGVATNMSESSGDLIGIWTYTASIDPVTGSRSYSTNAYYDHVADRPNIVVLTGAHVTRVLLDDNMNGPKRAQGVEYSVGGQVYSAGALREVIISAGALQTPQVLELSGIGNPDIMRRLNIPVKVDLPGVGENLQDHFTVRMGAELRGIHETVDDLSLDTFAEEKLKQYKQSKSGMLSSTLSTLVFLPAQAFIGPDVMKTMLDSLDKALRDTTMQNSPWRQVYEVQRSWLEKNGVAQLEMILFPSYQHASCTTENARHYTLSVFLQHAWCRGHVHAVSPSALDPPEIDLGTLRSPGDIGKYHYMIMLVEAIKYAFKVMQTGPLGEETAKIIEPLPTWSDSELREYVRTNVISAFHPIGTASMLPRSQNGVVDNNLKVYGTSNLRVADASIFPIHLGTHPQATLYGLAHRAVDIIKQKAS
>jgi|Jaaar1|98852|1-561
QYDYVIVGGGNAGLVIANRLTENPNISVLVLEAGIDYTDDFNVTVPGLDLTVTGGSMVDWNYTTAPQANMVNRQIAYPRGYTILRSSTNFMAYTRGSAAPFDQWAAIGNSGWDWESVYPYFKKSCHLTPPQANQSFVVYDESAYDYPKGGPLQLSFTNYIEPIAIYFSEALASSSGLGLQEKETNDGAPIGQSYLATAVNPAHQTRDSSWTSFGLQASTRSNFHYLTHTLATRLLFNPTSSTSSPLVVNGVQYLDKTSGTTQVAYATREVILAAGAFGSPQLLMVSGIGPSDQLTANNIPVLVSLPGVGQNMTDHLFFGPVYEVLSNITTAEQFLTNSTKYADYLNQWTTSGAGEMAGAVSSMSAWERLPDEFLESIGAQELINLRSDWNHIQLEMLAYGVVAGNTGNLVTPGGVISYPISRGNVSIVSNSTTVKPIVQPNWLESPIDQQVAIYTFKQVRQIMSSPIMSSIVINEAYPGANVTSDAGILAAIQATGHPIYQASGTCAMKARADGGVVDENLVVYGTLNLRVADASIFPIIPSANTMAPAYMVGEKAADLIK
>jgi|Aspwe1|33058|14-579
AAIEYDYIIVGGGTSGLVVANRLSENPDISVLIIEAGPSVLHNINVTDVDRYSYAFDTEIEWAYETIPQEFGGRSQILRAARALGGTSTINGLAYVRSEDVQIDAWQEIGNEGWTWANLLPYYLKSENFTVPDSKQIEAGATYTPNYHNSNGPVQVSFKHMEKKANDLTSVLNRTFDSLGLPWNQDLNEGHLRGFTFHPYTIDADEYVRHDAARAYYWPYAARDNLHVKLNTFVNRIVWRGERDGDDISAAGVEVAGDDGVSRFNAKRDVILAAGSLRSPAILELSGVGNPSILEQYDIPVRINLPTVGENLQEQLNTSMIATTNTPMTGSRTVAFASVSDIFGDSASDIAALTRAHLPKYANITATASSGTMKADHLQQLFETQHDLIFKDNIPIAEYIFTAGEKDFQAGYWGLLPFARGNVHITSADPAVKPAINPNYGMIDWDVEIQIAMSRYIRSMYRTKPLSQFIRNETLPGLGVVPEDASDGVWTDWVKEQYTPNYHPIGTAAMLPRSMGGVVDNKLKVYGTTNLRVVDASIHPLQLCGHPMSNLYAIAERLSDLMKEEM
>Thiau2p7_014776|23-610
RAEVFDYVIVGGGTAGLVVANRLSETPTVRVAVIEPGGDERSNPNVTLATGYINMTAYNTAIDWAYQTVPQLGVNNTPLTYHQGKAIGGTSTINGMAYVRSNEADLDAWERLGNAGWNWASLYPYSMRAENFTIPGPGLQAAGVTFDTAVHGDSGPVRTGYGNAFLNLTLTPTVQDAWGELGLPPNVDTGRGNNRGVSTNPLTLEPGSPDIRWDSARAYWYPVEDRPNLTIIRGTARRLVWEASDTPSCEEATSATGVEYLDEDRQAVVLSATKEVILSAGSLRTPLVLESSGVGNPGILKDLGIPVVVSLPGVGENFQDQGNNIVLYSTTAEATGVAVSQTWASPADIFGSDLADIANSTRNELPRWADQIVSASGDAGALLNRSAVEAVLRAQHDLVFGDPEGATTGGATTLAEFVTETFGDGTLMLQHWTLFPFSRGSVHLASADVSKISEPRIDPRFNLVNFDITAQAQAAKLAARLGKTGPLSPLVSERIQPSLDILPENATDAQWREFIKTTLDVDHHIVGTAAMMSRDLGGVVDPELRVYGTANVRVVDMSVIPLHFSGHPVATLYAVAERAADIIRRSPL
>jgi|Altal1|718787|27-604
QSAEFDYVIVGGGTAGLTLANRLSEDSTMKVAVIEAGGLYQVTNPLLSSTPAGDVLWAGSSPLDQNLLVDWNFITAPQAGANGRKIKYARGKCLGGSSARNFMIYQRGDRGSYQRWADQIGDDSYTFDNLMPYFKKSIKFTPPNTQLRASNGSAEYVASAFDASGGPLDVSYANYAGPFSSYMEGGMNGIGIPTRPDFNSGELMGAQYCSSTITPGNQKRASSQTAFLEAAKNRPNLKVYSLTRAEKIIFDSEKRATGVQLPFGSILTAKREVILSAGAFQSPQLLMVSGVGPAAQLTKFNIPVIADRRGVGQNMQDHIFFGPTYRYKVQTLTKLANDLLYVGAQFAFDYGLLKKGPLTNPVCDFLGWEKAPRNLISSEAAAVLDQYPASWPDIEYLSAPGYIGDFSNLFATQPKDGYQYASILGAIVAPLSRGSVTITSSSTAQLPSIDPGWLTDPTDQSVAIAIYKRTRQAFATDAMKRGLADTKEYFPGPNVQTDEQILNTIRDTLMTVWHASCTCKMGKVDDPDAVVDSKARVIGVTGLRVVDASSFALLPPGHPQSTVYALAEKIADDIKRSW
>jgi|Lepmu1|5276|25-611
QKSTYDYIIVGGGTTGLVVANRLSEDSKKSVLVIENGDLNNGTLSSIPGNSGALNTAAMYDIQSAPVPLLGNQTFLVTVSNVVGGGSYVNGMQWDRGADADYDAWAKLGNKGWDWKGLRPYFEKSNSFDPPSKNTTEEFGISYDSKAYGNGPLKVSIPDYQFPDMKEIYHSWDDADIPHPREGFAQPVGVYWSPNSINKASATRSTSRSAYYDPITSRQNLKLMANTHVDEIVFDRNRAGALTAVGVKLTPNRGGKTVQVFARKEVILAAGGVFTPHLLMYSGIGPKSVLQAAGVAVKKDLPAVGSNFQDHIANYMNFDLQGLSPENMAALNTNTTFNQTSYEEYIKYKTGPYSVGKSNGLVFMALQHFHAGFKQTVSKIKSQVATEFLPERYAENSKLLEGFKKQRSIMANHFAGVKAAVGEIVIQPWGFSGIAHNKPLSRGTITLNNTHPAAYPIVQWNTFQNPVDAEIMVALTRYNRAHWASKGLAKFKPVETSPGPQYQTDEEIIQGGVASGSLQPSFAHPSGGCSMMPEKYGGCVSDQLLVYGVRHLSVIDASIIPMIPATHLQATMYAIAEKAADIIKSRA
>jgi|Aspnid1|9610|14-610
ESQIFDFVVGGGGTAGLVVANRLFEDSKVRVLVIEAGSNSVRDPRISIPGLAASTYFDPDFDWCITSPPQQMLNAILLLLQDGLNGRQIAEPRGRTLGGSSAINLGMVIYPSKKGVDSWEELGNPGWNWASLSEYLRKSETFTSPSPSIRDELSLGYIDETLQGGNGPVHISFGDGPYPAFSAAWPKVFENLNHRLTGDPISGVSKGAFCNPATINPKDKSRSHAGVAYYNKEVAKRPNLRVLADATVARIVLKIEADGSLVATGVQFTPKDGVQRTVAAAVEVVLSAGAVKAPSCWSYNANVGENLQEHGFVPFSWEIADGRQSGEALRDPAVAQMAMEAWQQHSGAGPLGLCPLASAYMTLPSLQDGELKALLKQYLDDDQYPRRPGCEAQYHILRQMLEDETEPSGQYTLAPFQITPEKGPSPKGIFGMSEPECFVSIVSVLNRPFSRGHVHLASSDPYAPPVFDPKFFSHPLDLEIHARHTQWLETLASTEPMASLIKKHGRRLHSSKRVDDLDTARELTRDRIVAHYHVTGTTAMAPRESGGVVDERLRVYGTKNLRVVDAGIMPLIPRGNIQAIVFALAEKAADLIKEDLR
>jgi|Calco1|363484|14-607
VGNAFDYIICGGGAAGLTLAARLSEDPQVSVLVLDAGRANLDDPAILVPAQYYRQVFDERYDWSFTTVPQKHCNNKSFMWARGKSLGGSSAMNFFVYSRPAAEDIDAWEELGNPGWNWSNHLKYMKRSEKFTPPSPIQTEVFRQTYEPEYHGDKGELQVGFPILITDYEVPFQEAFNSLGVPTAKEPLGGNNYGTGMAANTIDPTTKTRSYAVTAYYLPNKERTNLKVLLGAHVNKLVFKSPVKDDLLTAEGVEFSCEGGVHVVQANREVILSAGGIKSPQILELSGIGDPAVLTPLGIDCVVPLPGVGNGVQEHVICPVSFELHHKDGGYNTLDILRNPAVAEAEMKRFEKQEGIHTLGLSNFTFASLQQTSHAAQDLIDAVSLKLDRDHTEGRISDALWDQYKIQLRVLRSEKSVDLEWMILPTIGTRGTVPEDGKAYLTIVIGLNHPFSRGSIHIASTDPQQQPLCDPHYLENDFDMQLLVEGFKFARKLTETEALKSIIAGEIDPGSEAQTEEQIRAHIIDELSTTFHTCGACSMLPREKGGVVDPALKVYGTTNVRVVDLSIVPLHIAAHTQATVYGIAEQAADLILGK
>jgi|Talma1_2|4107|33-612
DNATYDYVVIGGGNAGLTIATRLVQQNAGTVAIIEAGTFYEISNGNISQIPAKGSYFSGKNASDYQPQIDWGYATTPQIGGLNQSLHYARGKTLGGCTARNFMVYQRGTEGSYQNWADAVGDQSYAWPNFFPYFKKSVNFTAPQMSIRAANSTPEYDAAAAGGDIGPLSVTYPNYAQAFGSWAVEGFKEIGISVIQGFLSGKLLGQSWSTFTLNADTMLRDSSETSFLREGLEYDKLKVYPLHLAKKILFDKTKKATGVLVETEGHEYVLSANKEVILSAGMIGSPQLLLASGVGPAHALKSLKIPVIADRPGVGQGLQDHAWVHITYRVNGLTISSLQNPEFAAQEAKLFNEHAEGMYTSPNTDVLAWEKIPEEFRAQWSSETKRALDAYPADWPEVEYITVPSFLGDQQNSRSLGPDDGYDYASLAFVLITPRSRGSITITSPDTKVAPLINPNYLTEQSDIDVLIGAFKRIRQFWDTPSMQSFAIGDEYWPGKNVTSDAEIEHFIRQNFNTIWHGTSTCAMGRTNDTNAVVDTKTRVIGVRGLRVVDASAFPLLPPGHPMSTVYALAEKIACDISGN
>jgi|Aspcri1|5235|833-1393
QAASGTAGNVVAGRLAENPKVSVLVIEAGRGDPENIAEITTPARAFECRNGPHDWKYKATMIDREDYTRVEKPNTRGKVLGGSSCLNYYTWVRGSKATFDDWEEFGGSGWNWEGVKEYFDKPVTYHDDNNNYPHVRNIGLGGPLHIEHADLVPELQPFRDALLKAWQSKGLKVNDDIYSGYVSGLTHCATSIYKGVRSSSWSFLVGKPNIQVLSSSYGKRLIINGNCATGVEVRGPNDEDIIIKARKEVIVAGGVYESPKLLMLSGIGPGKELAQFSINAIVDSPHVGQNLIDHPILSHVFRLKDGLGLDDHLLRAGPQKEGAVTAYNRDHTGALASGLLELVGFPRIDDRLNKIQAYVKAKQENGGKDPFGPAGQPHFEIDFVPMFADAFQWHFPIPPEGTWLTTIVDLLRPMSKPGWVKLQSTNPLDHPHINVNFFENHLDVIALREGVRFVDDILMTGEGIRDIIGEDYPWPMPRNSDEAMDKMILERAQIGFHPCGTCRLSKDIKQGVVDERLKVHGLKKVRVIDASVFPVIPDCRIQNPVYMVGEKGADLIKADHK
>jgi|Glost2|388532|7-575
AGEFDFIVVGGGTAGNVVAGRLAENPKVSVLVIEAGIVNPQDIPEINTPARAFELRGSEYDWGYKTTMIARPDYERVEKPNTRGKVLGGSSCLNYYTWVRGSKPTFDDWAEYGGNTWNWDNCKEYFDKPANYHDDEKLYSPDLAKVGRNGPLDVSHSDLVPELKPFRDALETAWVSQGEQLTEDIYSGTVNGLVKCMNSIYNGVRSNSSCFVRGRQNVTILGSTFSKSINFEGTTATSVSVIAPGKKEMTFKARKEIIISSGVFESPKLLMLSGIGPEEVLSTHNITPIVKSPHVGQNLLDHPIMPYVRRLKDGYGLDGHLLRAGPMHDGAISAYRKNKGGPLSSGLLELVGFPRIDEYLMRSKEYVAIKNQNGGVDPFGPGGQPHFEIDFVPMFSDAFQWHIPTPPTGDWLTVIVDLLRPLSRNGVVKLNSTDPLEQPYINLNYFSNDLDLVALREGVRFVDDILTKGEGFRDIVGEDYPWPMPRHSDEAMKKAILERSQTGFHPCGTCRLSKDINVGVVDEKLKVHGVKGLRVIDASVFPVIPDCRIQNAVYMVAEKGADMIKSEYP
>jgi|Monpe1_1|85959|297-534
LQGDSPAVGANLTEHPMVGNIFSVTSSTETLDEVLRNTTLQAQLLSQWQANRTGVYANSVSTIAGNWKVAAYEDPSSGPGSGNVMAMFAPDYPALGGPPPSTGRFISVSTSVISPTSRGSLKLSSSNPFDPPLIDYGLYTTDFDINAQVEAMKMVQDFLSLPQFQGIIKGPFGALANATTDQEKAAFARANPRLFSHPCCTASMGPGGVVDSSLKVKGVIGLRVVDASVFVSWPITTK
>jgi|Cypeu1|121987|12-622
DGLAYDYVICGGGTSGCVIAARLAESFPPNGPSILVIEGGPDSKDLELVSRVGGLFEAMGGDLDWNFETVPQKRLNNRVINLARGKFLGGSSGFNGTLCIRGCKDDYDEWRIPGWKGEDVFQAMKKAESFHGKEWFKAANDEHGVDGPLHTEPHDGAPISHLILEAMQEQGMPQIDDMFTTGESAQGCGHVPRTVHQGVRTFAADYLRRHQDRVDIMTSAIVDKVIVEERSGKLTATGVAVVNTSGTSATIKARHEVIISAGAYCSPTILLRSGIGPACELDAHSITCRVDLPGVGKNLQDHLVAFVPYEVTTPNLTNDAHLYHPGGAQASLASYAADKSGVFSAFPFGVFAFARLDEQLGSSPLWANAPKHDNTTAATPPRDPTGRLPTQPHIELMHTELYSGHIHGQHHIMFPTPTNPARHAFEMMTLLFAQQSHGTVTLRSPSPHDPPLIDPAYLSHPLDALALAEGARLAHRVATHSAALAPHLSGLLRPVLPERFANLSASGTQQPEDSTQEREEWIAYVREYSATGHHPAGTCRMGNATTPAEAAEAEEGEGEGVVVDPRLRVLGVTGLRVADVSVMPRLSGAHTQMVAYAVGEKAAEMIVQDWW
>NRRL3_11378|12-613;Aspni3p7_018435|12-613;jgi|Aspni7|1168988|12-613
QPVYDYVVVGGGTSGLVVASRLTEDPAVSVLVLEAGSDRVDDPRIAAPGLSASTYFDPEFDWGLISEPQEALNGRRLAQSRGRALGGSSAINMGMAIYPSRSDIDAWEQLGNPGWNWNSLSTYMRKSQTFIPPSDEVRDQLSLGYVDPDVQGTDGPIQISFGNGPFPAFTAAWPRTFEALNHRLTGDPMSGRANGAFCNPATIHGTSRARSHAGVAYYTPEIAQRSNLRVITEAFVEKVLLGKTNCVDDGQAIATGIQFRGNDGTQRTVAARAEVILAAGTIKTPHLLELSGIGDAKRLQEHGINTLIDNPNVGENLQEHGLVPFTWEAADGQITGEALRDPEVAKAAMEAWQSSGAGPLGSHPLASAFMTLPELEKGELSGLIEKHLNAGGSARQTAQYRILRQFLEDADEPTCQYTLAPFQMTPDKGPDPKGTFSMLEPGNYVSIIAVLNRPFSRGSVHLASSDPTELPTFDPRMLSHPLDLEIQARHVIWLETLAATEPMASLLKPNGRRLHYPTRVTSLETARELTRDRLLCHYHVLGTAAMMPREIGGVVDDRLRVYGCRNLRVVDASVIPLIPRGNIQTTVYAVAEKAADIIKEDR
>jgi|Asptaic1|172891|13-610
SASYDFVVVGGGTSGLVVASRLTENPNVRVLVLEAGSNRVDDPRIAAPGLAASTYDDPEFDWCITSTPQEALNGRCLAEPRGRTLGGSSAINLGMVIYPSRTDIDAWEKLGSAGWNWASLSHYLQKSQTFTPPSDAVRDELSLGYIDPAIQGKSGPLHVSFGDGPFSAFNAAWPKVFESLNHPLTGDPMSGEATGAFCHPGSIHGTKRTRSHAGVTYYNPEVAKRPNLRVVTEALVEKVLLEKGGDGEYQATGVQFVGRDGQQRTVSADTEVILAAGAIKTPHLLELSGIGDADRLKAHNIEPLVNNPNVGENLQEHGFVPFSWEAADGQVTAEALRNPEVAKLAMDAWATSGAGPLGLCPMASAFVSLPEETKADVQPLIQEHLATVPARYEAQYQILQKMLEDQNEASGQYTIAAFQVLPDKGPSLKGVFGMTEPENYMSMVAVLNRPFSRGFVHLNSSDPAALPTFDPKMLSHPLDLELHTRHVEWLETLATTEPMASLLKPNGRRLHCHERPSGVDVARELTRDRIVAHYHVVGTAAMMPKEIGGVVDSRLKVYGCSKLRVVDASIIPLIPRGNIQTTVYAVAEKAADLIREDS
>Theau2p4_002903|142-352
LRELFKKYPAENKDMERYNLLRTIFEDPKESTGSAFMFLAQTFTQNLDPHNFVSLGISLLHPLSRGSVHIASADATQPPIIDPKYLSNELDVEFMSRHLRFMETIAESQPLASFIKPGGKRNHEMAHVKDLEAAKDYVRTTTISNNHPACSCPMMPRDKGGVVDAQLLVYGTANLRIVDASVMPLIPRGNIQSSVYAVAERAADLIKEDHH
>jgi|Aspka1_1|18717|63-654
HNQTFDYIIAGGGLTGLTLAAKLVSEKKYTVLVIESGFYAWEYGPKIDDLNTYGQVLGSSVDHAYETSPQLVGNDGETGLDKDIRLVRSGNGLGGSTLINGGSWTRPHKSQLDSWEKVFGNTGWSWAALKGKMDEIEVPRDPKTDNVTAGSLHRFDAECHNKEPDKGRVKVGARDRGYGWSPLIGALMSTVKKTYSGVVNQKDLCCGNPTGVSMFLNTLTNEQVRTDAARSWLKPILDDQELRKYITVLTGELVGKVHLDNGAALRMGAKWQAKGVEFGVHKKPEWKWDAWARKEVLLAAGSTISPLILQWSGIGPKAWLDAAGIEQKLDLPVGYNLQDQTTTSVVTKPKESGNGQGQAAYFATFAEIFGDEAEQMKKILNDDKELDKWAEHAVRGHGFPDKANLLKQYKNYRDWLLTDKVSYAELFLDTDNSTHFDLWNLIPFTRGYVKILDNDPYLRSFEYNPRYFENILDLYGQAAATRLARQLTNTHDMKQYVDKEQVPGRYVPQGANLSQWADYVKQNYRANYHGVGTCSMMKRDLGGVVDSDAKVYDVKGLRVVDGSIPPTQLSSHVMTVFYAMAVKIAESVIKDA
>jgi|Aspfo1|163638|37-615
DASFDYVVVGAGAGGLTLAARLAQHRYRVALVEAGDFYELKYPLAAVPGAGIIGIGSDVNSSTPVDWRFVAYNVPGANYRDLHYPRGKCLGGSTGSNMMVYQRPNREAMQRWAELVDDNSYTFDRILPFFQRTANFTPPNNDIRHSNATAAFNLSAFDKRGEPLQVSYPDFAVPFSSWIKRGMESVGIPEIEDFNSGFLLGAQYCALTIDPHKKIRSSSEAAFKSSPIPRLMTLALYKKTMAKRILINTERRATGVEVRTGDLIYILRATREVIVSAGAFQSPQLLMVSGIGPASELKEHGIEVVVDLPGVGQNMWDHAFFGPAYRVALPTSTRIATDFLYLTEVVIQYLANRTGPLTSQGIDFLAFDKVPDEVRSQFSDETIRDLSWFPPGWPEIEYIPVALYLGDFSDPIKHQPQDGAQYASIAGALVAPTSRGNVTIISDDTDDLPIINPNWLATKTDEEVAVAIYRRNREIFQSPGMEPIIDGEEYFPGEEFQTDSEILEVIKDTLMTVYHASCTCKMGVRNDSMAVVDSQARVFGVDGLRVVDASAFPFLPPGHPQSVVYMLAEKIASDIISWD
>jgi|Hyspu1_1|121086|42-623
DGKTYDYVIVGGGTSGLVVANRLTEDPDTSVLVIEHGYIDTGIATWLPYAANSLNSADLWPIVSAPQTYLDNHTFSVSVGSVVGGGSVVNGMEYDRGAVNDYDVWEQLGNDGWGWDGLFPYFKKSTTFTPPEASLVKDFGITYDSSAFGTQGPLQVSYPRFQYPDIKTLWKSWRQQGVPLPKEGASGDAIGAFWTPNTINPSNETRSHARTAYYDPVSGRPNLHLVTGQTVNEILLDGLRAKGVRVTSRADNSTAQAYASKEIVLAAGAIFTPQLLQLSGIGPKAVLEAAGVKVKKDMIAVGANFQDHPAAYMTYNLTLSFPNPLSTGSNATYNATVWQQYLTSRTGPYTMARGNSAAFLSLPQITSSWKSIVKNIRSQNASNYLPAIYQDKTLLRGFQAQRELLAKEFSGNDSSIAEYPILAWGHTTASLQKPLSRGTITLDPANPTGQPIVQYNTLQNPVDSAVIAAMVRFNRAHWSESSLASLSPVENAPGAQYQTDDEIIAAMNKQGILSPSFAHPSGACAMMPEHLGGCVSSELLVYGMQKLSVVDASIMPLIPGTHLQATVYAVAEKAADLIKARN
>jgi|Aurde3_1|1328499|37-620
DGQRFDYIVVGGGLSGLVVANRLSERPGVSVLVVEYGPIDRSNRTLVPYYATSVNRADMFNISSAPEPFLGNARFSVSAAAVTGGGSLVNGMLFGRASAGDYDSWEYLGNKGWGWKGLLPYFKKSTTFTRPSPSVAHTLKYTWDASYYGRGPLQASFPDFQYPDIYGVFAGFKELGVPFQKEHAAGNATGVFWSTSSLDPKTRTRSSSLTAYYDSASYRRNLKLLTEHQVTQVLLSSDLTATGVKVLNRSNNKSITVQAKKEVILAAGAFHTPHLLQLSGIGPKAILEAAGVRVKLDLASVGSNFQDHPVAYTMYNVTQSFPNAGSLAANATFNALALEEYLRKRSGPYTRAQSNSLALLPLPIVAGADTTNSLVANLTAQTAQSYLPSIYADGTLLKGFEVQRDILAKQFRAGDVAVLEIPFSGGGFVLQAVQKPLSRGTVHLNASDPAGEPVITHHALQNPFDRSLLAAAVNYSRALFKTAALSAMNPVEVAPGASVQGEEAILRALLSAGSITPTFAHPSGTCPMMPRKIGGCVGADLRVYGTKRLSVVDASVLPIIPANHLQATMYAVAEKAADLIKARA
>jgi|Seppo1|50782|21-586
QQQEYDYIVCGGGTAGLAIANRLSAAQNTVLVVEAGINGTTETWPYRSTPQEDVNGRVLDLPAGKAVGGSTQINGMVYSRPDSESIDDWGKVNDADWSWDTLFPFYKSSEALRFPAKDLAMAGYTPNPEYHGTSGPVNISYPAEGTPAYFDILKKSAAVYNIGVKKDFNGGKAEGLSTYPAAFTIANRREQTRESAREAYYLPIVDRAELELIDESECLRVVFDDPDDKHAPYNATGVEITNANATTTVKVKKEVILSAGVYRSPGILEYSGIGNKDVLAKYNIESKIDLPGVGENLQDQMQGNIFYLRVNNTNITFPDPSQGITTNYLIHATYEQIFGADAGDYQNRTSRSLNESASLISQRINGALSPEQIMNSLQVQYDIVFDTQVPAVEIFSGQSLNTTHLNLEFWPLIPFSRGNVHISGGNADRASDAPTINVNWGLLDSDWEMFIASARFVRNLFKTPALAAEVTTETQPTLDTVPADASDAEWKAYWQDNFRAGWHGVGTSAMLPREWGGVVDGDLKVYDTTNVRVVDASVIPFLMGGHPTSTVYALAERAASLIIDAK
>jgi|Pycci1|6008|14-600
ADKTFDFVIIGGGLAGCVLAARLSENPEVSVAVLEAGKSHINDPLVSIPDGWMRQAFNPEYDWLFRTKPQSRVQNGITTPDAKPNPSFYWSRGKGLGGSSNINFLFWTRPSREEVDAVEKLGNPGWNWQRFFKAAKRCETLVETPVSNDPDYLDLFHADSVGHPVSLSMTQALAAYGIPVIDDALGGNLSGTFKCPNNIDTRTGTRSTAATSYLYPALARPNLSVLTDAYVTRILTSKEEDQAVAKAVEFKHGGGTYAVKVGREAILSSSTVKSPHILELSGIGNHEILERLGIPVVADLPGVGENLQDHLILANPTWALKPEKGIVTSDTIGQPEIAEKLKALYGDDNGGPLYFALSGCTFIPIQTFSDRADELIAAFEKKLLEKADRLPVGLKEQYELQLKMLKDKNVPDIEIVVFPINMQPGSFDTPFVGLLPSIGHPISRGSIHAVSKDPEVQPEIDPNYIEEDLDLELLVDALKFVRKVASEDAWKAITSGELLPGPDVATDDQIRENVKQNVSTTWHACGTCSMMPREKGGVVDPHLKVYGTKNIRVADLSTWPLLSAVHTQALVYGIAEIAADVIKADNG
>jgi|Altal1|990429|27-615
LNQTYDYVIVGGGTSGLTVANRLTENGKRKSYTVLVVEYGPLNNDPRILLPADTLNFDPSRFYNFTMVPNAGLNNNSRNVLVGALVGGGSAVNGMFFDRGSVADYDTWETLGNKGWGFEDLLPYFKKSVTFTPPSKEVAEKYNYTWDKEAAYGGNGEIQVSFPPFQFPGQNRVWNAWKESGVQKPKEAAAGNALGAILAPSALDPVTRTRSYARTAHYDQYAQRPNYHLLTGYQATEVLFKEGSELEAEGLNIVKVGSTEKTVVKARKEVIIAAGAIWTPWLLQRSGVGPKSILDKAGIEVKKHLPGVGANFQDHPLGGSVWNWTTNPYNPKSSDLTTNQTFYAEAEKEYIQSREGPLTLSRGNQAGFLPLRTLDPEGWQTLVDAVSAQDPTPYLPAEYEETLIAGAKAAQKLTADLLGREDAAAYEVLFGEGPVGSGVLMRPLSRGTVNINPADLSSGPLVDWRTFSNPLDVKALARMVLFARRFNTLSSFSGLDPVELTPGLNVTSDAAIEQYLRTTTAPTFAHPAGTASMLPKEHGGVVDTNLKVYGVGKLSVVDASVMPYLPATHLCTTVYAIAEKAADAIKART
>PTRG_11054|19-543
APQTFDYVIVGGGPAGLLIANRLSADSNITVAVIEAGDSAYNNPNVTYVPKSLLEYGLFIGTSIDWGYMTVPQKYAENRELNYWAGKALGGSTTINGMTYLQAEKDQIDAWEELGNESWNWDSLFEYFIAQEGFQTPSAELQARGTGYDDDAHGKEGELAVGFTPYLTAGFRDLMKETSEALGYPYNKEPNDGKMRGFNTWPMTLNETGPTRADGARSFYFPVASRPNLHVFLNTTTLRIIWDEKSATPNLLASGVETNANNITTTILATKEVILTAGSIRSPALLEHSGIGNLAILEPLGIKTVNPIHSVGSNLPDQPQNGMTFTSSKNFTGYPTFVTYLTASDLFDASLPALTAEVRANISAYAATIIAEYVPDTISLSTQEQLLTHQIDLIFNTSSTVPLVELLWAPVNNQIIAQLWNLLPLSRGSIHVNTSDANAPPRINPNFLQLPIDTYAQAAAAVRIREYMATSPLSDIITGEVSPGLDTVPKDAGWRDVAWESWIKKTLNGNSHPYGFVAYYSGMQC
>jgi|Beaba1|2306|7-578
NIDSFDFIICGGGTAGCVVAAGLAEDPTTTILIIEAGSHIKDLENVHMVGGWSGLLDKESDWNIITTPGTGINNRQVKLSRGKLLGGCSGCNGTLCIRGSKQDYDDWHMPGWSGEEFFAYMRKAESFVSKPWFKASKSSHGYSGKLGVEPHDLAPISKLVLQSMQSKGLPLDDDMFSHGENPHGCGHVPRTVTNGVRTTGADFITNANARNNITILAGSHVQKVILERGPDGELMATGVKALSGDGQIIQFTAKKEVIVSGGAYCSPNILNRSGIGAKQELEKAGITTLVDLPGVGKNLMDHLIVFIFYETDQPGLTNDHLVHHKDAFAKSYALWKAEKKGFLSTFPFGAFAFARLDERLSESELWNKAPREQGRDPMGLTPAQPSIEFFTTECYGGPKQFSDFPVDGKSAFSIIVELFGSRSRGTVALKDANPLSAPIVDCQYLSDPLDVEVLAEACHFGNEIITQGSGTKDIVKGSWPPEAAHHTFSSREEWVPYVKNNATTCYHAAGTCRMGDLLDERTVVDHNLCVKGVKSLRVVDVSIMPILHGGHTQMPAFGIGEKAADLIKKSWQ
>jgi|Aspgl1|52069|42-627
TNATFDYVVVGGGNAGLTIASRLAENKSISVAVVEAGGFYEIDNGNYSVVPGYSSQFTGSKPNAYNPLIDWGFSTESQQALGGRKLHYARGKTLGGCSTRNFMLYHRPTVDSMQRWADEVNDQSYTFGNLLPYYKKSCHYTPPNQELYTNSTNNQTADAFSSSGGPLEVSFSNAVDAFGTWVRKAFIAVGMGQINGLNSGKLLGSAYATFTINPKNAHRSTSESSFLKKSLNNGSNLVVYKNTLTQKILFDSTKTATGVQVATGGTFGTAPINFTLNARNEVILSAGALQSPQLLMVSGIGPCDHLSKFEIPCLSNLPGVGQNMLDHPVFGTAHRVNILTNSASANNKTLAAENANKFLQHATGPLSIFGPGYYGWEKLPDPYRSNLSNSSTTALASFPPDWPELEYLPVAAFNGDNQVKQPVDPLDGHNYATLNIALVAPLSRGSISLSGSEMTTPPLIDPNWLSHPADMDLAVQSFKRTREIWSILSKMGVADPVEYYPGVNVTSDAQIREFVKESTRPVFHAACTCKMGKRGDEMAVVDSSARVYGVQGVRVVDASSFPLLPPGHPQSTVYALAEKIAQDILG
>jgi|Pucst_PST78_1|17564|43-631
EKETYDYVIVGAGTAGMTIAARLSEDPNVRVAVLEAGIDYELAPEKALIDTPGSDTVGCGSQPYDNRTDAFDWRFSTTPQSGANNRTVRYARGKIIGGSSARNFMIYQRPSKSSLDQWAELTGDHQWTFKKRLADYQKSVSFTAPKHDLRQELPAAQYDDRAFARANGPVQVSYPNTAQPFSKYMQLSLNEKGIPTLQDFNRGMLNGVQYATTTIDPKDSHRSSSRAFFAAARSRPNLVVYTTAMAKKIIFDHSKRPRAQGIEFDDTLEGSSHKLFAKKEVIISAGTFQSPQLLMVSGIGPRDQLTAYKIPTRVDNPNVGRGMQDHVFFGPSYPVYSIETLTRMAANPDYAASQFLNFTLRQQGPLTNNAADMISFEKFNASTLIQLNTHPLSGYPDDWPHVEYLSSAGVVGDFSDLPRLNLLAGKATGKEFVTILAALVAPQSRGTVELASDDASVPPLINPGWLTDPVDQRIAVEAFKRTREFFSAQAMQPILDGPEYIPGPSVNSDDEILNWIRNNLMTVWHAACTCSMRTKDQGGVLDSHFRVYGAKNLRVVDASAFPSLPPGHPQSTVYMIAERAASLIIKENS
>jgi|Cocvi1|41507|37-616
PEYDYVVVGAGASGLTVANRLSEDQNVKVLIIEAGQFDQDEPFVTIPGLAGGAVGTKYDWNLTYSANPQVNNRSVPIPLGKVVGGSTKLNRMVFDRGSQSDYDTWEALGNKGWNFQSILSGFIKSETFTPPTAAIQAEYNIKYNPNNYGTKGYIQSTFSPFFWPTTKNFVNAAKALGIPINDQATGKAFGGYFCPHNLDSKTATRSSAEEAYYASAQKRSNFHLLPSHQVMQILTKKVNGVPKVTGVKFAASAGAASQQTKVNKEAILAAGTLHTPQLLQLSGIGDPSHLASINVSTVVDLPAVGHNLHDHVSLFVLNQLNTTIPTAGALQSNATFAAEARKQYDDSRSGPLTSPTGDFLLFLPLSTYSNATKAILSQAIAAGPSASLPKDVPAEVARGYEAQFAALNKKLEATDAAFLEIIWADGPAVVGLQHPYSRGHVKAASSSIFDAPIADVGFLRNEVDITLLREGLRFARKLYATPAIASLNPTEIIPGPSVSEDKDIDSWIRGAASTLFHPAGTCKMGPRDQGGVVDQHLHVYGVQGLRVVDASAIPMLPAAHTMTTVYSIAEKAAGIIKAGF
>jgi|Melva1|443850|1-542
MASVDYIIVGGGIGGCVVASRLHQKYPSASLLLIEAGPDVSKHPMIVNSTPTPMLQHSELDWDYKTTPQKHLGNKICFGAAGKALGGGSAINACGWVRGDRIDYDAWGKQVGDARWSYSGILPYFRKTENHHTPYANPKEHGFEGPIYTSSVTSSGRNYPLRDMVKAAWEAIGLEQIPDANSGSPQGFADLNENRRNGKRQLATDAYPLDGIKVMTGTLVKRVIVKQNSGRRVATAVELASGVVLTARKEIIISAGAYRTPQVLMLSGIGDSADLKKHGIEQVVDLPEVGKNLHDHLGIPQRWKLRHPEKGYSLGSPLFNDPAFAFGSPLDFVATQTVPISGLKAALEKDEGAVTESHPLLQPPRSHLEAYIIYVGANKEDPAIAMDGSHIATRVVGLLPSSRGSVTLASSDPADDPIIDPKYYATEADRYVIRTGLKVLTKMLLETEEGRAFVESETTPAGFDPITEKTGDEEIDRRVSKVGDTLYHPAGTAAMGKVVDADLKVYGVDGLRVVDASVIPIPIAAHYQACVYALAEQAADII
>jgi|Claim1|143896|4-574
HRETFDFIVVGAGNSGAVIASKIAHSNAAPNVLLIEAGGDAQRPELYLPSQRYTSVHHYPDIRFDYQTTPQKHLDGRILTYYRGRGLGGSSLANYLGYIRGAASDYNTWASMVGDDAYKWDNVLERYKEIENLSFEDDNDENQWVKLVEGAHSTKGPLGLQLFPRKQWPRGNDILMQAAQDFGWPINPDQNSGHPIGLAAVTTTSYEGSRTTSATAYLSNLPPNLHIWTNTIAHRIILEDNPAEDVLRAAGVVLADGREVRAKAETILSLGSIDTPKILLLSGIGPKDELQELGIPCRVNLPRVGKDMLDHVFLPLRWGCSSALSDKMAYASNKPALLAARKEWLRSRTGSEAFRELANLVGFLKLDKKLYSQEELSKLPREVQQRINQPDAPQFEVFLAGDVPRVLERQNGEDAIGMCVMLMNPQSRGSVILSSNDPHAVPVIDGNFLAHPYDRATLVDGTRELLRFVNSAHLSKYIGGRYHAPKTDSKEDVLAFIRKELGSVLHPVATVKMGRADDPTACVDTNMCVRGVKNLRVVDLSVCPVLTNNHTQSTAYLVGQIGWKKVAEKYG
>Phach2p7022449|9-604
AGKSFDYIVIGGGTAGLTLAVRLSEDPNKTVCVLEAGDANLNDPALLTPASFTKHFGDKTYDWGHFTAKQKLSGDRSFHWARGRGLGGSSGINFLVWTKPSADEIDDIERLGNPGWNWKNYDKYARKVERFVEPMSEQTQRFPDLPVYEDDISRDGAIPIAFPKTLSDVQRVGMETFENAHIPSAPRPYGGQPTGRFWAPANIDTRTSTRAYTVTAYYLPNKDRPNLTVLVRALTTRVLTDAGPDGTLVATGVEFIHDEQTYSVHARQEVILSAGSVKSPQLLELSGIGRRDVLERAGIPVKVELPGVGENLQEHCVGAVVFELKDGYEAPTLDVLKSPKSLPEQLELYKRGEGAFTMAVCTFAFLPLEMVSPRHEQIYAKAKAEVDTLAQGGLAPGLAEQYAIQLERLKPGSERPGPGCELIFIPGSFGPTVPEEGKKYISYHYVTHHNLSRGSLHINSSDPTQDPDIDARYFQFETDADIFLETVKLACKLAREVSPLKDIVERGIVPGPEVQTDEQLLEAMKEHYGTAWHTCGTCSMLPKEKGGVVDPSLKVYGTHNLRVVDLSVIPLHFASHTQATVYVIAEQAADIIKGTS
>jgi|Cersp1|354682|53-623
KDKTFSHIVIGCGLAGSVVSARLSEDSQNSVLCVEAGSDTRSADNVVHAYSYGDVTSDEEKNFKYPPTANGRELSVSAGKGLGGSTSINGLAVTRPPQSQIDAFGQDIGTGWSWEMLLPYMKKAEKFDPPSDDLKALGADWDPSAHGTDGPVAVGYPSTLYRGEIINRYSEAITNTVGTPHIQDSNNGVQPGVCRTPNTILPGSGDAQTRVSAATAYITPNEARKNLIFLTGTRGERINWDDGSGDAKAQSVRLRQDEDGEFVDVPVSGAVVAASGAIASPVFLQLSGIGSSGLLDDLGITQKVPLDGVGKHLTEQTMSSLGADGGGDPDGNGPSGLIAYMSVDNLFSNSSDVREYVEDNLDAYAQSAVDAGAAVSKNAMLKQFKSHVAGIFDKQEGLVELFADNGYPSDRGGLVWNLLPFSRGSVSASANSAFGNPRVDPRYFSASWDLDVQIEAARAVRRIFQALGVDETVPGFDAGNGGVPDGPQNGDYQGWKEWVLNKFSSVAHPMSTCMMAPREDGGVVDNDFKVYGTSNVFVADASVVPMAISAHLQSFLYGVAELAADKIKDSA
>jgi|Pensol1|5660|23-592
SDSTYHYIVVGGGTSGLVVANRLSEQKNTTVLVIEAGGSVYNNPNVTNTLGYGKAFGTDIDWAYETTAQEYAGGSSQIVRAGKALGGTSTINGMAYLRAQAAQIDSWEAIGNKGWNWKNLLPYFKKSEKLQDPANYPFLEGSGVAFDPAYHGFTGPVKVGWSSTQLNDGLAQKLNATYQNLDVPVPYNRDANSGDMVGYSLYPKTVDADLNIREDAARAYYYPYQNRTNLHVWLNTHANKITWKDGEEVTANGVEVTLSNGKKTVVKATREVILAAGALKSPVLLELSGVGNPQILSKHGIATKVNLPTVGENLQDQMNNGLQFESKKTYGSDKSADYVAYPSADQLFPNSTALGAELLRKLPAYAAQVASANGNITKARDIYRFFKIQWDLIFKDEIPVAEILLSASGAAYSSEYWGSVPFSRGSVHLSSADPTAPAIIDPKYFMLDFDLHAQAQAARFIRDIFKTEPFADMAGAEITPGLSTVAAGADDKAWSTFIYSKFRSNFHPITTAGMLPKELGGVVDTSLKVYGTSNVRVVDASVMPFQVCGHLQSTVYAVAERAADIIKEQS
>jgi|Penexp1|1920|656-1221
GSPSYDFVVVGGGTSGLVVANRLSEMGGFTVAVIETGDSVLNNVNVSAVTGYGRAFGTEIDWAYQTEEQTYAGGSKQIIRAGKAIGGTSTINGMSYTRAQKVQIDAWERVGNKGWNWDNLFTYYKKSEQFQIPTPKQIARGADYYIAYHGEQGPLKVGWPQEMTNGSVLPTVDETFQQLGLPFNRDCNGGSMVGLTVHPNTVDRQANVRHDAARAYYWPYAARSNLKIISNSHANKIIWASNPSEAVAIGVEITGVNGVETIYASKEVILSAGSLGTPILLEMSGIGNPDILRRFDIPVQVNISTVGENLQDQTNAGLSYEGNEFWFGSPTISALPSASHIFGDNVHAVASLVNSTLAEYAKNVSENSNGAVEEANLLAAFQLQHDLIFKSQVPYAEIVLLPIGHSFSSEYWPLLPFSRGSVHINSTDGSQPPAINPNYFMFGQDLKAHADVAQYIRKAFSTAPLSNLVGEELAPGKNNVPENASDSIWEGWVKSTYRSNFHPVGTASMLPRDKGGVVSPELRVYGTKNVRVVDASVLPFQLCGHLTSTLYAVAERVSDMIKTRYV
>jgi|Exoxe1|138259|2-537
IPYYIGLQPDGFYEWGIYTVPQDQLDGQSRHIPMGKGVGGGSLINGMVWNRGNQQSFNAWNDVGNSGWGWNALLPYFAKSETYTPKNYSGAEVQPELQNPNVHGDTGPVQVSYPNYYWPQTNNWFEALHELGIPTSAEPNEGLTAGGYFLPLDIDPNNQTRSDARRSYYDPNIARNNFNVQPDSQVTRILFDQDDQLTAIGVEFATGPSAPRQTVYARREVVLSAGAIHSPQILELSGIGQASVLEPLGVTVLENLPGVGNNLQDHGMIHLDYNYTSSSIQNVNSFASNATFNDESAAEYYGSKTGPWTAKPSCAVAFPSLNQVTDAASSMLASASSAPYNLPSTYDDEPSLQAGYERQIATVLSELADQNIPAFENLNNNAGGLDLALMRPLSRGTTHIRSTDPFASPNVDPRWLVHQFDYDVMILAMQTNQRILNTNAIKTLQPSYAQIPQDASVEQLGQILLAGIGTEYHYSCTTAMLPRDMGGVVDENLIVYGTNNLRIVDTGVYPMVPGAHLQAVAYGVAEKAADIIKAAQ
>jgi|CocheC5_3|1190647|34-620;jgi|CocheC4_1|200657|34-620
SGQSFDFIIVGGGLTGLTVANRLSEDSGRTVLVIENGYAVDDVSTRVPSFANSINTPLMYDITSAYDANTGCSHPVWVGNVLGGGSVVNGMAFDRASAADYDAWEQLGNNGWNFNNLLYYFKKSTTFTPPTESNVQEFGTTYDASYYGTNGPIQASFPNFEYQDTKTIWASYKSAGVPLPKEQGSGKAVGAFWTPTSLRPKTQTRSHARNEYYDPIKNRKNLVVITGNTVNEILFNSGLLTGLTASGVQYRSRKDGSIKRVYARKEVIMAAGAVFTPQLLQLSGIGPRDVLTAAGVPVKKHMPAVGANMQDHPNANMMFDLQNLAFPNPFSGADPAYNATVWSEYDSTASGPLTQAHGSSLAFLSLQTITDKWSDIVQTVKSQDVRSYLPSVYRDSYLLRGFQKQRDIIANLHASPDAAVAEFPMVPFGLAINVLQRPLSRGTITLDPRNKYANPVVQFNSLQNPVDRQIILAMIRWTRNHWTSPDLAKFSPVELSPGAQAQTDDEIINDLISQQGLQASFAHMSGSCSMMPEAYGGCVGSDLTVYGIKSLSIVDASIIPLIPATHLQSTMYAVAEKAADLIKDRYS
>jgi|Triha1|486877|11-595
HQSFDFLVIGGGTAGLAVASRLAQDGNFTVGVLEAGGTANGRDDVEIPGYLARSLGTELDWKFKTTPQARLGGRTVNWPRGKALGGSSAINFMTWMRGAREDYDAWEALGNPGWGWDKLLPYFKKSETFHPPSDSVRDKEDLRYDLEAFGDSGPIHISYAKEYQPSNQLYFKALNSVGVPTNSAHFAGSNVGAWTNVNNIDPRTMTRSFATNYCALAGSNLHILTEAIVQDVVLDKIDNAYRASGVRFIYKGQEHVVSASREVILSAGSIKSPQILELSGIGNPEVLSRAGIDVKVDSPMLGENLQEHKAIHMVVEVDPELENRDDLFFDADRAAAALAQYDRDQTGPLARISSSYSFVPLATFMPQDTLERLYSQAKDLTGFSSEKKALMEQRLKDIDKIGQMEFIFALGAAPLAETGKKFGTLFQILQYPFSVGSIHVQPTPSEKDDPVIDPRHYDGPHGEIDLDIMLESTRFGRNVLLAPSFSKIVRQLAYPPASLFTDDEDVKTWILDSTAVAYHPIGTCAMGGRAGIEGGVVDERLKVYGVKGLRVVDASIMPLHISAHIQATVYAIAEKGASMILEDAA
>jgi|Trave1|134467|17-589
FEEYDYVVVGGGTAGCVLANRLSAQPNLRVLVVERGPVADTWASRVPLFSSDFASDGTRTIRRDMVPQQHLLPKGTRQMQAFSGSVLGGTSRINQMLYTRGLPAEYDEWREAGMEGWGWKDVRGCFLKSEKADVDVEGVHNTSGLWRNRTHADFYFRGFGEAVRAAESIGLPYIPDVNSSTHPPFGCARLHFTIDENAHRHSTYHAFLPKDLALWRASVGRLHVCTGTIVERLVTERMEGGELMVTGVVLGPTYEGKGVKTRTIKVRREVVLSAGPFGSPQILMLSGIGPAEHLKEVGITVVKDLPAVGANLQDHFAVTTGFNISMWDSLLSLEKRPWRFFIELVRYLIWGTGLLLVPVLQLAIFAHSKLLDERGLPTKTEKAFDQKLPDIEIMPMAYDSSDSQLGQYIPRTAGQYSFLNVLLAPASRGTVRLSSPDPRAPLLIDPAYLSNPADLLPLRAAVRLSLRLRDRMRLQGYAMKDATVPKSEADEDLDEWIRSCNRTTYHYTSTCRMGKLEDGEWEGGAVVDAKLRVYGVKGLRIADSSVFPRVPRTHTQAPSAAVGEKCAEMILSG
>jgi|Exigl1|751315|91-593
ASETYDYVVVGGGQAGLVVANRLSEDPKKTVLVVEYGYIETNPAQEEPSSATSWSPRLLYNVTSVPLPGLNNLQNGPVYAAAVVGGGSTVNGMMSERGAPENYDNWAKLSDEGWSWKGILPYFKKATHLAPPAAEVAQEYNITYDLAAYGQSTSPIEVSYPSFQYPGIKNEVNGLLQLGVPKQKEGAFNAVGLFWFPGLLTASGITRSYAVSGYFRPVADRKNLHLLTGHRVNEVLFDKTKRATGVTIQTRDGGAETITTVKAKREIVLSAGFLHTPQILQRSGVGPADLLKAAGIPVVADLPGVGANLQDHSGFAHNWRFDTDVTPNPNSMFTDTAFAQWANDLWAANRTGPRSLTVGNVGAWLPLPIIAPDYKDIVATLKAQDPKSHLPKTYDATLIAGYKAQLALLAKAYSGHGTGVLELPFNARGSAIMALEHPLSRGTIRLNTTHKYAEPIVDFNTFSNPVDPLIVARSWHCVGIARVDLENEIRVQRFRRVDSNGQC
>jgi|Pyrsp1|648706|31-607
ENKTFDYVVVGGGTAGLAIASRLAAFASVAVVEAGGLYELDNGNQSVIPYYALVMPVLASTEEYPRQPLIDWDLVSTAQSSAGNRRIHYAQGKTLGGSSALNTLTYHRGTVGAYKRWADLVGDDSYVFQKLLPYFKRTSTLTPPNLRKRNAPNATVLYDPTAFDNALQGPLQVSWGNWVDPAQSWFARALQSIGQTLSPAGFSSGKVNGGAWVPSTIDPKDATRSTSKSSYLQAALKKDGSRLTVYLRSQASKILFDDAKRASGVIVSTNGTQFVLSARKEVILSAGVFHSPQLLMLSGIGPASTLSANSIKVLSDLRGVGQNLWDQIFFNVLRGLTVPNTGTYLGTPAQQAIAVKQYYSDASGPYSSAGGYLSFEKLPAKSRAAFSPRTADLLNKFPADWPEIEYIASGFPSGNPNFSTIGVISGTILTPSSRGNVTIRSASIEDSPVINLGWLTDPADGEVLVAAFKRAREAWDSKAIADVVVGPEIVPGAAVSSDQDILNYIRNSAQPIWHASSTCAMGKKGDKDAVVDSKGRVFGVQGLRVVDNSVIPFSVPGHPQSSIYMLAEKIANNIIYG
>jgi|Glost2|282820|3-561
SKMPYDFIVVGSGPAGACLASRLASSKRLPSVLLLEAGGVNSNKNIRLLADRYDTFGLQDLNWGYKTVPQKNLNGRQVDYSRGKGLGGSSAINFALYTVGPRDDYDEWARIVGDNAFSWQNARKCYDKLETYSMNHQTHLKKYLDPSPLAHGSAGPLPISFPQTWEKGFFELLDAAEAFGMHLNPDTNSGDPIGIGITPSTAANSTRVTASSVFLEKSPINLTIMTDSPVSKVLFDRKRAIGVISNGRMYTVSREVIISAGAVNTPQLLLLSGVGPQDELAVHEIECVHHLPGVGKNLQDRYIVPLIAQRVDGTNDRAALLTNPSALTAAREQFDKDGTGPLTVIFNSLILGWVRNNRLFQSNEFMLLPTEVQTHLRRPTVPSYEIGTYTRTNSPLADISKDYLTVSVIGMSVQSTGTITLASADPNDAPVCDPNAFSSPFDRLNAIEGVKYIMDFMNSPAVAKDIIQPFSMPASTSDEDIWLFIQENSKTSWHMSCTAKMGKIDDPTACVDNDFKVFGLKSLRVVDMSVTPFITNCHVVAVAYLVGEIAAEKIIQEYG
>Paeby1p7_017289|1-521
MLLSKGRTLGGSSAINLGMIVYPSKVGINGWKQLGNPGWGWDDLAPYIRKFQTATGPSQRDREFLKGIKYDQRDQGSDGPVQVSFCEEYMPYHAAWLETFKNLGFPLTEDPINGAGKGAFINPSAVDPNTRTRSHSGTAYFGESAQKRPNLRVVTGALVEKLLLRRKGDFVVATGVQASKGGNTYKILVTKDVILAAGATQTPQILELSGIGDADRLRAHGIDMVVDNKSVGENLQDHGSVSFGYEVADGMLSGDMVRNPDVAAEAMAKYQKDGSGPLGMVPFAAAFLSCLDAPPELRTQLQQQIDSGEKPTAQKKQYEVLRQLLTDTDEPTAEYILAPFQMLPREGPCPKGIFGMSHPGHFITILCFLSYPLSRGSVHLQSADPKEPPAIDSGILLHPVDLELTARHAMWTEKIAETEPMASLLKKGGQRLHAPTRVTDLEKAKELCKELVMSMYHVSGSCAMMPREDGGVVDPRLTVYATKNVRVVDASIFPLVPRGNIQATVFAVAEKAADIIKEDYG
>jgi|Stasp1|261153|100-689
SSQEYDYVIVGGGISGLVVANRLSEDNKTSVLVIESGESVDNDGTKIPYKANDLTASAGLLWDGIKSSPEPGLGNATYDVLVAKVLGGGSVINGMVYDRGSAADYDAWEALGNKGWGWKGMEPYFKKGTNFQAPSEKVAEDFNITWDEQTYGKGPLTVSITDNQYDDIKDYWAAWKATGLHVSVDGNNGEAYGPSWYANTMDATTGRRAHARYAYIDPISARTNLKILTKTTAQKIVFDDTKGKPKATGVEVTCDTTGQTYSVHVKKEVVLAAGAIQTPKLLQLSGIGPRSVLEAAGIDVRVELDAVGSNFQDHPYATVIFNTTTDTFPNQNALMSNATFNASAWEQYVETKTGPYTYARGNALAFISLPDMTEDSQAIVKSLNEQQDETYLPAVYSGNKKLLEGFARQREVIASIFERRDAAVAEFPVPADGTYGLVGVEKPLSRGTVYLNASNPTGPPTVTYNAFVNPVDRVIMAIGLRFFRSVWARPELERFKIAETVPGPQYTTNEEIYDALLSQASLSPTLAHPSGSCPMMPEHAGGCVDDKLRVYGTNHLSIVDASIIPIIPSCHLQATIYGIGEKAADELKAR
>jgi|Aspcri1|9617|1-561
MASYDFIVVGSGPAGSTLAANLANASQKPKVLLLEAGSRNEDRSLRVDGQRWLTFQNKDMNWGYKTSAQSDCNGREIDYSRGLGMGGSSAINFGVYSVGARDDYEEWARIVGDDAYAWKPIQRRLKALETFHGDLPEGIDSKYASPKADDHGTAGPLHVGFASEWERDLPPLLDVFQRAGFPLNPDHNSGNPIGMGVLINSSHKGVRSTAADQLVLCSDNLTVVTDAPVQRVVLDGKKVIGVEAKGQKYLASKEVILSAGSLNDPKILMHSGIGPEDQLQKFNIPVVHPVPAMGKGLRDHCFVPLVNVRKEQSNDRRAFYGDKKVMDDALEQWNTNGTGPWSKFACELGIGWFKLDKLTSSKEFQELPESEQKYLLQETVPHYEILTHFPIHWFIPDFPQSALDYSCLLVFLFNAQTRGEVTLQSADPDVPLHFDPKFLAHPFDRRAAIEALRDAFRIARHEDYVKDNVQELAGPKSDSDEDLLEYWRQNISSSWHMTGTLKMGKQGDADAAVDSDFRLMGIENLRVADMSVVPVLANCHVQAVAYVTGATCAEKLINEYK
>jgi|Mycgr3|100791|34-631
AHDYDYVIIGGGTAGLVVAARLTENEDITVGVLEAGKSRLGDFLVDSPAMFMQMFMNPEYDWCHMTEPQKHNHGRRHHIPRGKALGGSSAINYMMYVRGSKQDYDDWAIIAGDEGWNSDEMMKYMRKHQTLEPIDDSVTDRSTMPFVGEHHGTSGPARTSFNDWRLPIEDDFIKACDDATGMSKKPVDPWSGDHIGFYNTLGLVARSGEAKGMRSYAARGYFAANAHRKNLHVLTEAMVQKIELKGDTATGVRFIHNGEEHTVKVGRECLMAAGAIQSPQLLELSGIGNPEILRAAGVEPLINNPEVGENFQDHVLTIGCWEVKPGNMTLEAIHNPAVMEAAQKALAETGGGPLTSVCTMQGFFPYKMFATSEEQDRIIKSIEADLPSLSTYQKKQYERTIEHLKDDKSANLQVVLVPSHFGMEEGIENQSKVFPAPSNPEDPYAISAAMCLQYPLSRGSVHIKSSDPNEHPAVDPGYLKHQADVDVLAAGLKMLGKVEQSPHLADKISKRLYPPATADMSDTEQMRTAVRDICMSEYHVCGSVAMGAATDTKLVVLGTKNVRCVDASVFPNHVSGNIVSSVYAAAEKAADIIKDDWI
>jgi|Seppo1|110846|24-591
AANEYDFIVIGGGTSGLVVANRLSEDPNVSVAVIEAGGSVYDNPNVTSTTGYGLAFDTPIDYAYQSEPQPYAGNTTQVMRAAKALGGTSTINGMTYMRAETGQIDAWAKLGNNITWDSLLPYYKKAESFEVPSAAQVADGASYNADTHGFTGPLAVGWPATMVGDNFAGILNSTFDALGLPWNGEPNAGYMHGYNIFPKTLNTSADIREDAARAYYFPYESRSNLHVYFNSHANRLTWAEASYDSKPFANGVEYTDASGASQTLTAKKEVVISAGGLRSSVILEYSGIGNPTILNKYDIDVKVDLPAVGENLQDQTTTDTAYTASKNFTGSGGHIGYFNARDAYGDDLETVSAEVKASFPAYAKTVVDYTGGVVNQSALETLFNIQHKMIFEDLDVICEVIVNAPSSGATSLQYWGLLPFSRGNIHINSADPAAASSIQPNYFQLDWDLKQQIATARAARSVATTAPFSDIITGETTPGLDLVPADASDEVWGEWLKSTYRSNFHYISTAAMMPQELGGVVDSDHVVYGTANVRVVDASVLPFQVSGHLTSTLYALAERAADRIKVCY
>jgi|Penant1|10381|5-577
TEDTYDYIVCGGGTSGCVVAGRLAENPEVKILLLEAGQHNKDLENVHMTGGWSNNFDAETDWNLVTPPMAGVDNRQVKLSRGRFLGGSSGCNGTLCIRGNKQDYDDWGLEGWSGEEFFKAMRKKQSETFHPKPWFKADKESHGYSGPLHTEPHDLAPISQLLLDSYASQGMPLHHDMFSTGDVAQGCGHVPRTVYQGLRTTGADFVTNKNHRGNITIKTDTTVDKIMFTKQGAETCASGVATQTSDGRTRTYYARKEIIISGGAYCSPAILLRSGIGPKAELDLHDIPCTVDLPGVGKNLMDHLIVFMFYETEKKGLTNDHHVYHGSNFDKTYEEWKTKKSGFLSTFPFGSFAFARLDERLKDEPLWKNAPRQPGRDPMGLTPFQPNIEFFSTECYGGPKQYDQFPIDNQHAFSMIAELFAPKSRGSVTLKSADALENPVVDCNYLADPLDLLVLSEACRYGNEVVMKGAGTRDIVKGSWPSNLKHHSYTTREEWVPYVKEHATTCYHAAGTCAMGRKDDRMAVLDEKLQVRGVSGLRVADCSVMPTLHGGHTQMPAYGIGEKCADLIKETWR
>jgi|Gansp1|118098|12-609
ADKSFDFVIVGSGVAGCALAARLSENPNVTIALLEAGNAHIDDPLITTPDGWMRQLFNPEYDYVYRTVPQANSKNAVTTPDGAPDPSFYWTRGKGLGGSSAINFLMWTRPQREEIDAIEALGNKGWNWARYFEASKKVESFHPITHTNDSEYANKYNAESVGSNGPLPISFNRTVSGAESHFQKALGAFGVNTLDDALGGAHAGTFKCASTLDPRTGTRSTSASAYLFPVLDRPNLKVLTGATVRRLLTIKQTDVVATGAEFAHGEQIYKVNASKEVILSAGTVKSPHILELSGIGSRATLEAASIPVQVDLPAVGENLQDHIIFCGNMWQMKDGHSFATSDSLTAPELQAKLKELYGGLGGPVSLATTGVSFLPLQTVSDRAAELISSAERAIAAKADKLPPGLKEQYDAQLALYKSPNVPSVEIIVFPFNPHPSGQPVPLIGVFPVLSHPLSRGSIHATTADPAVEPAIDPNYLGEEVDFEVLLDAAKFILKVAGTGPWQAVAERELFPGAAGATEEGLRDFVRSFISTVWHACGTCSMLPRDKGGVVDASLKVYGTKNVRVADLSTLPLMTAAHTQSTVFAIAEQASDIIKKEYG
>jgi|Armost1|672727|47-368
PTLDFDFIVIGGGTAGNVVANRLTEDSDISVLVLEAGGSTEDVLLAQVPFFCPEASPATPLDWNFTTTEQPGLNGRSISYPRGYGLGGSSAINYLLYTRGSSQDYDRYAQISGDPGWGWEALLPYFQKNERFVAPADHHNTSGEFDPAVHGFDGVTSVSLPGYPRGTDGLVIQATEELPDEFPFNLDYNSGYQLGIGWAPSTVGNGTRSSSETSYLGPAYVSRPNLHVLIHAHVTRILSSNTTSTSVKPTFDSVEFTQDDGATMQILAPSNLTEIILSAGSIGSPHILLNSGIGDRSELTALGIQPVLHLPDVGKNLADHPR
>jgi|Perma1|669715|2-566
ADSTYDFIIVGGGTAGCLLAHRLSHATACPSVLLVEAGSNPTGNELQPPFYRYMAPVLRPDLDHGYMSTPQKQLNNRVIPYTRGKGLGGSSVLNFQVFLYGSAEDYNWWAELVGDDSWNWEHCKELFKKIEAYEFEGAKAYSNLARPDPKAHATDGTVKICMPPVMEKGIEPVMQAVAEESGEKINLDLNSGDPMGIGIFPMSTSKDGRTTSATAHLVDAPKNLEIWTDGVVNRLLFDESRVVGIETADGRTAKSGKEVIICNGTFDSPRLLLLNGIGPAEELKSLGIDVVQDLPGVGKHLRDHALAFISVETDGEQNDRWAFESNEEMIAEAKATWDKDRTGNFALHHSVLWGGFLKLPGYKEYPEFQALDQGWQDYLSRETVPSYELMGSCLLWPPETVLPKDSSYITAVAELLNPFSEGSVRLQSANPADKPVIDLAFLSHAYDRRVMREAIRETWTKVFENPKVKKHIKRRLCGPASLSDSDIDDYIREAATTVWHASGSVKMGKAEDDLACVDSRFRVRGIEGLRVADCSVCPLVTNNHTQATAYLVGQKAADTLIAEYE
>jgi|Capse1|368981|6-566
PDRFDFIVVGAGPAGAILASRLARSSKKPSVLLVEAGGRNESKAVRADAERWVHRMIPDMNWGYQTAPVRGFDGRVIAYDRGRGLGGSSAINFSVWTLGPKDDYDEIARLVDDEDWKWKNVQQRYKRIETYHGEAGDGVDNIKRYLDADPQNHGHDGPINVGFPKVWERQGKDLMDIWYANGAKHNPDQNSGDPIGLALGISTAYKGVRSTSADALVDAPSNLHILVNTQVARVVLEGTKATGISTLDGRTIHADKEVILSAGTLDTPRILLHSGIGPAEELKAFNIPVAKANDNVGAHLKDHHHIMIPAIRANPADERTKFYKSKELQAAARALWEKDGNGPLAEYGTTLGIAYEKLEQISELPEFQVLPKEEQDHLLAPTVPHYEYLLNGPWLPHFIDPENAEAGVTIFVFLLNQKSTGSVRLQSSDPAQPLIYDPNWFSHPFDRKVAVEATRKVLKVMNSPQFQNGSVAIDGPKSESEEDILAFWRGHSESTWHMMGTARLGKDERSAVVDKNFKVFGVEKLRVADMSVIPIVSNNHTQTTAFIAGLTAADKLAREYG
>jgi|Cylto1|381096|44-632
SRNSYEYIIVGGGTAGLATASRLAQGTKKKSVLVIEAGGSGVGDDIVTIPKNSFSFLGTDRDWFFEIAPQEHAANQTINLSQGKILGGGSAVNGLVYVRPSKADIDALELLGSDGWNWDNLYPVMKQAENINSPTDEQVSEYDIGLTTSSLGSGGPLQLSFPDYIPLQHQKLIAAGVELGHTLNEDSYGGNNVGTHYSLSTETPSSAGATRETSEFAYLDTLFSSKLTTLIHATATKVNFKKTKNGQAATSVSLKGPDGKTYTAKVASGGEVILAAGVVRTPQLLELSGIGQSDRLTALGIKPIIDLPGVGENYEDHTLTLLTYALKDDVLSFDALGYNATLAAEQTALYKTKAEGWLTFAQAVTDFEPIQKMFGAEDLAKAEELLSTKPDSIPQDQFDIIKSNILNGEAQAEYIFFNSFSAGNTKEANTSYISLAITHVHPLSRGSIHITSTDIDVHPLINPNMLESEWDLWFLAKATEYGRKIMQTEAMKEILAEGEAYPGLDVVTNEDQWIQFAKENVNSGYHSVGSASMLPREKNGVVDNKLKVYGTTNLRVVDLSAMPQLVSAHTQPVAYLFGEMGAKILLEAE
>jgi|Penfla1|2414|5-576
DGARFDFIVVGGGTAGNIVASRLAENPNVRVLVLEAGIGTSKDNEEIRTPGLAMNIRGSQYDWAYKTTMVKRDDYERIEKPNTRGKALGGSSSLNYFSWVPGSKGTFDMWEEYGGKEWTWEPLLSYLRKSVTYHDDTGSYSPDLKKIGTDGPIPIAHAELIPEMKGFRELLTQAWKSTGEPLTENIFDGTMRGLTYSVNTIYKGRRSGSFLAVADKRNITILPEVHSKRLIIDDADRTAKGVTVITGSGQELSFFATREVIVSQGVFETPKLLMLSGIGPAPELNKHGVPVIVDSRHVGQHLLDHPGVPFVLRLKDSYSMDNHILRKGALQNQVLSAYANSHTGAMGSPFLEMIGFPRIDHYLERSPEYRAAKAANGGRDPFCPYGQPHFELDFIPLFGSAFQWHFPHPSKGSYMTVMVDLVRPVSEGGEVTLNSADPLQQANINLNYFNNDLDIIAVREGIRFAYDVLKNGEGFKDIVEDEYPWDMPLHDDEAMKRTVLDRSQTSFHPCGTARLSRNIQQGVVDPSLKVHGIKNLRVIDASVIPVIPDCRIQNSVYMVAEKGADMIKSDHK
>Mychi1p7_010081|44-634
PEYDYIIIGGGTSGLTVADRLTENRKHSVLVLERGIFQNSSSVTTISGGGRGLFDPSLTFNINSVPQTGLNNRSIAVIGGLILGGSSGVNGLQVLRGQREDYDRWGSYFGPNSDWSWKGLLPYFKKAWNFHPPKPELVSQFDIKYDQSYWGNTSDVHASFPTTFWPVLKLEMAAFGDIPGVEYPPDSASGETGAYWHPASVDPATVLRSFARPAHWDNIEAARPNYHTLTGQRVLKVAFDGNRATSVVFVPANATDQSAARSVRAKKEIILAAGAIHTPQIVQASGVGPKQVLKEAGVPLVVDAPGVGSNFQDQPFVVAPTFNFTKFPFHPDFYDMILNQTFIAEAQAQFEKDRTGPLTIAAGYCGSWLPLQIIAPNSWKDIAKRYESQDPAAYLPAGTDKTVIEGYRAQQKALARSMRSKQSATYNFFLRGGYEEGSVVYLHPTSRGTVRINRSDPFFSPPEVDYRALSNPTDLEVLLEFTPFTRRYFLETRLKTLDPVELSPGANVTAPADIEAWLRSVMIPSSFHPIGTAAMLPRHLGGVVDENLLVYGVKGLSVVDASIMPDLPGSYTQQTVYAIAEKAADLIKSRA
>jgi|Phlgi1|121514|29-607
PTSTFDFVIIGAGAAGNVVASRLTEDPQCSVLVIEAGVNNVGIDSVAAPFLAGTNLPFSSVTWNYSTTPQASLNNRVLPYSRGRVLGGSSSLNFMVYTRGSDDEYNRWANLTGDEGWAWKNLEPFYFRNSRLVPPADGANFTGQFIPADHGHGPVEVSLPSFPSVLDDRIVDTAKASAEFPFNIDFQSGDSVGVALIQATVGGGQRSSSAVAYLEPSLKRPNLHVLIENTVTRLIQTAPVDGKPTFKKVEFAPNASAKRSTVTARNEVVLSAGTLNTPQILLLSGIGNKTELAKVGIKSTVDLPDVGEHMQDHPILSNYFTVSSNNTMDDFTREPALFNATLQQWIVNKTGPFTDPPATGVGFIRLPDNSSIFQNVTDPSAGPRSGHYELVWTNSFAPDVASQPATGHFVTIHTAVVTPTSLGSVKLASSDPFTFPLMNPNFFATEFDRFAMLEGVKGARRFAATAPWQDFIVERFGVMGAAETDDEISAAALDSVVTIWHPTSSARIVLTIWHPTSSARMSPKGARHGVVDPDLLVKGVAGLRVVDASVFPAITACHTVAPVYIVAERASALIKEAWY
>jgi|Micca1|2252|5-576
DGARYDFIVVGGGTAGNIVAARLADSPNTHILVVEAGIGDSIDNEDIRTPALAMDLRGSKYDWAYKTTMVKRDDYERIEKPNTRGKALGGSSSLNYFSWVPGSKGTFDMWEEYGGKEWTWDPLVPYLRKSVTYHDDAGLFPPELKSIGAGGPIPIAHADLIPEMKPFRDLLVQGWKSTGEPVTENIFDGKMHGLTHSVNTIYKGRRSGSFLAVAGKPNITILPGVFSKCLIIDAADRSAKGVTVITGSGQELSFYATREVIVSQGVFETPKLLMLSGIGPAAELARHNIPLIVDSRHVGQHLLDHPGVPFALRLKDSFSLDNHILRKGPLQTQVLDAYSKGHAGPMGSPFLEMIGFPRIDKYLEKSPEYRAAKAANGGLDPFCPYGQPHFELDFIPLFGSAFQWHFPHPNRGSYMTVMVDLVRPASEGGEVTLNSADPLEQANINLNYFNNDLDIIAIREGIRFAYDVLKNGEGFKDVVEDEYPWDMPLDDDEAMKRTVLDRSQTSFHPCGTARLSKDIQQGVVDPNLKVHGIKNLRVIDASVIPVIPDCRIQNSVYMIAEKGADAIKRDHA
>jgi|Agabi_varbisH97_2|217506|1-464
MVYTRGSLDDFNRWAHVTGDSGWSWDEMFPYFLKNERFVQPTDGRNITGDFDPSIHGYDGMTQISVPNHLQKLFDMRCFEAADELRGNFEFTLDMNNGTLLGTGWAQGTNGGGSRSSSATSYLTREVTRRKNLHVLLNTRVTRLRRSEDSSSNGPEFDSVEAFGDGNGSRIFQASKEVILSAGAIGSPHILFHSGFGEAQELQAAGITPLVDLPSLGKNLTDHPFLLVDFMAENTEPKYVYTNSLNSLWLSEWKNSKTGPLADIPTNNLVWGRLPSDSAFDDPGPGPNAPHWELILALNLGPTPEPHVTAAISIVSPTSRGTLTINSSDPFDSPVIDPAFFTTEVDVEAGRDAVRNARKFFGAKAWEGYVVSEGPLSKGAESDEALDDFIAGNFLTTWHSSSTAMMSPKGADYGVVDPDLKVKGIKGLRIVDASIMPYIINGHPLAAVYVIAERAADMIKQDWT
>jgi|Claim1|143330|20-624
ADTFDYVVVGGGTAGAVVAARLSEDASVRVGVVEAGQNRLGDPLVETPGTLAFLLRNPDYAWDFTTVPQKANNNKAHHVTRGKVLGGSSAINFMAYCYPSARDFDELKKLGISGWSWDEMAPYFHRVEHYDPPTTPEPDFYPIDAATHGQEGPIHTSSASTRNAAEDALLEALKETSGLPLVKEPYSGDHLGWYGSLSTIDRSVNRGTRSYAATGYIAPILDRPNLKILTEATATKVILDDSRTARGVVFAHGGRDRDQLHTVRAKAEVVLSAGSIQTPQLLELSGIGDPSVLHAAGIRALVENPHVGANAQEQIMTNVSYELADGETSLDSIYLDPAFLPAQQALYAESREGILANAPGLNGFTSYASLVSASTLERTVSTLTSTSTTAAAAAAGAPPPLDAQQASILASRLASPCASAIQYVVIPAYCDTRNTHADMSKFMPGPPPASNPCVSLQAVLMYPASRGSVHVACADPFAEPRIDYGLLAHPADVDVLAAGLAFVDRVFRSPHIRPRVKRRVYPAEAVDVQDPATARDTVSEAVTLINHPLGTCALGKVVDERLRVVGVRGLRVVDASVLPMEVSANTMATVYAIGEKGAAMVKEDR
>jgi|Ompol1|7384|27-590
ELKSYDFVVVGSGPGGSAVANRLSETNASVLVLEAGGANDDITIDVPLLCTRLTPDTPFDWNYTTTPQAGLNGRLVPFPRGIGLGGSSAVNCLVYTRGSQADIDKWAELSGDENWGWEAVLPYFMKSEKFNFPVDGRNVTDQFNASVHGFDGFIGVSVPGAPRAIDEMVVQTTKEFSEEFPFTLDVNTGDQLGVAWVQALVDRGVRSSSKAYLTPEVLARPNLDILLHAQVARVSTPSENSSSFNVVQFLDRTNGQMMNITASKEVILSAGSVSTPAILMHSGIGNATFLSALGIKPLVDLPSVGQNLTDHIGVSSTWRVNSTKTWDTVLRNPTLASELMEEWEKNKTGILVDTSENHLAFLRLPEDSEVLKQFGDPASGPRTAHFEFLFQNGLASETPDGNFINIPSGNVSPKSSGSISINSTDPFSAPLINPNLLTSPVDIAIVRHAVRSAQRFVEAPIWSGYILERIAPPADINEATDDDALDEWIRNNAVSFFHPVATAAMSPKEASWGVVDPELKVKGGVVGLRIVDASVAPSLPAAHTSAHVYAIAERAADIIKANWG
>jgi|Gansp1|138009|31-604
SNQRYDYIVVGAGPGGSVVASRLSEDSSINVLLVEAGPNDEGVLPIEVPYLGYTLQPNTTYDWNYTTTTQTGLDGRIVLYPRGRVLGGSSSINLMVWTRSSRDDFDRYASFSGDSGWSWDAVEPYFRKIEHLVPPVDHHNTSGQVDFGIHGHHGPVNITVANVPFPIDPHVIGTTQDLSEEFPYNGDMNSGDPIGIGWTQGTYGNGVRSSSTSSYIRPVLTRPNLDVLVNTIATKVITIGPEAEDGFPAFTGVEVARTSASPTFTLMATKEIILSAGAINTPQLLMLSGIGPSSHLASVGTKTLVENPTVGQHLADHPRVANQFGVAATEDDLYDAIVRNTTLYNDLLTEWEMQKQGVMANGGSNHVGWLRIPQDDPVWLAETDPSAGPTSPHYEFLFRPGFTSTVPGTPVPPTGYFMTISAVVVSPSSTGSVTLSSGSPFDPPIIDPAFLSTSFDVYAMRAAIRSAARFVSARTWDGFITGQASSFADVDLSSNDAVDAWARSQASTIWHPTGTARMGGCGDEDSVVDPDLRVKGTKGLRVVDASVLPFIPAAHPQAVVYAFAERAADLIRNA
>jgi|Croqu1|674762|33-610
KEMDYDYVLIGGGTAGLVVASRLTENPNITVLVLEAGDSGLNNTRISTPGFNGRNISTSIDWNYSTVALEHAGNRSIIYPRGKVLGGCSATNFLVTNKASRQDYDTIEKLGNPGWGWSEFDRAAKKSENFLLPPPRSNFSFIFENHGHNGEVKTSFPKYIPPTFPNYFPAVQELGHQPALLDSFGGDSKGPYYCPSTINENAERVTSATAYYHPFASRKNLVVWLNSEVDRLLTSKLPNGTVIVKGVQYTSHGSIKTVLSNREVILSAGAIGSPAILERSGMGDPYILNKLKIPIVNSLPGVGSNLIDHPLIWSTYELRPGVISADNLITNSTFAATQLQLYNDHREGILTHAVSLLDFEPLRSYLTKEEIAEGLKNLQCNTSHLPQWMFNAVKDQLENGAPIQFLLANQRWLDTPVSSKASYITIQAALQYPLSRGSSHISSRDPTKPPLIDTGYFRNPFDLWILSKAIKHSRRIMSNRSWSSVILREETPGPKVSSDEEWKEFTQNLVSTIAHPIGTVPMLPIERGGVVNPDLRVYGTQNLRVIDASIIPIHLAMQPQITVYAIGELGAEKILKSR
>jgi|Lacbi2|688862|30-602
NGQTYDYIVVGGGLAGLTVAGRLAENPKITVLVIETGADNRQDPRVYDLYNYGQAFGSEIMTSWPADQGKLILGGKTLGGGSSINGGAYTRGLAAQYDAWSTLLEPSEASVGWNWQGIWNYMKKSETFSAPNSQQAAKGAQSLPDYHGYTGPVQITYPDAMYGGPQQSAFVNTIVGLTGINHYKDLNGGTPNCVSITPFMMNWHDGDHRSSSATAYLSPVETQRTNWITLTNHFVTKINWSNSVLPLRAVGVQFAPAAGSSTRYTALARKEVILAAGAIQTPALLQLSGIGDSAVLAPLGITTLIDLKTVGKNLQEQAMTTHGARSNGFDVGGRGPSDAIAYPNLYQVMGSQASATVTHIQQSIPSWAASQAGSGLSAAALQQIFQVQANLIINNNAPVMELFYDTGYPDTLGILAWNLLPFSRGTVQITSTNPFTKPQVKVNYYSVDVDLNIQVAGARLARKILTTPPLSSLSTGESRPAGAVPDGPDRGSDQAWKSWIQQGNFDSVAHPVGTAAMMRRSLGGVVDAQLRVYDTANVRVVDASVLPMQVSAHLSATLYGVAEKAADLIKAAN
>jgi|DalEC12_1|383379|3-597
SSYSPDYIIIGGGTSGLVVANRLSENPDVQVLVLEAGKDLIADPRANVPALWTSLMGSEADWQYKSVPQPGLGGRCIRIPQGKALGGSSAINGQAFIAPAQAEIDAWAKLGNPGWDWAGLVPSYKKSYTLIPPPDQVTLEHLGIDWIDDEYRGTSGPIKVSFPGIIQNPLCKAWIDAFRGLNKATNADPFSGNSIGGYSNTATVDPETKTRSYANSAYGVPLHQRSNVRILTDTKVKTIVLTKTPAGDARAVGVDALVEGKTERFTSAKDVILASGVYNTPKLLELSGIGNKELLERHGIQVYVNLPGVGENLQDHLMTGLSYEVVDGVMTGDPLMRQEPEAIAQAQKLYVEHKAGPFTIGGMQSHAFMPTPNITELLDRLPRAQGANDTEYYDTVRAIIEHPDSSSMAWLMFLAQTNLHEGGKSFVGSQFLPEDFASLGCAQSHPFSRGATHISSADIDAEPNIDPRYFSHPADLEIMARALQALDTQLRPSAELTPFFKPNGKRNHPDAFNVKDLEGAKKYVIDTVTTAYHSCGSAAMLPKEKGGVVDPKLIVYGTENIRIVDASIFPLIPRGNIMSSVYAVAEKAADIIKGN
>jgi|Aspka1_1|22109|4-607;jgi|Aspfo1|120389|4-607
LKSYDYIIVGAGIGGLVLASRLTEDANVKVLLIEAGANRMGDPRIETPGFLETMYGNPDFDWDYMSEPQVHVNNRQIAQPRGRVVGGSSTMNFSVIMYPSEANFAAWKSLGNQGWGPEDMAPYLRKFHTYTPPSEETAAFLSLDKYMKQENQGKDGPVPVTLPNVYGPFNQAWDETFGNLGWRTDADPISGRKIGAFTSPLSVDGATGRRGYAGAYYSPKVAERPNLDLLVETMVERVLLTKDADGLATATGVQVKTKGEHSREIVANREVIICAGSLNSPQILELSGIGKRDLLEKHNIPIIVDRPGVGENLQDHCLAAVSFEVADGQISGDITRDPNVVQSLIKLYEETHSGPLAGMPVSMAYLPLMDHDGQLSSEKVEELLTKHLDQHLQDASSSQQQQYALQRKLLQEGRNASAQYMFLPIQVHMNPGKTTMSDVLAKTLPGNYITILVLHNHPFSRGSVHIRSANADDKPIYDPNYLSHPLDIEILARHVQYLDQIAATEPFSGLLKPGSRLPERAIDLNDLEKTKEIVKERLFTCFHPAGSCAMMPAEMGGVVDSRLKVHGTRNLRVVDASVFPLEPAGNIQATTYAMAERAADLIRG
>jgi|Perma1|640213|30-601
HSPRYDYIIVGGGTSGLVVANRLSEDFNVTVAVIEAGDVELYNTNITSTSKYGNAFGTAIDWQYKSAPQAYAGNASQVLRAGKALGGTSDFNGMTYLRAETAQIDLWEQFGNEGWNWESLMPYYKKSEYFQEPTASQVLRGASFEPETHGTSGPLAVGWTEDMLNQEIVSSINQTFGALGLPFNKEPNAGSMRGFTVFPKTIDRANNVREDAGRAYYWPVSKRPNLDIFLNSFVERMIWHPASNSKDNKRSASGVVFVANGTRSTILANREIILSAGSLRSPLVLEQSGVGNPTILKKHDIDVVVDLPFVGENLQDQTTTDMFYASNNSTNATGAGGYAAYFSVDDVFAEDFDAFNSTVAASIKQYAELTANASGVIDRSVTERFFRSQYDLIFKNKLPISEIIVTPSPTGTVSVEYWGLLPFSRGSIHINSDNASAQASINPNYFMLDYDVRQQIATAKMARRFANTAPFSMSISDETTPGLSAVPSNASDADWAKWLKSTYRSNFHYISTAAMLPQELGGVVDSNLTVYGTNNVRVVDASVVPFQVCGHLTSTLYAIAEKAADMIKARHA
>jgi|Aspfo1|200666|34-614
TNATFDYIVVGGGTAGLTLATRLAEQQNGSVAVIEAGGFYEIDNGNLSQVPASAGEYSGPSPSDWQPLIDWGYVTTPQEGLYDAQVHYPQGKCLGGSSARNRMVFHKGTKGAYQKWADAVNDDSFTFDNLLPFFEKSLHFTPPDQSLRLANTTPWYDASVLGTGAGPLSVTYSHYAQAFTSWALQGMKSVGLSMIPGFQSGTLLGSGYTLLTINASTMLRESSETAFLRSALSRPNYQVYQSTRATRILFDGGQRATAVMVETGGFTYQLNATKEIILSAGAFGSPQLLMVSGVGPAEVLSPLGIPVVADRPGVGQNLQDQVLSFVARPVNVVTESAINSPDKQAEAAQQFDEMAAGPYTSPGIEALAWEKIPHDLRAQLSNDTREFLDQYPSDWPEIEYVLMAGYRGGREDGIQEPDDDLNYASIVFGLAISQSRGNVTITSRDVAVPLLINPNWLTASADIEVMVAGLKRARQFWQTSGLNPVVIGPEAFPGDSVETDSEIEVTVRRNANSISHASCTCAMGTADDPMAVVDTQGRVFGVQGLRVVDASIFPLLPPGHPQATIYALAEKLACDITRQCA
>jgi|Daequ1|768400|9-602
STKFFDYVIVGGGTAGLTLAARLSEDPDVSVLVLEAGGANLDEPGILRPASWGSHFTNTSWTWPYKTIKQKELGDADYFWFRGKGLGGSSGINFMCWTKPPKEEIDEFEKLGNPGWNWQNYERYVAKTEGFYSPSEEVIKRNDNVNMNFDTWKIGRDGPLKLAYPGKIDALENKVLQTMLNAGLPKAPHPLSGDPKGVFLIPNTYDPVKHTRTYSATAFYVPNKDRPNLKVLINAAAHRIITQPATNGKLSAVGVEFEYDGKIHTVNAQKDVCLAAGGLKSPQLLELSGIGRRDVLEKIGVSLKAELPGLGENVQEHMFIGISWELKDDVGFETVDLLRDATHNAKHLDLHALGEGLYTRGIIGFAFNGLNQLSSLADTIYEKTKAKVLANKDKYPPGLLEQYNIQLDRIKRGAPGQEIICIPGFLSGPNPPKEGKSYITILAAMNHCFSRGSIHSTSIDPHKEPEFDPRYFEQEVDLDIFTESVKYVRRLGEVAPLKDITVNEYNPGPSVKDDAQVRDFIKKCMNTTWHTSSACSMLPKEKGGVVDPELRVYGTNNIRVVDLSVVPLQFAAHPMATVFAIAEQGADIIKGKFN
>jgi|Colto1|4739|46-628
VEEQYDYVVVGGGTSGLVVANRLSENPNKTVLVIEYGEFVNTVNVTVPYFTTYDQSAHLYNITSVPQAHLGNRTSRLRIGATVGGSSTINGMAWDRGSVADYDAWEALGNPGWGWDTLLKYFRKSSTFAPPAQAYVEKYDYQWSSEAYGDGPVKIGFPSWQWPEAAIQAQAWAEDIAVPTLKDGADGNNVGIAWLPQNSGGENATRSTSETAYFRPVSGRQNLHLLVRHYGAAIKFEGNKTTGIDINSRDSSETRFVRSESVILAAGAANTPRILQLSGIGAEGLLSSLDIEVVVDLPGVGANFQDHPAIFMVYNFTNDTTLNPNLMSNETFYNRSWAEYQANRTGPHTHSWGNKVVFTSLQQLDPANYKSIAEAVSEQDPLSHLPQVYAENSALVEGFLQQRNVLKKQFLNSKAGVVEFTFGGAENIPVALQKPLSRGTITINSTNPNPAIAPLIDFNTVSNPVDTLLLVRAVAKARAFMSSPSVESLGAVELMPGPGVTSDAEIESVMRESWLASSFDHPVGTTAMMPREWGGVVDSKLSVYGVEGLWVVDASIMPILPAAHTQATVYAVAEYAADIIKGF
>jgi|TriviGv29_8_2|216354|18-589
DGDHFDFIVVGGGTAGNCVAGRLAENSKVRILVIEAGVGNPEELPEITTPSNAMNLRNSAHDWSYKTTMVRRDDYERIEKPNTRGKMLGGSSSLNYFTWVPGCKPTFDRWAEWGGKEWTWDPLVPYLRKSATYHDDPKLYKPELKKIGGGGPIHISHAELIDEMAPFRDNLTKAWVSRGEPLTENIYDGEMNGLYHCVDTIYKGVRSGSYLFLKNKPNITVLAETHAKKLLINYADRICRGVRVMTPDGKDINVYADREVILSEGVFESPKLLMLSGVGPARELAKFDIDVIVDSRHVGQNLMDHPAVPFVLRVKDSIGMDTKALRQGPENQRIHAAYKKDHSGPVGSGFLEMVGFPRIDKYLQNDETYNKAKAANGGLDPFSPEGQPHFELDFVCLWGSAFQWHYPFPKEGEHTTVVVDLVRPVSGPGEVTLRSSDPLEQPDINLNFFESDLDIIAMREGIRFSYDVLTKGDGFKDCVIAESPWEMPLHSEEEMKRVVLDRCQTAFHPVGTARLSKSIDQGVVDPALKVHGVSKLRVIDASVIPLIPDCRIQNSVYMVAEKGADLIKADHK
>jgi|Colto1|1388|41-629
QDSYDYVIVGGGLSGLVVANRLTEDPEVTVLVVEYGDFDDSWDIAIPYYSSNLHPNDMIQFLSVPQPGLNNRTSGVQTGTVVGGGSTVNGMAFDRGSKADYDAWEELGNPGWNWENLLHYFKKARHFGYCSTTFTLPAPEYVEKYNYSYDESTYGDGPVQVGFPSWQWPDRDLQREAWIKDVGINVLDDHGAGGNNVGLALLPQNHDPKNVTRSTSRTAYYDPVAETRKNLNLLVKHYASKIVFENKKAIGVNIISRDTNTTTLVKAKKEVVLAAGGVQTPRILLQSGVGPASLLESLDIDVVADLPGVGANYQDHPWMLLLYTYGNPPELSNEAMEDPTFFNASEAEYFANRTGPFTHARGNNIVFMSLQDIAPEYESLTAAVEAQNAKDFLPKIYSEHPELLEGFLAQRNTLAKLYRSPEAGVLEIPFGGFAGGAISFQKSLSRGTITINTTNPDPAVPPVIDFGVLQNPIDLDVAVLSVKAFRKLWEGSTLAIREAVEIVPGANITSDEAIAEAIRNSLYASFAHPSGTTSLQPLEHGGVVDPKLRVYGVEGLRVVDSSVIPLIPACHLQSTVYAVAEKAADILKG
>jgi|Mycfi2|51682|75-640
NAREYDYVIIGGGTAGCVLANRLSEDPNTTVLVIEAGHSDLKQIFSRIPAGFGRLLGTLADWNFYTEKDKGCNDRKLFWPRGKMLGGCSAINAMIYNKGAAEDYDEWESLGNAGWGWNSVSKYAKKAEAFQHGPHSALTSQDLAEHGRSGPWQTGYTVFAPLCKVFLDACESIGIPNIRDFNTPKGMIGASQFQTFIDSKGQRSSTAVAYLTKDVASRPNLRIATGQTVTKILFDTSNAKPRAVGVEMGSTKISPVRYVVKAKKEVILSAGAVQSPQILKLSGIGPAAELRKHGIPTIKTLMGVGENLADHFCGIMVFESKQKSYQYLVDPLKSLPALIEWMRFGTGPMTSNVGEAGCFVRVADRPDAPESLRKNDLASGPNAPDLELLVGPLAYIAHGKILAPSTKEYFSIGPIMLRPESRGTIYLASSSPFDAPLIDANYLATQHDRDMMVYGMRLARDVVHSAPFQQAFSEWYFPSQDVATMTDDQLLEAVRNSGETIYHPFCTNKMGLVTDETAVVDAELRVHGVDGLRVVDASIFPKPVACHPCAPVVMVAEKAADLIKGR
>jgi|Gymlu1|44990|31-602
PSNNYDFVIVGGGTAGNVVANRLTENPNFSVLVLEAGGTNVNAFEIEVPYFSSRGVPAQYNWNYSTIPQNALNDRSIPMQRGFVLGGSSSVNRMFYTRGSADDYDRFAAVTGDEGWSWKSVQKYIAMNERFEPPADRHNTSGQFDPSVHSFTGINAASLPGFAQNTDSLVFDAVEELGGIFQFNEDCNSGKPLGISWLQRTVTTEGRRSSSATSYLAPEFIERKNLDVVLNTRVSRVLPSRSNQSSSGPAFRTVEFVHDLDGPRFTVEASKEVILSGGVFGSAHILLNSGIGNSTILSRLGITPLVNLPSVGQNLTDHPIAEIDWLVNSTQTMDDINRNTTVSDEYEAEFNETGMGPLVDSNAGNQIAFFRVNESLTDRYGDPSAGRDSPHLEMIPSNGWAPGTPPATGNYFSLGVVLVSPTSRGSMTINSTNPFAPPLIDPEFLSSPFDIAAMREVMRIAFNYVSASTWKGFILSPSQPALANITAASDDNALDEYIRNSAFSISHPVGTVAMSAKGADYGVVDPDLRVKGVEALRVVDASVFPFVTSAHTQVPTYVIGERGAELIKATWS
>jgi|Hetan2|63456|27-596
GKSNYDYIVVGGGAGGGVIANRLTEDIGTRVLLIEAGSSDYQNLNIRVPGFASRLGGSQFDWNFTTAAQPGLNGRTIPYTRGHVLGGSTSINYMAYTRGSKDDWDRWANVTGDDGWSWDSVQPYVRKMEKLVPPADHHNTTGEIDPSIHGHYGPVGVSLAGYALPTDPRVINASLELSAEFPFNLDANSGNTLGISWFQFTIADGERVNSATAYIAPALRRSNLDVLVNTQVTKVLRTGTQSGKAVFRGVQLAQNASSRVYTLNAHEEVVLSAGAIMTPHILLLSGVGDASLLSSLGIETIVDLPDVGQNLQDHPLVSSSYTVNSTNTLDNLTANATLLAEQLQQWESTRTGELVIGPSNQVGWLRLPGNSSIFESAADPSAGPTSAHYQLFFSDSFISFSEPPPPGGHFLTVFTNLISPSTRGNVTLASKDPFEYPVIQPNFFSTDFDIFTIRESIKAARRYLSAPAWNDWILEEFGSFAQAQTDAEIEQYARNSAFTVFHMCGTSAMGRTGSVGRGSGALNADLTVKGTVGLRVVDASAFPFIPSGHTQVPVYILAERAADLIKHAHA
>jgi|Ompol1|5841|30-594
NDTDYDFIVVGAGTAGCVLSTRLTETSAKVLLIEAGIERAGENEIIPFNGPDLAPNKGPWDWNYTIVPQDGLFDRTFPYPRGKMLGGSSSLNYMVYNRASLDYFDAIANITGDQGWSWNSLVPYMNKVEHFTAPADGHNTTGQFLPSAHGFDGPLLTSLGGYGYPLDSLVMEAIDQIPGYPFNEDMNSGNQIGIGWSYASIGGTIPQRYSSSIGYLSLALNRTNLDILIQSQVTKVVNTGMNGTTPIFSGVQVATGPEAIVYTFNASKEVIISAGSVGTPQILMLSGIGNASELEQVGITAIVDLPDVGHNLQDHPLLPNQYYVNSTDTWEEPARNATLSAQNLDLYNTQGQGPLVDTVCNQIGWLRIPDNSSIWENYTDPTTGPTTSHYELVFVPGFVGPVQTVPDTGNFMTLITNLVTVTSRGSVTLNSSSPWDYPLIDPAFLKDELDYLMMREAFLSHQTFLKAPAFDDYILEPFGSAGASTDEAIEAHIRNFTTTVWHPTSSAVMGNGTSGVVGPSLLVNGVSGLRIMDASVMPMVPPSHPEAPIYIMAERAADLIKGSWG
>jgi|PenchWisc1_1|148134|1-601
MDDYDYIIIGAGIGGLVLANRLSQDSSLNVLLIEAGANRMGDPRIETPGFLATMYGDPDFDWDYMSVPQVHVKNRQIGQPRGRIVGGSSALNFSAVMYPTASNFDAWKALGNDGWGAEDMAPYLRKFHSYTAPSEATAELLGTSRYMKIDNQGCDGPVPVSLPDVYGPFNKAWNETFAELGWETDADPLDGHKLGAFTCPLSVDVKTGRRGYAAAYYSPDVAARPNLRLLAETMVERIIFSQQEGDVIATGVQIKTQDGPHEIKAKKEVILCAGSLNSPQLLELSGIGRTDLLQTHGIPVIVDNPAVGENLQDHSITSINFEIADGQISGDIMRDPNVVQTLIKLYEETRGGPLAGMPLSMAYLPLTDGSGAVPTEEIEALLSKYLDNDNTPANLQAQYSHLRKMLLQSDDASSHYLFLPAQLHMNPGKTTLTDVLAKTFPENYISIMMLHNHPFSRGSVHIASGKSEDKPIYDPNLLSHPLDLEIMARQLQFAGRIAETAPFSALLKAGKRMPVNTADLSDLEHAKDVVMDRLYTCFHPAGSCAMLPREIGGVVDSELKVYGTKNLRVVDASVFPLEPSGNIQATVYAVAERAADLIKGR
>jgi|Sphst1|191155|62-639
FPEYDIVIIGGGTAGCVLASRLSEDPNVKVLLLEAGDSSRKVPGCVIPAAYGGVVRSDKDWGILTEPQIHAGGEPKYWPRGKVLGGCSAINAMMFHCGASSDYDEWAKIGLKGAEQWSFTNLLPYFQKFEKYVPSKDHAQVDAAARGSSGPISTGFFGNFHESTRKWIKAFENLGVPYNPDLNNATRGTMGVAKVVTYIDNKGQRVTTESAYLTPEVLKRPNLKVLVLSPVTRILFDTKDDKSRAVGVEFTSDIKKDGRTYKVRARKEVIVSGGTVHSPHILLLSGIGPAAHLTEHDIPVVKDLPGVGQNLIDHIQVMLRFKVKDSMKWIISPPATAAAKIKLLGNLLRWKWFGTGPFTTNYAESAAFTRSDDLSIIGKDNYQVQDESSASGAPDLETIYLPLAYPIGGRLLPDGAADVVSIATILLRPQSKGSIKLRSNIFSDPPLVDPQYLSTTNDVQVLVRGLKLILRLIHAEPFASEIVHDSDPRLDHHLVNLSDSELENIVRERPETIFHPTSTCKMGRLEDGGVVDAELKVHGVEGLRVVDASIFPTIPAGHTAAPVIAVAEKASDLIKKSL
>jgi|Bjead1_1|156054|31-596
PSSTYDFIIIGAGAAGNVMAARLTENPKFNVLVIEAGISNEGILSLQVPFIASSNVPATAVTWNYTTVPQTGLRDRVLTYPRGRVVGGTASINFMTYTRGSNDEYDRWATLTGDSGWSWKNLSPYYFKTTRLAPSVDGHDTTGQVDPKVHGNGPVDVSVYNFASKTDSLVVGTGKTDPEFPFNLDIQSGNPLGVSYAQSTVGNGERSNSATGYLTPALKRKNLHVLIQNTVTRLVSTGSDKGVPVFKSVEFAASEQGKRFTVTATKEIILSAGSVGTPQILLLSGIGDAKELSKVGIKSTVNLPDVGKHLQDHPLVSNFFAVNSNNTFDDVLRNQSLFDIGLAQWQKNHTGIFANCPGSALAFLRVPKNNSAVKEFGDPSAGAHTPHIEMIFANGYTTTVDPQPATGHFLSINTVAVTPLSVGSIQLASADPFTFPLINPNLLDSPFDQALMIESVRTARRFVQTKPWQGFIVSPIGRLGAAQTDAEILNELRDLVVTVWHPTSTARMSPRNATWGVVDPQLRVKGASGLRVVDASVMPFVPAAHTTGPIYIIAERAADLVKQAWK
>Paeby1p7_014339|15-618
ESQSFDFVVVGGGTAGLVVASRLTEDPNVKVLVLEAGSNRVDDPRIAVPGLAASTYFDPDFDWCITSPPQEHLNGRQIAEPRGRTLGGSSAINMGMVIYPSKKDIDAWEQLGNPGWNWDSISQYLRKSQKFTPPTPAIREQLSLDYLDETLQGSSGPIQVSFGEGPFPAFNAAWPKVFENLNHKITSDPISGIAKGAFCNPGTIDPKTRSRSHAGVTYYNLEVAKRPNLRVVTDATVEKIILKEADGTVIAIGVQFKANDGVQRIVSAGEEVILAAGAIKTPQLLELSGIGGSELLKSHGIKVVIDNPNVGENLQEHGFVPFSWEIADGQQSGDALRIPEVAEAAMAAWQEHSGAGPLGLCAISSAFMPLPELQDGELKGLIKKYLEDYKYPSFPGQEAQYRILRQILEDESEPTGQYSLAPFQITPEKGPSPKGIYGMSEPESFISIVSVLNRPFSRGNVHLASNDPYASPVFDPKFFSHPLDLELHARHTKWLETLAFTEPMGSLLKKNGRRLHSDKPVDDLDTARELTRDRIIAHYHVCGTTAMMPREQGGVVDDRLKVYGTSNVRVVDASVMPLIPRGNIQAIVFAVAEKAADIIKEQLQ
>jgi|Agabi_varbur_1|111689|29-588
RQDEFDFVIAGGGTAGAVLASRLSEVRGFQVLLIEAGPSNEGVLDAEVPLFASRLHNTIYDWNFTTTPQEFANGRIVPYARGHILGGSSSINAMAYTRGSIDDYDRWARVTGDSGWSWNKIFPYFKKHELFMQPTDGRNITGDFDPAVHGFDGMTRISLPNQLQRDFDARFIKAADELGGKFSYNLDMNSGKPLGSAWFPSTAGGGERRSSATSYLTRQIMKRKNLHVLLNTRATRIRQTSKSHSSKSHGPEFDTVETFGNGRGSRTFRATKEVILSAGTVGSPHILLHSGFGNAKELQSVGVKPLVNLPSVGKNLTDHPLLVVDFAADATEPNVLADPTILAEALEQWKTSRTGPLTNTVDNNVIWGRLPADSPFEDPSAGPNSPHWELLPAVNLGNAPEPHLSAFISLVSPASRGTISINSSDPLDSPVIDPAFFTAPVDVASARDGVRNIRTFYAAKAFEGYIKSESPPSAGAESDEELDAFISATFATTWHPTSTVKMSPKGADYGVVDPDLKVKGIQGLRVVDASVMPFVVSAHTQTAVYVIAERAADMIKRDWH
>Malci1p7_013611|24-621
KAQKYDYIIVGGGTAGLAVAARLTENPHVTVGVLEAGADHRGEMLVDIPGFFLQMLNHPDYDWQYKTVPQEGAGGIPHHIPRGKALGGSSAINYMMYVRGSDQDYDDWAALTGDDSWSAENFKHYMRKHQTLEPIDESVTNRSTMPFVGENHGTSGPVRTSFNDYLLPIEDDVIKACDEVAGLTKKPTDPWSGDHIGFYNTLGSVVRTGPDKGKRSYAARGYLGMSQGRPNLKVLCEALVIRVDLEGTTAKGVTFSHKGAQHSVPVNREVILCGGAINSPQILELSGIGDPEVLSAAGVQCKVELPSVGNNFQDHTVSAVGYELAPGNLSNDAIWIPEVMTAAQKALAETHGGPLTAISSCQGFFPFKQFATEEELEEVVASIRETANTSSPFQKKQLEQVIAQLQNPKSANLQFVLLGAKGNFEKGVMDQSKLFAQTDGKKMHVSLVVCLQYPASRGSVHITSSDPTAQPAIDPGYNRHPADVAVLATGLRFIDKVTKAKALEGKLTRRYFPESENLDLQNAKDARQAVRNMTLGEYHACGSCAMGDTVDSRLRVKGVQGLRVADASVFPNNVSGNICATVYAIAEKAADMIRDDWD
>jgi|Oidma1|39576|1-563
MSDAFDFIIVGGGTAGCLVAQRLASAAPRVSILLIEIGDDNSDILTRIPFERYSNVFMRPELDHGYSTVPQSTLKNRKVPYPRGKGLGGSTAINFMIWAPGSSMDYDRWAELVGDDDWGWEKTNARLKQIQSFHGTVSPTLQKYANPIAEDHGFSGSVAISIPDEWEPDAKIVMDAADKFGFPINLDPTTGNPIGIGISPNSAHAGLRTTSASAHLSSPLTNLTVWTKTRVIRVVLDGKKAVAVDLADGRIVTANREVILCAGAIDTPKLLLLSGIGPKDELAKHNVELCHDLPGVGKNLQDHPAVFLTEHLGDGFSSKVNFMSTPSAVDSARQEWLEFKTGPLTTHFASAVLGFLKDDSIYETEAFNALDPEMQQFLRHRLVPQYEFGWGGPLLPPTYEFKDIDDAFLSTVIVLMNPVSRGTVTIGSSNPEDPPLIDFSFLSHPLDKLTLIAAIRKAIHFTQSPSIDKYWKSHINVPKSDSDEDIWDFIADNCGPLWHANGSVVMSKSGEELGCVDSSLKVFGIEGLRVADMSVCPLTSNGHTQATAYLIGQVAAEKICLEH
>jgi|Colto1|8137|1-589
MADTYDYIIVGGGTAGLTVAARLTEDPQVTVLVLEAGADRSEDLNVLAPGLFPAMYGNPDYDWDYKTVPQTAANNKVVAHIRGKQLGGSSAMNFMFWTHPSRRDVDNWGDLGNKGWSWDALAPYFRKSEAFAAPSAQQTSDLRLDYVDPGAHGTSGLIANEFPKLYSPFLQAWPRTMEKLGLGVKGDPRDGKALGGYVNLINIKNATRSYAANAYLGPARQRANLKVLTEAHVSRILFEKSKNGVEATGVTWTQGTEKVGATARKEVILAAGSIASPQLLEVSGIGSKKILEKHGIEVLVDNPNVGENLQDHVYVPLGFAVKPGLPTNEDYANATYFQEQLSLYLETKTGRLSSSGASSALLSLKQITSTLDFTFPSLKSNLPGLAAQYGLILRDLKSEAITQELTIEGGISPQFSSDTTKLFNAGSSGNFLSILGALEQPLSRGSIHIQSADATVHPEIDPRYLSNPLDVQLLKVIALHLQTVARTKPLSDLLQGGGTIFQPGYHELTAQNVEDWVRSSMQSEYHPCGTCAMLPKSKGGVVDEKFRAYGVKKLRVVDASVFPLIPRANIQSLVYAVAERAADFIKQDA
>jgi|Aspoch1|473028|6-577
NGSQYDFIVVGGGTAGNTIAGRLAENPNVRVLVVEAGIAKPYEVEDITTPSKAFGLRGSQYDWAYKTTMIKREDYERVEKPNTRGKALGGSSCANYFTWIPGSKATFDDWEEFGGHEWKWDGCVDYLRKCATYHDDEKLYPAELSKIGTGGPLQISHAELVPEMQPFRDALTQAWVSKGQLLSEDIYSGEMHGLTHCVDTIYKGQRQGSYLYVKDKPNVTILSGVQSRKLIIDKSTRICSGVVTVNPVTGEEISVYAKREVIVSQGVFETPKLLMLSGIGPAKELAKHGIDVVLDSPHVGQHLLDHPIVPFVLQIQDGYGLDDHLLRAGPLNEAAVSAYRRDKTGPVGSGLLELVGFPRIDERLERYPAYREAKAANGGLDPFGPAGQPHFELDFVGMFSSAFQWHYPVPSQGNYMTVIVDLLRPLSEGEVTLNSNNALVQPNINLNFFGSDLDILAMREGVRWTYDVLTNGAGFKDIVVAEYPWTMPLNSDEAMNKAVLERSQTGFHPCGTARLSKSINQGVVDSKLRVHGIQNLRIADASVIPVIPDCRIQNSVYMIGEKGADIIKSQHK
>jgi|PleosPC15_2|1037343|20-599
TSSAYDYVIIGGGTAGLAVASRLSEDPSVSIVVIEAGPNAEHLPEVFIPGLFGSGQAFTTLNWAYNTTPQPMLNNRSLVVNAGRVLGGSTTINAMLFPRAGRAQYDAWAELNRDASWGWDALLPFFRRSERVTPPDAFQVNEGGITYVPEVHGSASDGRVKVGYPNIFFEQSTLWRQAAVAVGFPGERDLASGDPHGVGVSPESIDVTNYTRCSAACAYYTPFASRPNFNVITNATVTRVVWDTPSSGSHSDKSQRNLRAIAVEFVRAGSNRTESVTVRREVVVSAGTIGTPKLFELSGIGNSSIIRAAGVNPVLELPSVGENLAGEFCLLTSFPGSLGLPGPLNIFNNTGILPTLLQEAKANLTHFAHLFANGNALLEKGIRAQHEIVLRSYADDVALPLENSLCAALLSYFPGYAGAAADRPQRNYTTIMNVLYAPLSRGRTHITSSDIRTAPVVDPAYYMHPLDAATHAAGINLARRTLITPPMDSIYLGEFEPGKDVTSPQDISSVLRAAIVSSDNHVTGTMAMMPQELGGVVDTELRVYGIENVRVADASIIPIPVSAHTVGPLRLLITHLADLQ
>jgi|Aurpu_var_nam1|55717|8-593
EEKVYDFIVVGGSYNAIPSGKAYAEKHTGGTAGNCVAGRLAENPNLSILVVEAGTDNPLKEEKISTPALAFQLVESEYDWQYPITFWDRGGEKRHEAKNTRGKVLGGSSCLNYYTWLRGSRPTYDEWVKYGGNEWSWDKCFPYFQKPGTMHDKNQILDHDPAHVAADGPLTINPAVPIPLAEKLQEAWKSQGHRLNDDIYNGTVDGLAHVCHTIDSGHRVPSTVFLDGHKNITVKPRTMVHRLLFSGETCVGVQTHATNKKQSYYARHEVIVCGGVFESPKLLMLSGIGPSGADSMTDLTAISSGIGHSINSPHVGQNIQDHPVAPHAFKLKDGHSLDEVLRPGVKNLEAKAEYKVAKKGPLASSLLEMSGFARVDDKFKKCKEWREEEEQRGHDPLGPQGQPHFEFDFLPCFASPFFPHVPEPIEGSYMTIVVSLLRPLSRGWLTLRSADALDFPMINMNYLDHPLDAVALREGVRFVDEIVLRGDGLKDIITGEYPEGHVRESDEGMAEWLKGRVTSGYHPCGSCRMGSTIDEGVVNGRLQVHGVRNLRVIDASVFPIIPDARIQNPVYMVAEKGADMIKADHP
>Scyth2p4_010361|33-645
RSSYDFVIVGGGTAGLTVANRISAALPSKNVLVIEYGDIAEHTPGGFDPPVNWGEGHPDQAPRWSFNSLPNPAMGNTTAFVMAGQTLGGSSAVNGMFFDRPAKEDINAWHELQGLAALGPIKWNWNGLYPYFKKSVTFTEPSPAVASQYGYTWDVSAYGGSGPIYSTYATFQWADERILAEAWRDLGIQDQQECADGSKEGICWVPASQHPITGARSHAGIGHYQDVQPRSNYDLLVKHQVIRVVYGPGGPLSGSAPKVEVRSLDDDSRFNVTVTGEVIISAGAIHTPTVLQRSGIGQASFLSSRGIPVVVDLPGVGANFQDHSGPSVRWNYTEEYAPGLWPLSSEMAKNATFKAEAIAAYSETPAAGPYTLAGGNSAIYVSLPHLAGQTVTKQIARKIRQQVLTGAAASFLPADLRTSPTIVAGYAAQLLVLAKLLEDPNSPSLETPWAMSEGPVTAWNFLLHPLSRGTVRLNPTDPLEPPILDYRAATNPVDMDLHRAHVRFLRQVIYTPTLQQFGAIELGPGASVAADDDDLAEYIQQNSLLSFMHPCCTAAMMPRLLGGVVGTDLKVHGTKRLRVVDASIIPLNPAAHLSATVYAIAEKAADIIIDDWS
>jgi|Aspnov1|364863|3-559
SEQTYDFIVVGGGPAGCTLAAFLAKSTKRPSVLLLEAGRRNDDKSLRVDGKRWTTFMEEQMNWGYKTTPQEHCNGRQLDYSRGKGLGGCSAINFGVYTVGAKDDYDEWASVVGDETFSWKSMQARFKNLETFAGTIDQKYGGHQARDHGDKGGLQIGYAKEWEDDLSLVLDAFEQAGLERNMDHNSGNPLGMGLCINSAQKGLRTTAVDLLSDAPDNLFTITDSPVQRVILEGKRAIGVETKRNRYLAAKEVILSAGSLDSPKILMHSGIGPANELAKFNIPVIQDLPAIGQGLRDHFFVPIVLARNPETNDRNTFFQDQTAMTAAMEQWEKDGTGPWARYACQLGVGWFKSEQVTSSAEFSSLPPPVQDFLNRETIPHYEIMTHFPVHFIFPHLFQDYSYICMLVFLMNEQSAGEVRLQSSDPNDPLLFDPKFLSHPFDRRACIETFRHLWELTKYEAFAKDTTSTIMGPTSESDEDILQFWKDNLSSSWHMTGTVKMGKNGAADAAVDSHFRVFGIANLRVADMSVVPVLPNGHTQATAYVTGATAAEVLIREYR
>jgi|Hyspu1_1|120227|7-612
AKKAFDYIVVGGGTAGLLLAARLTEQEDVTVGVLEAGGNRLNDPLVDGPNLFLQLWDKPEYDWQYKTVPQNGTENRVHAWARGKCLGGSSAINYNMFSMSSRQDLDNWAELGNKGWGFDAMAPYYRKFETYNPPTQALSTKINDKYIDPLLRGTDGPIQVSFCEADFTWAQEVWPETCVNAGYPTPKDPRSGSAIGGFNQLTTVDPKAVRRSYSARAFYEPNANRPNLSVLTDALVSKIDFEKTSGSATATGVQFTVGGAAHTVRVKKEVIICGGAINSPQILELSGIGSATLLRQHGIDVVVDNPNVGEHLNDHSATGFALQVKDEYPTAEVLLRNPEIAQQAMEAYLTHKAGPFANAPTTSGFLPLSTVAPSSALPDPEKYISGMVSAYQKANPDADVGGRDPLLSKQLLNPGESICQIVLLATGFDIVNSPGTAAGTFIHSAPGNWITIGLCSTRSFSRGSIHITSSDPTAHPAIDPAYFSHPLDLDIAARSLLHAADLAKVEPLYSKLKKDENGNLIPHPSNTIGIPKTLEEAKKLAQGSTVTEYHPVGTCCMLPKEKGGVVDDELKVYGTTNVRVVDASIFPTHVQGNIQAESSEGAEGKA
>jgi|Bjead1_1|66377|30-608
IQATYDFVIVGAGVGGSVLANRLTEDASVTVLVVEAGGMDEGPLGIEVPFLRPSLAHSPLDWNYTTVPQPSLDGRRFPFSRGKAIGGTTVINFHTWNIGSNDTWDRWADITDDQAWAWKNAQTYFRRTSHYAHLPDGSSYVQPVEEFVNPDVYGDGPIGVSAPGQFLPLDEAVVRASKERSGKWSWNRDANGGNGVGVMMMQNSVNGGKRNDAVTTYLRPAANRTNLDILINTHVTKVLPSVTNKNTGEVLFSIVEMAQGPTAPRQIVEATKEIILAGGVFNTPQILQLSGIGPRTLLESHGIPVHIDNPEVGAHFSEHPMVPLYFRVNSTETADSVFRDPAVLGAKLEQWMTSKTGLFSNSPGNIQAYYRLDENDPLLTENPEVASGPNSPHFEAIFVSGFAPFGPIPPPSDGNWLTILVGLMATTSRGHVNVSSPDPFASPLIDPQILSTSFDKQALRAGARMILDFVRADAFKDYILEPHDTLRGVWWDPEDNDDDAEARQAAYITKTAWPFNHPAGSCAMRANGGAVDARFRVKGARGLRVVDSSVFPAQIHCHPQAVIYTLAERAADLVKEDYA
>jgi|Copci_AmutBmut1|377865|30-309;jgi|Copci1|7298|30-309
PKTDYDFIVVGGGQAGCVVANRLTENPRFNVLVIEAGPSHEGVLDAQVPGFVFNLSNTTYEYNYTSVATPHLNNRVFPNSPSNQTIDGMFYTRGSSSDYDRWATVTGDSNWSWKKLFPYILKHERWVEPNRDVDTAGMYNPKVHNTKGMTFVSLTNFPDDSDAKVRQAADEIGGDFRWNLDYNSGDPLGVGWGQYTIGNGERSSAATAYLAPRYLKRKNLHVLINHRVTKLLQTGHGGGHVPTFRTVAFQEEMNPSAPIQKITARKEVILSAGAIGTPQP
>GOX3A_ASPNG|38-602;jgi|Asptu1|51615|38-602
AGRTVDYIIAGGGLTGLTTAARLTENPDITVLVIESGSYESDRGPIIEDLNAYGDIFGSSVDHAYETVELATNNQTALIRSGNGLGGSTLVNGGTWTRPHKAQVDSWETVFGNEGWNWDSVAAYSLQAERARAPNAKQIAAGHYFNASCHGINGTVHAGPRDTGDDYSPIVKALMSAVEDRGVPTKKDLGCGDPHGVSMFPNTLHEDQVRSDAAREWLLPNYQRPNLQVLTGQYVGKVLLSQNATTPRAVGVEFGTHKGNTHNVYAKHEVLLAAGSAVSPTILEYSGIGMKSILEPLGIDTVVDLPVGLNLQDQTTSTVRSRITSAGAGQGQAAWFATFNETFGDYAEKAHELLNTKLEQWAEEAVARGGFHNTTALLIQYENYRDWIVKDNVAYSELFLDTAGVASFDVWDLLPFTRGYVHILDKDPYLRHFAYDPQYFLNELDLLGQAAATQLARNISNSGAMQTYFAGETIPGDNLAYDADLSAWVEYIPYNFRPNYHGVGTCSMMPKEMGGVVDNAARVYGVQGLRVIDGSIPPTQMSSHVMTVFYAMALKIADAILADYA
>jgi|Aspbom1|286|5-576
DGARFDFIVVGGGTAGNIVACRLAENPNARILVVEAGIGSSKDNEEIRTPGLAMEIRGSQYDWAYKTTMVKRDDYERIEKPNTRGKALGGSSSLNYFSWVPGSKGTFDMWEEYGGKEWTWDPLVPYLRKSVTYHDDAGLYPPELKKIGSGGPIPIAHADLIPEMKGFRDLLTTAWKSTGQPLTENIFDGEMLGLAHSVNTIYKGRRSGSFLAVADKQNITILPEVHSKRLIIDDADRTAKGVTVITGTGQELSFYATREVIVSQGVFETPKLLMLSGIGPAPELAKHNIPVIVDSRHVGQHLLDHPGVPFVLRLKDSFSMDSHVLRKGPLQNQVLAAYSKGHAGPMGSPFLEMIGFPRIDKYLEKSPEYRQAKAANDGRDPFCPYGQPHFELDFIPLFGSAFQWHFPHPKKGSYMTVMVDLVRPVSEGGEVTLNSADPLQQANINLNYFNNDLDIIAIREGIRFAYDVLKNGEGFKDIVEDEYPWEMPLEDDEAMKRTVLDRSQTSFHPCGTARLSKNVQQGVVDPSLKVHGIKNLRVIDASVIPVIPDCRIQNSVYMVAEKGADAIKREHG
>jgi|Colfi1|275509|40-623
AATDYDFVIAGGGVSGLTVADRLTEDPSIKVLVIETGPFDKDEDSVLVPGAFFPVPYLWPNLNSAPQSALNDRIFSVPAGRVVGGGSVVNGMVFVRGGKSEYAAWEKLGARGWGWDDLLPYFRKSENFTTPPRDFADAANISWVESAHGHSGPVRASYPNYYFPGAENFWQAALQSGLIPSPDPNGGDRAVGLFNFPTLADATTRTRSHARINHYQRVKDSRPNYHISAEHTVSRVLFKGKRAVGLEYLPSTGGERLEVYAKKEVLLAAGALHTPQILQLSGIGSKKFLKTLGIDTVADLPGVGENFMDQGELKVPFTFENNVFPNSGALDTNATYDAEQRALYDANKQGAYTIVRTLSTNLAVPPLANTTSSWRDILATAKSHHPTEFLAPGTPSSVQEGYKKQREIVLDQLAGQDVPLGMVHWGTGNSITLYFLRALSRGSVKINSTDPLQQPVIDFRTASDPIDFDLAVALFEKGKEIMSAPAMKVLGPKMAAPYDTASKEEMKTLLAANMSPSNAHSCCTAAMVPKDKGGVVDTEMQVYGVKGLRVIDVSYWPMVLTAAPTATTYASGEKIADIIKKRYD
>jgi|Claps1|475|29-624
QDTYDFIIAGGGTAGLVIANRLTECPSTRVLVLEAGPEPGVVANYMYPGGNQNLAGTAIDYNYYTLPQKNLNNRILPYHRGRGLGGSSAINGLYYGRGSASVYDHWVQLGNQGWGWDDLYPLSIKQTHFNPPNLNDSFDHSFQTWDPTAYSNGELQIAFQGYVPDSNVGFIRAGEAIGIPIVNELNNGNNTGVKQGTGCFDSRLRRSSSYDAFYKPVQNRTSLDVLHYASVTSIQFTKGSNGASRATGVSFTDQPTGQFITVNATKEVIVAMGAFNSPQLLMISGIGPQAQLSQNGINPVHINENVGQNLNDHCVFSIMALVEQTASTSSMSVSASTLEAAQQQFLDSLTGPYTAPSGITNGFQQLSNATLRAIGAQAVLNAGLVNQSHVEFLYESLFYPSGLAFLPSSGGTSSTGGTSSSAYYVPQSNLSYISLTASPLVALSRGSVTLKSASIFDAPNIDPNYYSNETDRVVAINAFKDLRKLLAHPAIAQFTIGPNNGEVQPGLAHIPANASDDTIFDYIKANTIPNWHASGTCQMLPEADGGVVDSHLRVYGVQNLRVCDVSIIPRLPDVNLQGPVFMIGEKSAQIIKEDYN
>jgi|Monpe1_1|92351|1-196
EPANTYYNSVVGSQYDWSYTTAKQSGLGDRITSWPRGKVLGGSSAINGMYLVRPSEIEVNAWQSMISDGSDAASSWGWDEFYAAMKKTESFDPPSDDIAKEAGIQYDASLHGTGGPIHWGYPGYTFPIVGSWTESLANIGIEANKDAAGGKNWGGFIAGSSINTANWTRSYSRSGYIDPLPPRTNLDILTSATVTK
>jgi|Pseve2|526529|7-604
DNSFDYIIVGGGTAGSTVASRLSEDAHVRVLVVEAGPDHSDDPLVLTPGLMAGQYGRKEYDWNFSSIPQPTLDNRQVNQARGRQLGGSSALNFLVMLYPSRANIDAWGKLGNAGWSYDMLAPYFSKASTVHTPSESARQITGLDRYHDQTLSSNGPLQISFGDGYTATMNGAWMETFSKLGLEMTTDPRSGKAIGAFQNPATIDPSTKTRSFAATAYLGPVVRERSNLVVLTEAVVKRILTEKEEGAVVAKAVVIQTKDGEKTISARLEVILAAGAFQSPQILELSGIGGRNLLESHGIPVVVDNPNVGENLQDHPIVCQSFEVNNAVPSGDVLRDANVLNTLMEMYNTSAGAGPLGQSTISAAYVPLSDNSGPVSAEAKKKLLDTCLQQSNPQFDLLRSILEEPDEPAVEYLLFPSQVSISDKPKSMAEIIIPAEPENYTTLMTVLNHPFSRGSVHITSPDVNVKPVWDPKYNSHPLDIEILARGVQFVEKIVSTEPFKSAVLKLGGKRHPNIVANDLEQAKKIVRQRQISMFHVAGSCAMLPKNQGGVVNQRLVVYGTSNIRVVDASIFPIQPLGNIQSTVYAVAEKAAELIKDDR
>jgi|Armcep1|1796|30-600
TDKQYDFVVIGAGTAGNVIAARLAENTNTSVLVVEAGRNNVGSDSDNITIPFFGPQASPHTYFDWNYTTVPQESLNNQLIAYPRGYVLGGSSSTNYMVYTRGSSDDYDRFAELAGDDGWNWDNLFPYALKNEKHVPLNDGHNETGQYIPSIHGTDGPLSTSIYGYAADIDDRVIATTSELSGEFPWNPDYNSGNMLGVSWMHSTIGGPLRSSSATAYLEPALSNYSNLDLVYNSQVTRLIQNGEIDGLPVFTTVEFAKNSTAPRYSVSATREVILSAGAIGTPQILMLSGIGKRLDLIAVGIQPIVDLPEVGQNLIDHPLLPIQWNANSNETLDPISRGGEALDTALEQYHANGTGRLAANGVSNHMAFYRLPENSSVLAEFGDPTSGPGSPHYEHAYANLFFTTSPVHPTSGSYFSIINVVVTPTSRGAITLASNDPFQHPTIDPKMLTTDYDVSVMIESVKAAQRFAAAQAWDGYITGPYIDSVNATTDEGIKEYMRKQASTIKHPFCTARLSKKDGEGVADGQLLLKKAKGVRIVDASVFPIIPAGHPQAMIYIVAERAADVIKATWD
>jgi|Cocsa1|162091|29-603
GNASYDYVVIGGGTTGLALATRLSAFASVAVVEAGGFYEQDNGNQSVVPYYGLVMPVLGTAENYPRQPLVDWDLVAAAQPSAGNRRIHYAQGKTMGGSSALNTMSYHRGTVGSYQRWADLVGDQSYVFNKVLPFFKKSSTLTPPNLEKRNAPNATVRYDASAFDNSLLGPLQVSWANWVDPTQSWLVRALQDIGMKLSIKGLSSGALDGGAWAPTTIDPKNATRSTSKSSYIDTLASPSSGPVVYLRSQAGKVLFDNGKKATGVAVTTNGKSYVLSAKKEVIISAGVFHSPQLLMLSGIGPVDTLAEHSIPIVSNLPGVGQNLWDQIFLNVLRGFNVPNTGTYLSTPAQVAVALQQYYSNASGPYSSAGGYLSFEKLPSKNRANFSSRTAKLLADFPKDWPEIEYIASGFPSGSQDYPTIGSISATLLTPLSRGNVTISSASISDPPVINLGWLTDPADGEILVAAFKRVREAWNSRAIANYVVGPEIVPGAAVSSDADILKFIKESAQPIWHASSTCAMGKSAKEGAVVDSKGQVFGVKGLRVVDNSVVPFSIPGHPQGTLYMLAEKVANGMRK
>jgi|Eurhe1|517921|132-488
TTDSRFTCQLDVANIRNDAARAYYWPYADRPNLHVKLNMFVNQIVWEDRNKGEKEGNLTATGVATNTERGKEHVIHAQKEVILAAGTLRSPAILELSGYSPKHNIPVQINLPSVGENRENLQDQLNTSTVVSTNTPLTGTGTVAFASASDIFGSLVESVAALTWSQLAQYANDTANESHGAMKTEDLQRLFEIQHDQIFNKNIPVAEFVFILEGDQSIHTGYWGLIPFSRGNSHIASADPTIPPVVNPNHGMLESDVQIQIAMSKFLRRMCKMGEFSDLIAKESLPGLSVVPDNASDETWAKWIGEQYTPNYHDQLKVYGTTNVRVVDAIQPLQLCGHPMANLYAIAEWVSDIIRCN
>jgi|Aspwe1|48429|12-609
HESYDYIVVGGGTSGLVVANRLTEDPSVNVLVLEAGSNRVDDPRIAAPGLAVATYDDPDFDWCLTSVPQEHLNGRRLAEPRGRTLGGSSAINLGMVIYPSKTDLNAWEQLGNDGWNWESISPYMRKSQTFTPPSAEVREQLSLNYLDESIQGTDGPLQVSFGEGPFLPFNSAWPKVFEALNHSITGDPMSGVAQGAFCNPGSIHPTTRHRSHAGVSYYNAEVAQRANLRVVTDALVEKIILKKQGEDVIATGVQFTGKDGVQQTISAGAEVILAAGAIKTPHVLELSGIGDAKLLQSHGIETVIDNPAVGENLQEHGFVPFSWQMADGFMGGEALREPEIAKMAMEGWQTAGAGPLGLCAIHSAYMTPPDLRDGEMNRLIQEYLTTPATPGLEAQYDVLRQLLEDTNEPSGQYTIAPFEATPEKGPAMKGIFSMAEPGSFLSIVAVLNRPFSRGFVHTQSNNPKDLPLFDPKFLSHPLDMELHARHTNWLETLAGTEPMASLLKPNGRRLHHHERVSSLETARELTRDRIVAHYHVAGSCAMMPKEKGGVVDSKLKVYGTKNLRIVDASVLPVIPRGNIQTTVYAVAEKVADIIKQER
>jgi|Micbo1|148358|64-656
VEQSFDYVVVGGGTAGNAMGVRLAEAGFSVAIIEAGLFYELGKPVLGTTPTGAFFGVGTNPLDQFPTVDWGFVTEAQAGANGRRIHYAQGRCLGGTSALNFMVHHRASTGAYDKWADAVGDDSYRLTNWMPHFKNSITFTGPNNDIRPANVTTTWDPSAFAADGQGGPVQVTYTNFVSSFATWLEKGYEAVGIRKTDGFNNGNLLGHHYAQATIRNRDQTRSSSASYVYSVMNSASNSPAKKNLKVFTQTLAKQILFDSDKKATGVKVSLLGALPTYTIKAKKEVIVSSGAFKSPQLLMVSGVGPKAQLDELSIPIVSQLEGVGQNMWDHIMFGPSYAINMPTLDSTVGDPQVLAQALLDYTLNARGPLTSNVADVLAWEKMPEKYRETWSAATRQAFADNFPADWPEVEHISGNGWIGDFGWPAVDRPRDGKQYATDLGAMVAPLSRGNVTISSRDTFIPPRINPNWLTHKADQELAISWYRRIREVWDTAPLRSIRVDGDKEAFPGREFATDAQILDKIRDSLVTVWHPSCTNKMGKADDPMAVVDSRARVYGVTGLRVVDASAFPILPPGHPQSTIYALAEKIAADIIKD
>jgi|Asptu1|44306|23-588
SPAHYDFVIVGGGTSGLVVANRLSELNNVTVAVIEAGESALNNFNVSNVMGYSTAFGTEVDWAYQTENQTYAGGLQQTIRAGKALGGTSTINGMSYTRAEDVQIDNWEVLGNEGWNWKNLFQYYKKSEGFQVPTKDQIAHGANYNASYHGLNGPLKVGWPTSMTNSSVFPVLEQTFEKLGVQYNPDSEGGKMVGFTVHPDTLDREMNVREDAARAYYWPYEARSNLKIISNTRANKVIWANTTQGEAVAVGIEVTNAYGTQTIYADKEVILSAGALRSPALLELSGIGNPDVLNKHNIPVKVNITTVGENLQDQTNNALSWEGVDTLTGLATFSVLPSVNQLYGDNVTALASYVKSQLASYAKTVADASNGAVKEANLIEAFERQYDLIFNSQVPYAEVVFAPSGQSFAVEYWPLLPFSRGSVHIQSANASDYPAINPNYFMFRQDADAQITVAQYIRKALGTTPLNSLVGEEVSPSLEVLPANASSSTWTKWVQENYRTNYHPVGTNSMLPREKGGVVSPELRVYGTKNLRVVDASVLPFQLCGHLTSTLYAVAERASDLIKESY
>jgi|Pench1|36357|39-607
AGKTVDYIIAGGGLTGLTVAAKLTENPNITVLVIENGFYESADGAIIEDLNAYGDIFRTTVDHAYETVPHAINNRTENIRSGNGLGGSTLINGGSWTRPHKAQIDSWERVFGNKGWNWDYLFPYMQKVETSRPPNDVEIAAGHYYDSACHGTNGTVHSGFRNTGEVYSPIIKAFMNSSEERGVPTKLDFHCGVPRGVSMIPNSLHKDQTRSDAAREWLLPNYKRPNLQVLTGQFVGKVLINQTTISGHKTGHKAVGVNFGTNKHVNFNVYAKHEVLLAAGSAVSPRILEYSGIGLKPVLDAAGVQQIVDLPVGLNMQDQTTTTVASRTKPSGNGQGQAIYYATFNETFGDFAPQAHHLLNTKLHQWASETVARGGFHNVTALEIQYQNYRDWLNDEVAYLELFLDTSGKINFDLWDLIPFTRGSVHIQGTDPYLRRFSYDPKFFMNELDLLGQAAGSKLAREISSTGGMQTYFDGETTPGSNLAYNADLDQWVDYVKQNFRANWHAVSTCSMMKKELGGVVDSEARVYDVEGLRVVDGSIAPTQVSSHVMTLFYAMALKISDAVLADFH
>jgi|Pendi1|1391|233-808;jgi|Pendig1|1059|233-808
AESVFDYVIVGSGPGGLTLANRLTENPKVSVAVIEAGTWAEDVVGNLSAVPGYGGKYLLKSVNSIPTAIDWDFVTTPQAGINNLVVRYPRGKVLGGSSNLNAMAWGESSRGAFSKWAAEVGDKSFTYENIAQYYKKPVRFTPYRAGTRFANATPSYDPAEVGHSGTLDVTYPAYAYSWTTWLAVMLEAAGMPAQNAYIDGSLNGSAWHMSATNQTTGKRSSADTAYLRPVLGRRNLVVFQKTLAERILFSHGNMATGVQASSDNAKFTLHVRKEVIVAGGVFQSPQILQVSGVGPRKLLKKHGIPVVADRPGVGQNMQDQIFADIVYRVNLPTGDTLGITEADIIAFNTNATGPLTNPGGEYGGFEDIPAGLRSGLSPGTLNGLEAYPSDWPDIQYLTLPRFLGDLGTTPSPDDGNNYASLMGIIMKPQSTGSVSISSASMHDPPIINPNWMTTDADLEVMVAIFKRMRQLWRSPVMKNITIGDEVWPGSSVESDKEIIAFLRETVSPMSHATSTCKMGKRSDPLAVVDSKGSVIGVKNLRVIDSSAMPFLPAGGEPQSVVYMLAEKLADTIKAEW
>jgi|Fusgr1|12684|17-587
ATETYDYIIVGGGTAGGALATRLSLGLPKSKILLLEAGPSALDDVRINVPGMRGSILGSPLDWNFSSIAQPGLNGRSISVNRGKVLGGSSAMNFLCYDRAASAEYDAWSELGSPGWNWQTMIHGMKKSENFTGNDGDIHGRSGPISSTYNRIVPDVLKPWQSTVNKLGVPINDGGSLGGKPNGVMFQPTNIDVTNYTRSYSANSYLPKAGSNLKVKTNVHVAKVLFSSDKSKGLTATGIALQDGSTIKARKEVILSAGSIQSPGLIEMSGIGQASVLANAGIKKILDLPGVGENYQDHLRTSNTYILKEGYESFDPFIFDAQGTKATEQFNLWLENKKSWYDYTSSAYAFLNWAQVSDKVHKDITKLAKDGFAKNGTVVDKKKLEYLKEPSIPQLELLLEANYVGAQGYPAAGGSFITIFSTVMHPMSRGSVHINEKDPKGKPIIDLNYLNNEYDIQALVEGAKYARKVAFTEPLRSVWAAEFEPGLGTRTDKQLRDWVVKTVNSFYHPIGTCAMLPKKDGGVVDSNLKVYGTKNLRVVDASIIPVQLSGHIQTAVYGIAETAAQKIIDAE
>jgi|Ustsp1|278404|36-623
TSQSYDYIIAGGGLTGLAVASRLTEDPDVTVLVIEQGTDRTGDPRFDDVRTYGEAFCATSGYELDYCFNSTAIPWRSDEAGQFGLPMAAGKMLSGSGGLNGASWTHGAKTQYDNLPLLNGDASWDFDGIMEAIHKVEKFHSPDSRLVSLGAQYTPPAHGYTGLLNVSFAQGMFSGPPQLAHEASKNYWNMQTNPDVASGNVNGATFIPNMLDPDVEQERASPLSAFIKPIEYERNNLVILTGNRVTSLTWSESQSNKATGVNFQSAPGATVYQATANKEVLLAAGSQQSPKLLELSGVGDPAVLNQFGIPVRVANPAVGKNLQEQTKTTLTWQVSPSYTGQLEGSGPANSIAFPTVQQLLGSQVDAVRNSTLASLHDYAQELEQLGYVVNATATEEILRLQVEGIFDKNEGAAEIFYTSKIGQNGEPDEIGVDLWNLIILARGTIHIRSTDPWDKPIIEPHYFGHPLDLQLQTLAAKQVRDVHATAPLDQASGLETLPGLSTLPANASFEDWEDWVKQTFTSVWHPIATCSMMKQELGGCVDSHGKVYGVDNVRVIDASVLPVQLSAHLSGSLYGIAEKLSESIKAGL
>jgi|Parsp1|1264184|34-620
AGKTFDYIVVGGGLTGLTVANRLSEGSRQSVLVLENGYLVDDVSTQVPSYANSLNKALMYNITSAPNVNIGGQAKPVWVGNVVGGGSVVNGMAFDRASSADYDAWEQLGNRGWGWNGLLPYFKKSTTFTPPSTENVKAWGTTYDASYYGTNGPIQASFPPFDYPDITTIWAAYKSEGVPLPKEHASGNAVGAYWIPTALQPKTETRSDARNGYYDPVKSRSNLILATGKTVNEVLFDRGLLTGYTAKGVQYVSRKDNSVAQVYASKEVILAAGAVFTPQLLQLSGFGPKDVLSAAGVQVKQDRPAIGANMQDHPNANMQFDLKNLATPNPFSGQDPAFNASAWAQYYANRTGPITQAHGSSLAFLSLQTVSEKYESIVANIKSQNARTYLPAVYADSKLLAGFIKQRDIIADLHSRTDAAVAEFPMVAFGLAIGALQRPLSRGTVTLNSSNKYGMPVVQWNTFQNPIDRQILVEMVRWLRQHWARPELNKFQPVETVPGTGETDDEIIEALIQTKALEASFAHMSGSCSMMPEAYGGVVGSDLLMYGVKRLSIVDGSIIPLVPATHLQATMYAVAEKAADIIKGRNS
>jgi|Altal1|947284|32-609
ANATYDYVVVGGGTAGLAIASRLSEFASVAVLEAGGRYEQDNGNQSVVPYHGLIMPVLGTSEAYPPQSLIDWDLLSTAQSAAGNRRIHYAQGKTLGGSSAINTMAYHRATAGSYQRWADLVGDQSYTYDKVLPYFKKSATITPPDLAKRNAPNATVRYNDSAFDNALQGPLQVSWANWVDPAQSWLVRALQVVGQKLSVDGFSSGSLNGGAWVPTTIDPKHATRSTSKSSYLDEKEGEGMLQLTIYLHSQASRVIFDKDKNAIAVAVLSEGDEYTISARKEVILSAGVFHSPQLLMLSGVGPAATLSEHAIPVVADLPGVGQNLWDQIFFNVLRSITVPSTGAYLITAIQQAIALQQYSTNASGPYSSAGGYLSFEKLPLNYRANFSSRTEAALSEFPFDWPGIEYIATGFPSGNPDFPTIGAISGTLLTPSSRGNATILSASILDQPIIDLGWLTDPADEEVMVAAFKRVREAWDSPALVGIIAGPEIAPGTNINTNADILNFIKQNAQPIWHASSTCSMGKTPGRGAVVDSQANVFGVQGLRVVDISVFPFSLPGHPQASVYMFAEKIADKILKTR
>jgi|Sisni1|486295|15-597
ESQYDFIIVGAGAGGCVLANKLSEDPSVSVLLIEAGKSHLKEIKAKIPMTFPQLLGGPCDWNYETTPQTHVHNRTFGWPRGKILGGSTSINAMMHHQCAPSDFDEWEADAPGWSYETLRPYFKSSEKYTPHPKHSDVDMSYRGTEGPWQVTNPPRVPVCDECLESCKAVGIPYIPDFNTPNGTLGCSHMQGFIDPKGQRSSAATAYLEPALSRPNLTVVTMTMVTQLLFFPQSSSPKVKGVELARTPAPGKMPSPQRWTVDARNEVILAGGTINTPQTLLLSGIGPSEQLKKFNIPVVKDLPAVGKNLADHVMSGSVAYRAAPGTSIDYLTTFWGSFIPLIRWLLTGKSILGGLVPPGAAFVRSDDPTLPYSSKASPDIVAKDATSGKNAPDLELIYAPLSFLTSNDNKAPGTNVVAVLAALLRPKSKGTITLASTDPFDKPLIDPNYFSDPNDIEVLAKGVRLCLRIPRTEPLVKKLRIRESNSDKTDVFWLGEQDPDTVTNEDIREWILNNCATLFHPVGTARMGSSQETSVVDASLRVHGVANLRIVDASILPNQLSGHSTAPLIAISGRAADIIKSEYT
>jgi|Fusps1|5590|1-545
MHDYIIVGGGLSGCVLASRIREYDEHSTILLIEAGKDTRGRPDVQNMQVLNLGGELDWQYESEPVAGLAGRRVTLNAGKGLGGGSAINSGGWTRGASVDYDEWASLVDDDRYSYNGQLPWFKKSERWFDDNDPAQHGQDGPMRITCAKASNRRFPLAEQAAAGWEDLGISTLPNGDQNAGDNIGRAYICEARSDGKREWSAEQYSLEGVDVRLETSVQRIIVQKSDGKLKATGVKLADGSVISGKNVILSAGALRSPQLLQLSGIGSSSHLQEVGIEPLVDLPEVGENLSDHMIFFQHWRLRDPSAGYTLGSDNPLFQQPQYAQGVPVDWIVNTSVASDGLAKAIAIDEGVQPEASKHSLLAKKRTFLENILMYAKVPFPGVPIDAEHITTAVVTFLPTSRGSVTLRSGNPDDHPKVDPNYLATEVDRHVFREGLRQLTKFMLGSRFSVNIAGESVPEGLPAEPLGLDDDNDKLDQRLAMASGTSWHPTGTCSMGKVVDTEFRVKGIEGLRVVDASVIPVPISAHIQAPLYALSEQAAAIITGNA
>jgi|DalEC12_1|374930|12-610
LSATYDYIVVGGGTSGLVVASRLTEDKDVRVLVLEAGANRLEDSKISIQGLAAATFFDPDYDWCITTEPQAGLNNRRLAQPLGKTLGGSSAINLGLVIYPSKAGFDTWERLGNPGWGWESMESYFRKFHTFTKPQAKLKDEFMLNYLKGDHGTDGPIQVSYGSEQGFPPFTQAWPRAWSALCKPIDGDPIAGMSIGAFNNAATLHPKTRERSHAGNAYFSDKICQQPNLRVVTEALVEKIILTPQAGVSNKLRAAGVTFVGKEGQRREVRATREVILATGAVKTPQLLELSGIGNKEILEKHGIDCLLDNPHVGENFQDHGFVPFSWEVADPITSGDQMRNPGVVEAVMAAYQEARVGPLSVNALASAFFPLQDENLQPISVSQFLIAIGQAEAEPRILREQICAPGDCSAQFTLAPFQLNPFPGDDPRQVFGLGTEGSYSSIVAVLSHPFSRGSVHIQSINPRSPPILDPRVMSHPLDLELHARHVLLLEKIRDTSPLRELFKEGGRRLHNGGQRVETLDQAKEAVKNGYTPHYHACGTAAMMPRESXGGVVDSNLKVYGVDGLRIVDASVFPLIPRGNIQSSVYAVAEKAADLIKTD
>jgi|Trias8904|2123|26-341
TQKTFDYVVIGGGLGGLVVAGRLSEDPGVSVLRDDPAVSDPNQYGAVWDDSKDLSWKWDTTEGKTIYGGRVLGGSTSINGMAYTRPSSSEFSPLLDDSVASELHGSRWTWPRMFEAMKKAESFRWPSDQQQAAGAGANADYHGYTGPVSVGYTSLGGNAGPAFLSAASRFVERVPDADGGEADTAAFHPLTVDGEGRRSASTAYYADRENLSLLASTRATRIRTECQGSSLKATGVEIGDKFVSAGREVILAAGAIASPALLQRSGIGPASVLNSAGVEVNLELPGVGAGLQEQTMNFMTWGQKGSTGPTGFAIAY
>jgi|Aspca3|393844|44-622
QNATFDYIVIGGGTAGLTVASRLVESGYLSVAVVEAGGFYEIDNGDLSVIPEYMTFFIGSDPSDYQPLIDWGFLTQPQQSLGGRVLHYARGKTLGGGSGRHHMYYQRPTIGSLHKWAEEVDDESYEFDNMLPYYKKSVHFTPPDEELFTNSTNIQNPGAFSSSGGPLEVSSGNFVDGFGTWLRKALIALGLDQTEFNSGNLSGSGYSTLTINPSNAHRSSSETSFLQSTLNSGLGPVVYHKTLAQRIMFDTHRVATGVQVETAGTFGTPPVNFTLSARKEVILSAGAIQSPQLLMVSGIGPHDQLSRFNITCISHTPGVGQNLQDHPMAGTTHRVDVPTVATLADDETLVESNVKQYIENATGPLSLPGPGYFGWEKIPKPYRWRLSNETISALSTLPDDWPETMYAASGFAQANDVDDKQIYATIVFADAASFSRGNITLAGPNMTTPPIIDPQWLSNATDMEVMVNAVKRSRQIWAELAELGVADPEEYFPGNNVTTNEQIRDYLRRNLTTFSHASSTCKMGRKDDPMAVLDSSARVYGVTSLRVVDASSFPFLPPGLPQSTVYAFAEKIADDILHG
>jgi|Schco3|2610771|10-616
ADKSFDYVIIGGGTAGLTVATRLSEDSNKSILVLEAGQDHVDDPNILQTALYASHFGQDKYDWGFKTVPQKYGGNNVTAWNRGKGLGGSSAINFSCWTKPPRQDIDDWEVLGNAGWNWDELEKYYEKASTFIPSKLSDQELFKRGDHYKQLWASGFGNGPIKVAHPATLSDIDIKVAETYRRLGIEPSRNPSNGDTSGMYLGPNALDPAKNHRSYAANEYFYPNKDRPNLTVLLTAYATKIVTTNPKGGVVTATAVEFAHGDPENFHRKYLVRAKKEVILAAGALKSPQLLELSGIGRRDVLRKIGVPLKVDLEGVGENVQEHLYTGITFELDENEPDETFDLLRDEVQASRHKELFAQGKGVLTMGFTTFVFKPLDDLSDRAPEVFDNARAYIKQLKEEGKINKTLEDQYERHLDRLERKGPCCEFIVFPGFLSFPNPPAPGKRYMSWVLATNHLFSRGTIHSTTNDPKIHPEYDPHYWEHDIDTKTFIDMVRWARKVANSEPLRSKLAKKDGKLVEVNPGPEKQTDEEIGDWLKKYSATTYHTSSCLSMLPREKGGCVDTSLKVYGTSNIRCVDLSIFPINFAAHPLSTVYAVAEKAADIIKAEA
>jgi|Armga1|1086568|7-601
ASKTFDYLIIGGGTAGLTVASRLAEDETIQVGVIEAGDARFDDPLINVPANTGRTMGNPAYDWGFMTAPQEGANGRTFPAARGKGLGGCSSVAFLSWNRASKFEYDAWDAFASDKGWNWEGLLPYFRKSTAITADQLNTFPGISAADASAGNNPEYSGFDGPIQLSYNKVDPETVPIYVKTLNKMGIHTNPSPENGELNGVINSRMNIDSLTGTRSYAATAYFRRSESRNNFHLLTKAQVTKILSRSTGDVSGVEITGVEFQVDSQTFVAHTRKEVILAAGAYQSPQLLELSGIGNRSLLESFGIPTVVDLPEVGENLQDHYVAVSQHMLKPGILTFDELRNNPAFAAEQDAIYAESHGGMLASFNSALSFLPFSLFLDDEKTKALIEAFDQAVLSRSKTSPLQAKQYAVQREWFTKGLVPQMELILFNNGFVNPEPGKSYITVLGAGLHHISRGSVHIKSKDPLSLPTIDPSILDNEFDVKLVLEGAKLLRRVADTAPLVDIIESTTVPPSMLQTDEELISFVKASVGTAQHPMGTVSMGPQELGGVVDGDLKVYGTKNLRVCDASILPVGLGAHLQATVYAVAEKLADMIKVT
>jgi|Stehi1|60900|1-281
MQDHAIGTTDFRVTPDTITLDWIRFNQTYVNEQEQLLDTNRSGAFTFTPNVDGAIPLSSFINHTQLKTMRTALDNYIATEPLTNLQKAQYTILKRFADNGVDGWLDLSVLPQGGLISVPEVNRSYFTAGAVNLHPFSRGSVHINTTDPSVPPVIDPKYYNVPFDLEVVTLANQFIRKWASTPPLSNIVDEWYTPNSSVTTDAQWVQATKQFTGSLAHPLGTLPMAPQKLGGVVNSRMKVYGLENVRVVDASVIPLAPTAALQPTVYAIAEKVCLSCMISTH
>jgi|Claba1|127758|8-581
EENEYDFIVCGGGTSGCVVAGRLAEDTNARILVVEAGPHNKDLENVHMTGGWSKNFDGELDWNLITPPMKGIDGRQVKLSRGKFLGGSSGVNGTVCVRGSKQDYDDWNLPGWSGEEFFEYMRKAETFHPKPWFQADEKAHGYSGPLHTEPHDVAPISNLLLESMQDMGLPLVHDMFSNGETSHGCGHAPRTVHKGIRSTGADFVTNDQHKANIDLMVETVVDKINFEERNGELHATSVVLVDKNGTKREVKAKKEIVVSGGSAYCSPAILLRSGIGPKAELEQLGIKCLVDSPGVGKGLMDHLIVFAFYEVSKEGLTNDHLVYHGDAATAAYMLYKEKKEGVLSTFPFGAFAFARLDNRLKDEPLWKEAKRQPGRDPMGLTPKQPNVEFFTTELYGGPKQYDQFPIDKKHAFAMITELFSPRSRGTVTLKSGDPLENPVVDCNYLADPLDMLVVSEGVRFGNEIVMNLNKVAKEEVVKGSWPSDLTHHTYTKREEWVPYVKKEGTTCYHPAGTCKMGRDEDKMAVLDEKLQVRGVKGLSVADTSVMPTLNGGHTQMPAYGIGEKAADLIKARWS
>jgi|Colfi1|280666|3-553
STVWDYVIVGGGLAGSVISSRMLEYNSSLNILLIEAGEDTRSRTDILYTNATNLMGGELDWQYPTKPVTALNDRSLVYNQGKGLGGGAAINSCGYTRGPKVDYDEWAEIVGDSRWSYNSQLPWMKKAEDWFSTNSTAQHGNGGPLHVASVTSTGRSYPLRDDVAGAWQELGVTGLPNLDSNAGDNLGRAELTETRRNGLRELTPVIYPLDGITILTDTLVEKIILAKNCSDGELRATGVQLANGTQISSKNVISAAGAYRSPQLLMLSGIGDSEELQKHNISVRLDIPEVGKNLMDHMSFYQFWKLKNPEEGLALGSNNPLFSQPEFATGYPIDWVVSTDVDKTGLAAAIAEDEGAAPDAATHSLLKTGRSFLENFIIYQAYSASNPTVPLDGSHIYTNVVSFLPTSHGTVGLESSNPATGPVINLNYLETEVDRYVYREGIRQMTKLMLNTTFGKDFIAGETAPDDFEPVSLDDTDDYLNSRLAAGGVTTWHPHGTCSMGKVVDSEFKVKGVKGLRVVDASVLPVPMAAHLMAPLYAMSEQAAAIITGNA
>jgi|Bjead1_1|40886|10-612
QSTRIDYLIVGGGTASLTLAARLTEDPDVNVVVAEAGPCHDGAPEVDIPGFTGQGIANPKFDWMLFTTPQKYANNRAVLQPRGKGLGGSSFLNFTAMLRPSKREIDAIETLGNKGWNWDSILHYMKKSETLQLPDVSESEREKYGIRPDMQYHGSDGPIKKSYVTQWYDIHGKMMDAVENFGVPKNSETGGGRNDGVMTSILTVDSKAAKRSYAYPEYLKPNLHRKNLMVLTDTHVTKITLEKQGTLQRATGIVAVRNDEVFQLSGVQREVIVCCGSYQTPQLLELSGIGNPAILSRFNIDTVIDLPGVGENLQDHIHIATTVEIDTPDEMIEDLVNPEVLKKHQELYGKQKGFLSSVPAIAFVFLPADVLGTAEEIASWKAQAKAECTQALSKTHPALKSGLEKQYEIQKAFLDTSEEAQGELIHFAGSAPVMYAPKAQPGKHYTSLLCSIAHPFSRGTCHISSADPTALPAANPNYYSNDADLDLHVRLVQAVLKIYKTNPIGAQVNEVVLPNKDIVDKGAEGIREFIKENCGTTYHPVGTASMMPREDGGVVDPSLKVYGTSNLRVVDASILPIELSTHIQSVVYAIGEKAADIIKAEYA
>jgi|Neopa1|9154|36-633
NATSYDFIIIGGGTAGLALSARLSTSAPAASVLVLEAGPAAFASDGVNVAGKRGTTIGGAYDWNLTSVAQPLGGGRAWAQTRGRVLGGSSALNLMCWNRATVAEYDVWGQEEFGDDPGWGWDGMYAAMLAVENFTRPSAQQEAAEGGVVYGEDGVAFGGPVQTVVNTKVPAQQAAFIPAMEALGIERNVESLNGSVLGTMRQPSSVRATDYSRSYSAAYLDVAGANLEVRTETTVARVNFADERDADGRVVATGVTLADGTVITAAKEVVLSAGALLSPPLLEASGIGNASILSAAGIEPLVDLPGVGENLQDHMRIQTSYQLKPEYTSFDKLRYNATYAAEQLALWHAGIRGGAYDYTGSGYAYMTWADAFGANSSTTASLLSLASAAADPSDPISAAKLAFLADPTVPSFEIIFSDGFTGAKGYPARNSTLYGQGFFTLIGALQHTFSRGAVHVNASDVSGPPVIDPRYFSAAYDKAALIAMARHLRDVAHTPPLRDLWVAEYEPGEAAVPLGSGDAEWEAYVDVAAATVYHPMGTAAMMAKELGGVVDPALKVYGTANVRVVDASVMPVQLSAHIQTAVYGIAERAAKMIAEEWA
>jgi|Treen1|545206|39-599
NGKTYDYVIAGGGLTGVVLASRLSEDTGRSVLVIEAGYNEEDNSDVSDASKYQNAFGTWIDWAYQTVPQASADNQPQTMRSGRALGGSTTINGMAFSKPHSFQIDALEQLGNTGLNWDSLEQYMRRAETFHAPSSSQYAAGVTYTSSCHGTSGPISVQFDPNAAPTDLEHTFNSTVLDLGLPYATDLTCGNPAGAAPIANTRNGQQRIDAYTGYLVGKSRPNLTILSGANVGKVILSSDATPVATGLEFRDETNHLYSVSAKLEVIMATGSIKTPVILQQSGIGPTSVLENAGVTQKVNLPIGLNLIDQVTTTTDWTFSANRGGGQPITWPRFEDLVSGSDATNLRNMLQNDLASYAQAAVTAGAAETASGLQTVLEIQRDWILNRSAAVSESFDYSFSTTLGYDSWFLLPFGRGSIQIQDNQAYDGNFSIDPRYLSNPFDRLASGATTRFTNTVSDASPLSGDLRGRTAPGTDLSGTASLEDWAEWVQNNYRSNWHPIGTAAMMSRELGGVVDSRNRVYGVSNLRIVDASTLPFQVSAHLMSVLYGLSERASDLIKADHA
>jgi|Colto1|11635|39-620
PSYDYVVVGAGASGLTVANRLSEDPNVTVLVIEAGELDAGEDFVKIPGLAGGAVGTKYDWNTTYVANDALGGRVVSIPQGKIVGGSTKLNRMVFDRGSKSDYDRWESLGASGWNWDTLLPYFKKNEKFTPPTPEIVAEWGIEVDDSAHGNDGLMQVTFSPFFWPTTKFMIDAIRELGITVAKDQANGSPIGGYFCPHNQDPKTATRSSAREAYYDNFTGRQNLHLLTGRQVTKVVTAGSGDSIVATGVAFAASKDAQTQTVTVNKEVILAAGTFHTPQILQVSGIGDPALHASINVPTVVDLPAVGQNLHDHVLLTVVNTINTTLPVSSLLQSNATFAAEARAQYDSQQNGPLSSPTGDFIAFLPLSTYSKAGQTLSSQATAQDGTTFLPSGTPAEVVKGYQAQHKVLNDRLLADDSALLEIIWADGAMVLGLQHPYSRGNLKAASSSTFDAPVADSAFLKNPLDVSFLVEAVKFTRTLTGTDSIKGLQPFEIVPGANVTTDDAIADFVRQQSSTLFHPVGTCKLGAREEGGVVDTSLKVYGISGLRVVDASIMPLVPATHIMTTVYAVAEKAADIIRGKTA
>jgi|Sepmu1|145262|35-594
QNATFDYIVIGSGPGGMTVATRLAEANFSVALVEAGGFYENAVGNRTVTPGYYAENLGNIGNNWNFQTKPQPQLYNQSVRYDRGRTLGGTSALNAMLYQRPTRGSHERWAQTVNDSSYGWDAFLPYYQRSVNYTAPNAAVRAANASVPEPGAGAYSPLGGPVKVTHSNWATPFASWGQSALRELGLPEIRDFDTGELIGHQYCPLTINPDDQTRGSSEATILRQYLGNGRSNLQVYAHTMAKRVTFDGNKTATGVEVESYGQPYSLTATKEVIVAAGAFQSPQLLMVSGIGPAAELEEHNISTLSALEGVGKNMQDHILIGVYYRVQTLTTNDLQNATIARHYEELYRKNATGILASQNADYLGWDKLPSEYRNNVTANVREALDKYPTDWPDFEYVVGSTKNGFIQTALIAPQSTGNITISSSNTADPPIIDVGWLTNSIDVEMAIAAVRRGREFFATQAIQPVLAGEELKPGNNVTTDAELEEYVRKSVSTVYHASCTCAMGPRENSMAVIDSKARVYGVQGLRVVDASSFPFLTPGHPQSVIYALGEKIADDWQLAA
>jgi|Fibsp1|724098|72-641
FDEYDVIIVGGGTSGCVLASRLSEDPSLRVLLLEAGGSGRELLLTRIPLTYPLLFHTKHVFQFHTTPQESAGGHKRFWPRAKMLGGCSSINAQMAQYGSPSDFDEWAALTHDPSYAWSAFGAYFRKFERYAPDARYPGVDPALRGAAGPVQVGYFNTTSRVSDAFVETCAAPAVGIPRIADFNTLSGTKGVSRVRFSRVTTEAAYLTPDVLARPNLKVAVHAHATKVLMEGTRAVGVEFATCEGGPRFRARARKEVVVSGGAIHSPQILMLSGIGPAAHLQAHGIPVVRDLPGVGDRLQDHPVVDIRFKDSVGLSANFVKPTKLSHLRPAKLASSAWQWFVHGNGPLASNLGESACFIRSDDPGLFPPAQYGAPLEDSTSGADGPDIEIVTTPFAYKEHTLIVLPELHTFAMHIVLLRPTSYGNLRLSSANPWDHPIMDPKYCSTEHDVAVLVRGMKLGLKIARTEPLAAMLDHADTHAELDHALHTKTDAELAQIARERVETLYHPASSCRMAPLAQGGVVDSQFRVHGVAGLRVCDASVFPSIVSGHTAAACIALAEKLADIIKADYT
>jgi|Fonmu1|7430|3-278
KVVFVPYEVTQPNLTNDRFIHHANGFADSLSTYQSSRSGFFSTFPFGVFALARLEDELNSSALWRERSAAMPGTTRDAANLTPQQAHVEYMHTELYSGHVHGYPIPLDGKHGFEMMTLLFSQQSRGTVTLRSTDPHDKPVIDPRYLSDPLDLLMLAEGVRFAHSIVTSGSGTRDIVAPGVWMAGPKYAALGPETNREDWEPYVRQYSATAHHPAGTCRMGKDGDSMAVVDEKLAVRGVKGLMVADCSIMPSLNGGHTQMPAYAIGEKAAELLVKAS
>jgi|Colfi1|286724|23-602
TDKAFDYIIVGGGTAGLALSTRLSQGLQNATVLVIEAGPAGLGDERIEIPGRRGSTFGSKYDWNLTTVPQEGSNGRIWVQTRGHVLGGSSALNLFSYDRASANEYDGWEELGNPGWNWESMRSAMMKSENFTSANTQYYTGSEGVGNAGPIKALINRLIPKHQAPLFPVMNSLGIRTNLESLNGNVLGVLYSPNSIEPTHYNRSYSANSYLPLAGPNHFVLTESKVAKVNLKTTCHGFQRATGVTLIDGTVLSARREVIVSGGGLLSPSILENSGIGKADVLSAAGIDQIIDLPGVGENLQDHIRIQSSYELKSNYTGYDRLKYDTAYAGEQLQLWREGKTSMYGYSGSGYTFINWNQALGDNGEAALTALAQKSIGGSDDPVEKKKLQWLKDMTVPQLEILFSDGYTGVKGYPASGTPGYGKDYFTLIAAIMHPLSRGHVHINPANPLGPPLIDPNYLSNEYDLQAAIQAIKKCRQVALTEPLRSTWVSEYEPGLNTTTEAQWRDFALNTTLSIYHPVGSCAMLPKGDGGVVDPSLKVYGTENLRVVDASIMPVLISAHIQTAVYGIAERAADIIIEAA
>jgi|Armcep1|8788|35-600
KQTFERLAESSSKTSVLVLEAGGSGVGKDIVTIPKNSFAFVGTEIDWGFTIAPQEHAADTEINLSSGKILGGDSSINGLVWTRASKAEYDAFETLGSPGWNWDTLYAHMQKAEQLEYPSASLIDEYGYVVDASSVGTSGPVSLSFPAYLPLQHRTLIEASVELGHTFNTDAYGGENAGVYYSLSSQNTVPVRETSEFAYLTPWETHKQLTVFTYATVSKINLDKSAKATGVQVIFPDGSKHTASLKSGGEVILSAGVVRTPQLLELSGIGDSSVLTPLGIDVKVDLPGVGANYEDHTLTLLTYQLKDGLLSFDALSYNETLLEEQTELYSLGQGWLTFAQVVVNFEPIDVVLTADEIEEAKQILSTKPESIPQDQFDIIKGQILNGTTQVEYLLFNSFSAGTAKEANTSYISMAITHTHPLSRGSIHINSTSIDDYPIINPNMLEAQWDNWFLAKATAYGRKIFETQAFQEIVVSEEVFPGSTVSTDDEWLTYVQENLNSGYHSVGSASLLPKESNGVVDANLKVYGTKNLRVADLSVLPLLISAHTQPAAYAIGELAATLITTGS
>jgi|Fusox2|19030|15-600
QLVFDFIVIGGGTAGLAVAARLAEADASYTVGVIEAGGPVQNDPDVDIPGHYGRNLGGSYDWHLETLPQEGLGGRTLPWPRGKCVGGTSALNYMAWNRASRDDYDAWEALGNQGWGWDSLLPFFKRSETFHPPSEKLQREFEISHDADTFGDSGPIHISYPTSYSPSHALWHKTLNALGVETNPSHVGGSNVGVWTCVNAVEPSAARRSYSIDYATGSRNLHILTNATVDEILINQGLVATGVRFTYGGVEYDVSARREVILSAGSVKSPQILELSGIGNPSVLSSAGVSVKVESPQVGENLQEHIMLATIFEVDPSLANRDDLMRDEKLSAAAKEEYTAKADGPLTVLPVSLCYVPFAHFVPKNTLASLYEDADKVSVFDSDKQDILRERLDGNSKLGQIEYIFDLGNWNPNFKGEEGKKYGTMLQILQYPFSVGSIHIRPSDHATAEDSPAIDPKYYEGLHGNLDMEAMKQCLQFVDKIVHTAPLSNIIRSSASPSTAVIKDDKRLGEWITQNTITDWHPVGTCAMGGRAGIEGGVVDERLRVYGVHGLRVVDASVMPLQISAHIQATVYAIAEKAAHMIVEDA
>jgi|Fusox2|13992|31-609
RTEYDYIIVGAGASGLTVANRLSEDPSVTVLVIEAGDFDKNEDIVAIPGLAGNAVGTKYDWNLTYPSTTSLNGRNISIPLGKVVGGSTKLNRMVYDRGSQADYDRWAELGNGDWQWKTLLPYFKKNEKFTGPTARIKKEYGITTDHSAHGSSGYIHSSYSAFFWPTTKNLVEATGELDINIAVDQANGGAIGGYFCPHNLNPETLVRSSAQDYYSAVSQRRNLQLLPGHQVTRVLTSKNGSSVRANGVEFAKNRDSAKKTLKAKKEVILAAGAVHTPQILQVSGIGDSALLSAINVPVVVDLPAVGQNFHDHVFLAVVNTIDAPIQGSNLTNNATFAAEARAEYEQQKKGPLTSPTADFLLFLPLSNYTSAASDIHKQATGQDGSKFLPTGTPAEVVKGYKKQQKVLNEKLLDTQSAILEIIWADGTSVLGLQHPYSRGSVKAKSSNIFDSPEANPELLKNPLDLSILAEGVKFARKLSGAPSIKALNPFELVPGANVTSDSDLEQFIRSSASTLFHPAGSCKLGSRSEGGVVDEKLKVYGVKGLRIVDASVMPLLPATHTMTTVYAVAEKAADLIKSG
>jgi|Pocchl1|13313|67-642
KPQEFDYIVVGGGAAGTVISYRLAEVGYDVALIEAGEYHEYSKPAFGSVPGLGAVFAGASALTQFNWTDWELYAETRDSTGGRMIHIPQGKGIGGSSSLNYMLYGIPPWSFFDKWADMVQDESYRSDNFQQFYARSATATNRTHSAGLSVWNDTRVFDNTDGPIQLSYTNFISPWTHWLKRGLDATGFRRPVDTEPSSLPFYLQPQLTVRPDDASKSTASEFILKAKLTNLARLRVFTSTEVTKIFFEKSKATGVYVTSSGNESLLKATREVILSAGAVKSPHLLMVSGIGPEDILREHNITTISSLRGVGQNLQDHVYFGVSYPVAVETADASVTNIEGFNKSLRRYEASANGILSSNGLELLAFEKLPPKYRHFSAQTDAHLSEIGRDWPEVEYISANGYIGSYQSDLFQSFNGTNHATILATLSAPTSRGNITIQAADMSQPPIISPNWLESKADQEVAIALFRRARDIFLSPVLRSIRLGVESWPGPDVQTDQQILDTVRRSFFTSGHLAGTCRMGQRGDEAAVVDNAARVLGVQGLRVVDASSLPILPPGHPIATMYAFAEKIADSIIREQ
>jgi|Exigl1|772039|41-375
ASETYDYVVVGGGQAGLVVANRLSEDPKKTVLVVEYGYIENNPAQEEPSSATSWSPRLLYNVTSVTLPGLNNLQNGPVYAAAVVGGGSTVNGMMSERGAPENYDNWAKLSDEGWSWKRILPYFKKATHLAPPAAEVAHDFDITYDLAAYGKSTSPIEVSYPSFQYPGIKNEVNGLLQLGVPKQKEGAFNAVGLFWFPGLLTGSGVTRSYAVSGYYRPVADRTNLHLLTGHRVNEVLFDKTKRATGITIQTRDGGAETITIVKAKREIVLSAGFLHTPQILQRSGVGPADLLKAAGIPVVADLPGVGANLQDHSGFAHNWRFDTDVTYSKPQLDVH
>NRRL3_04712|2-570;Aspni3p7_007978|2-570;jgi|Aspni7|1164437|2-570
EDSYDYIICGGGTSGCVVAGRLAENPHIRILLIEAGQHNKDLENVHMVGGWGNLLDTTTDWNIVTPPMPNVNNRQVKLSRGKFLGGCSGCNGTVCVRGSPQDYDDWGLDGWSGKEFFKYMQKAETFHTKPWFKASDRHHGNSGPLHIEPHDLAPISELVMDSFVSQGLPLDHDMFTTGETPHGCGHVPRSVYNGIRTTSGDFVTNGYHRNNVTIMTDTTVDRVLFKKTPSGLKADGVSVVTANGRRTLYAKREIIISSGSYCSPTILMRSGLGPKEELQKNSIECLVNLPGVGQNLMDHLIVFMFYETEKPGLTTDHHVYHGENFNTTYELWKEKKEGFLSTFPFGAFAFVRLDERLRNEPLWKNAPRQPGRDPMGLTPNQPNVELFTTECYGGPKQYDQFPIDHKYAFSIIAELFSPRSRGSVTLKSKDPLEKPVVDCNYLADPLDLLVLTEACRFANEIITKGAGTKDIVKGSWPPHLTHHTYTKREEWIPYVKEHATTCYHAGGTCAMGPDGDTQAVLDNKLRVRGVTGLRVADCSVMPTLNGGHTQMPAYGIGEKCADLIKETWT
>Scyth2p4_010416|38-626
VEKEYDYIIVGGGTAGLTVANRLTEDGTTTVLVIEYGQLSNSASVTTVTGGFAGMGDASLMFNIQSVPQRNLRNRTIAVQIGKVVGGSSAVNAMMTVRPAAEDFDRWGYFFSKASHWSWTGLLPYFKKALNFVPPDEEVTKAANITYDTSYWGTTSGVYAGWPSFQYPSTTAQMEAFRGIPGVPFVQDSGAGLPGVYWYPTFMDPKKVERSYARTGHHDQAVTRPNYHLATGSKVRRIVLEGTKAVGVAFVPATGSSAAETLVRARKEVILAAGAIHSPHILQLSGIGPKNLLTAAKIDTVVDLPGVGQNFQDHPMIQASFSYQRFNIRPNPNDMFSNATFRAWAQQVWAANRTGPNSIATGNSAAWLSFPVISSRADEIATALEAQNHAAYLPSDADETVAAGYRAQMLAYAAALRSNGSAFYNLVITGGPSNGILVDLHPLSRGTVNIDTSDPWNRPPRVDYRALSNPLDAVVMAELVRFTRRYYLENPLTSAWGPTEISPGRNVQTDAQFAEWLERTLSPTEYHPSGTCAMMPRELGGVVDEELKVYGVEGLRVVDASIMSTLVGGNTCQTVYAVAEKAADLIRFG
>jgi|Copci_AmutBmut1|447176|58-678
LKSYDYVIVGGGLAGLVLASRLSEDKDTSVIVLEAGLSGDEVKEDIDAPAGAYYNSIVGTDYDWKYDIVNQQYLNNRGGQWPRGKILGGSTAMNAMYLVRPAQVELDAWSNMLSSESDTEDGASNWNWANMFEAMKKAETFHAPETEAWEIGGQFPFSAENHGTDGPMHLGYPGVMFSAVGNWTAALDAAGIPPLEEPNGGVTMGGFISPSSINPTNWTRSYSRSAYIDSLPPRPNLHILPQATVTKIGFSDKHRANTQGERDQLIANTVEFGDEREEGAMEGGGTRYVIGVNREVVLAGGPLGSPKVLMHSGVGPSDVLSQVGMDVVLELPGVGQHLQDHMTAGVVWESRVETAGDVRNTGSEFSRSREFLSFINDAVAFAGITRLFGENSDQFQGEILNILEAISDGNSTTVDDREISLATLVPDGSPEVFEGYKATYNITARELWETGQIEMLMSLISEGVISIQSALQHPYSRGRVYINSTNPFHPIQIDPNYFSHPMDRVIMRQGVKMVRDVGNVLREMGVVGEEVVPGPGVQTDEDIDGWLRDGGANTQYHPMGSCAMLPRKWGGCVNSKLRVYGIANVRIADSSVFPFEFAAHLASATFGLAETASELIKDESY
>jgi|Aspste1|447942|9-605
SVADYVIVGGGTAGLTLAARLSENSTKSIVVLEAGRNLLEDPRVNIPALWTTLMGSEADWQLQTVPQAALGDRVIKEPQGKLLGGSSGINGQAFIAPSQAGIDAWSKMGAKSWTWEKLHPYYKKSYTVQLPDDATKAHIGIDWLDQSSNGTSGPLKVSFPAVIQDPLCRAWVDTFKATGHGITADPFSGKSTGGYSNLAAVDSETKTRSYAASAYGRPAMERPNVHIITEALVQRILFNESEGPNVTASGIEALVQGQIRTVNANTEVIVCAGALNSPKLLELSGIGNEEILRQHNIPAVVHNPNVGENLQDHLMSGISFEVVDGVVTGDPLLRQKPEAVQAAMQLYTEHKAGPMTIGGVQSSSFMPLVDFQNPHDSSAMKKYLDGFLSDPSNRDQAIREILEQPDAPTCSMFMFLAQANLHEATGKSFVGQDLQPGNYLSMGVIQSLPFSRGRVHLASTDPSDKPTVDPRYFSHPLDLDIMARNLQDVEKLHTVEPLAKFLKPGGRRNHPDAFLSDLDSAKKYLRDTATTTYHSSGTAAMLPRENGGVVDETLRVYGTTNLRICDASIFPLIPAANIMSTVYAVAERAADIIKMAA
>jgi|Zymbr1|9005|4-565
TQSHYDFIIVGGGTAGCLLAHRLSHSAAARSVLLLEAGTKPSGPYLSAPGHRYTAAFARSDLDHGYVSEPEPSLNGRELPYARGKGLGGSSILNFGVYLYGSGEDYDRWADLVDDDDWAWSSAQESFRTIEHYATESAAAYKHLADPASGRHGTSGQVTVSLPPVLEKSVAPQMASLLAAGESLCLDPNAGDNIGVSLFPYSYGKSGRCTSAIAHLVDPPKNLEVWTDATVGKLFFDGTSVIGVRTIDGREALSNKEVILCCGAIDTPRLLLLNGIGPKAELEALDVEVIKDLPGVGKHLRDHVAGIMCVEVDGSFNDRTTFETDPKSVEEAQALWDQDHTGALSLQHSSLWGGFLKVPNLEKSSEFQNLAPADQEFLTRSKVPHFEFLNNALLWPPGSQLTPGNTYLSFTAALMNAQSEGSVTLRSKNPTDKPLLRLNLLSHPYDVLVIREAIRRSWNMIIENPDMRPHVRKTLSGPASLSDADIDAYAKAEACPIWHANGTARMGKEADGGSVDSSGKVYGVQGLRVADLRVCPLTTNNHTQATAYLVGQKIAEKMKDPT
>jgi|Schpa1|916180|33-611
LGLEYDIVIVGGGTAGCVLASRLTEDPATKVLLLEAGESGVKNPLSRMPATMSKLFKSKDDYNLHTVEQTHIGARSCYWPRAKMLGGCSSINAMMYHQCAPTDYDEWAKSEQDGASQWSYSNLRQYFTKFEKYTPSKQHPDVDISNHGTSGPVQVGYFGHFGTICSAFNDACVKVGIPYCADVNTPSGTLGVTKVVTYIDSSGQRVSTESAYLTPEVLKRPNLTVGTSVQVTRILCDVAGSKPKAVGVEFAGQKTGPRYRVKARKEVILCAGAVHTPQILMLSGIGPADQLKAHNIPIVRDLPGVGEHLMDHPTVPVQLKIRRGSTLNFMMTRSLSEQVRTLKALAEYKIFGTGPLTTNIGECAAFLRTTDRKLFPKDDFPEELEDSASSPNAPDVELIAAPVSFHNHGLEIVPEEDAATVIAVLLRPTSKGSIKLKSSDPFEQPAIDPNYLETKHDVDVLLRGFKVALRIVRTEPYNSYVNATGDDPFFDHDTLKKPDSVLEQEMRKRLETLYHPTSTARMAPLEEGGVVDYYLKIYGVDALRVVDCSAFPTVPAGHTSAPVIALAEKAADIIKGQLA
>jgi|Capse1|366848|41-629
ADSYDFVIVGGGLAGLVLGARLSEDSNHTVLVLEAGTTGDELKTRIDTPAYAYYQSLWPTDLNWNFTTTPQTHANNSQLPWPRGKVLGGSSAINGMYMNRPGEIEVNAWQALLSDMDGADNWSWDSLYAAMKKSETFGAPSDASIQEEAGITFNPASHGTQGPIHMSYPGYTFPEVGAWSAAASNVGIADTSDAYGGENWGAYVATSAINPANWTRSYSRSGYLDPLPPRANYDVVANAHVTRLLFNTSSPSSNLTAYAVEYALNGGAETQSVGVKKEVILAGGTIGSPAVLLYSGVGPKDVLDAAGVPVVSELPGVGQHLQDHLSVSLSWSTDVETGGSVYANNASTEKDDAAFLSYVNSATAYVNASVLFGNGVGSLQSSVNSAIDEYIPDTSTDSGVIDGFKAIYGTTANTILTSPIGLIELVIGLTTDGAIQIGANLQHPFSHGQISIASSNPLDYPIINPNYLNHPADVQVLREGLKLARRLGNAQPLASSLTEETWPGSDVQSDQEWEDWLRANVFTEYHPSSTCAMLPLEQGGVVDASLRVYGLSNVRVADASIPPISFSAHLMSSTYGIAEQASTIIRNYH
>jgi|DalEC12_1|322607|17-581
KCEVFDYVIAGAGTCGLVLANRLSEDPNIKVAVIEPGDDVRNNPNVTDVGAFLRALGTEIDWQYTTTPQPGAGNKSIPFHAGKAIGGTSTINGMTYIRGDKAEFDVWESLGNDGWNWNTLYPYFKQVEQFSPPTAAQQVAGASFDAEFHGTDGLVKTGFPFRLLNGSFYELVQQSWENLGYLLNPDVNSGETRGFDVWPQTLDRDANVREDAARAYYYPIEQRPNLKIIKGVVTKLNWANSIIDDKLSTDGVEYLNPAGQTIVISAAKEVLLSAGSLRSPLILERSGVGNPSILKEHGIETRINLPGVGEHLQEQPNVVLEYISNVNLTGTIPYATFATAQDIFGERTFAVAEATRTKLSEWAQKVSDTNNGAIDAHQLEEIFRIQHDLIFRTNVTVAETLTSASGNILLSAFWLLLPFSRGSVHLKSTKTNYPAIDPEYFLIDFDLAIQTEIGRISQELWYTNPVKDVVVDYLVPGDEVLPRNATDAQWATFIASTMSPNHHPIGSASMMSRKLGGVVDPRFKVYGTSNVRVVDASVLPMQISGHLTATLYAISERAANFIKSS
>jgi|Melli1|203403|63-392
FGGGTAGCVLANRLSEDPTITVLLIEGGPNDQNLPEVLELKQWLKLLNSPLDYAYPTTDQPRGNSHIIHSRAKVLGGCSSHNTLISFFPFPEDLDDWVKSGARGWEWKDFKKYGDRIKCHIQPVEKNDRNELALSFIESTKKALNIEQIEDFAAWKTKEGGQNPWIEGVGWLSVAYTPQDGKRSSASVAYIHEIIDQRHNLTIWFESWASNLIIKPQQNRISALIVELKDGTRRYVQAKKEFCLCAGAIDTPRLLLLSGIGPRSQLEGLKIPVLHELRGVGENLLDHPETIIMWKTGPHPAQTVMKSDAAYFNRRSTAKGNRPDMMSHTY
>jgi|Hisca1|8277|2-251
APAFDFIVVARLAALLHLGLVRARANPTALLLEAGDNLEDRNLRVDGQRWLTFQNKNMNWGYQTVPQEYCNNSELDYSRGRGVGGSSAINFGVYSLGARDDYDKWAKIVGDDAFNWDHIHARFKELETFHGEVPAGVDKKYAVPKAADHGTTGPLHVGNAAEWEKDLVPTLDIFEQAGFPLNPDHNSGNPIGMSVLINSAHKGLRSTAKDLLQRQAQNLTIMANSPVQRLLIEDKKAVSALEQWKRDATG
>jgi|Triat2|300982|4-600
AAENFDYIIVGGGTAGLTVANRLSEDASVKVLVIEAGQDHSQNPLALTPGLVVGMYGNPEYDWNFSSTPQSGLNNRIINQARGKQLGGSSALNFMMLLYPPKGSLDAWGQLGNKGWDYDSLSPYLRKFATFHAPPQSAKDAVGLKYHDDSVIGDGPIQVSYGEGFGKSNAVWMETFAKLGLEMKADPRNGKALGAFQQGANIDPATHTRSYAASAHYTPEIASRPNLTVITETVVKKIVFDTSGAEPVATGVLVRTKQGTEQTLSGGEIILSAGALMSPQILELSGVGDRSLLERLNIPVVVENPNVGENLQDHPISTQGFEVNPDVPSSDVLRDPNVLNALIQMFQDGGKGPLGQSIISVAYSSLADGEGVYSEDARKALFASHDQHAQTRDGKLLRELLEGPNEPAVEYFLFPGQVHTVLDNPASMADYLLPTSPENYLTVMTMLNHPFSRGSVHITSADVDKLPSWNPGFNSNPLDLEISARHIQFVELLLRTSPFKDLFKPNGARIPQVKGDTLENAREVVRQSQVSDFHPACSLAMKPRNQGGVVDDRLRVYGTKGLRVVDASVFPIQTAGNIQTMVYVVAEKAADLIKEDR
>jgi|Copci1|1336|30-580
TDVEFDFIVAGGGTAGPVIASRLAENPDFQVLLVEAGGERYPLSNEGDINFVVPGFQRRLSSSYNWGFQTIGQTGLNGRTLNYARGKVLGGSSSTNGMVYNRGSAQDYNRWANVTGDDGWKWENLLPSIKRGEKWVLPADGRSVDGAYNPDAHGYDGELLITNFNTPPTDFDRRVQDNFNEEFPFCLDVNDGNNIGACPTQYTIGYGERSSAATAFVSTEHRNRPNFHVLLNTYVTRVLGTGDNALDFRTIEVAADSASPRQTIVASKEVVLSAGAFGSPQILLNSGIGPREELEEVGVESVLDIPDVGKNLQDHPASFAMWLANGQPSPAVDEAEAFAQWQQNRSGPLTDPGSHYIVWSRIPANASIFQEYPDDQTAPGAPHIELAISGSGPTVAASVLLLNPASRGSVKIRSNNPFDPPVIDLGFLTHRYDILAFVEGIRSAWRYFAGDGFKDHVVAPITANPDTTPLEEIEQQLRNGVGTTLHVSGSVAMSARGASNGVLDPDLKVKGATGLRVADASIMPYITTGHTVGAVYVIGERAADIIKADWS
>jgi|Pocchl1|11130|2-460
TRNENANSPIDWSYGSTPQSRLNNRSMEFTAGKMIGGTSMINGMMYFRTAVPEIDGWERLGAKEWNWGSLWPYYKVVERFVDPTPAQADAGAGAVPEYHGRSGEVAVTYPSQLLTGDFSSTLAATWEALGVSVCQDASGGKVEGYTVRPMMVDRESGRRASAAEAFYYPIADRPNLRLIQGTALNLLWIGRAQGEKQAASGVKYLDGDGNVQSIIVNKAGEVIIAAGALATPTILEASGVGNPSVLTKLGIEVRVDLPGVGENLQDQPDLTLSYSSKTATPGVFTPYAAFVTAKDVFGNGTEDIAASTEANLRTWAETVASASNHIGPDAIESIFRHQHDLIFKKHVAIGEITMASSNTIASEYWSLLPFSRGSVHLHSKTAIGTYKVDIDPRFFQIDYDQQSFIALRRLTQKFWATDPAANLVTGTMDPKADQVPTGATDEQWKSFIKSARVEINYCG
>jgi|Cylto1|423011|28-590
TQTEYDFVIVGVGTAGSVLASRLSEDPSVSVLAIEAGGSNEDVLATIAPFLAVSLPGTSVDWNYTTPPIEGYNNRTLGYTRGYGLGGSSVLNLLTWNRGSIDLWNRWASLTGDSGWSWDAMEPYWLKVDNFVSQNATGKYDPLAHGYSGEVNTSLPGWPTELDPLVCKASAELGGRFAWTQDHNSGTFLGTSYMQSAIGGGERSSAATAYLYPVIERANLDVLVNTRVAKLVEGSSKSGTLSFTSAVLSQGPEDEGVTINAAKEVILSAGVFGTPQILQLSGIGAKSSIENLGISTIVDLPDVGEFLKDHPAVAAYYLVNSNNTFDSLLRNSTLFADTLAEWQATRSGRFVDSPANTYTFLRWPEESDIYAIHGDPSSGETSGHMEVIFVDGFAQFGPLAQPAEGSFLTLLAGVVSPTTNGSVTLNTTNIFDQPTIAPDFIASEFDQATMVQVLKDVETFMNASAWKDFIIGPYGDFANATTDALKLQFVRKYGSNINHPVGTARMSPREASWGVLDAELLVKGTSGLRVVDASVFPTIPESHTQAPVYMVAERAVDLIKAKH
>jgi|Aurpu_var_pul1|394042|18-593
AGFEYDYIIVGGGTAGCVLANRLSANPSISVALIEAGPTVFNDSRVLSVSPGGPAWNTELDWQYTTTPQVYANNSTLLYHAGRDLGGSSTLNGMVYLRPTADEVDSWSALGNPGLTWDNLLPYFKKSEHLQLPTDPEALLDTSYEASFHGFNGPVKVGWGNDLSTTGYGRALNSSWQSLGFSWNLDPNSGDTAGLGLFPLEKDTVVNIRSDSARSYVLPVISRPNLHAFTNTTALDVNLDGVGAHHGPRKAVVAKGVNVILPSGKKQFLRSKREVILSAGTYRTPGLLERSGVGNPSVLRNISVTLKVDLPGVGAHLQDQWLLNVIVNPNFTLESLTIGWNARPLTASLTAADVFEDDLDTVAAQLYKDIPSYARILSEASGGAISVQAQEQILRLRADTFFKKGVAIGAMIFQVFGGNHWVTLPLSTGTVHSSSDPSRPNLNPNFMQLPWDIMVMQRLSQIQRKIFASPEVQAALGPSATVEILPGYSNVPANASLAQWTAFYRASLAPVWHAVGSAGMRRRDWGGVVDTKFRVYGVQGLRIADASVIPLELNGNPTSTIYALAEKAAEDILADC
>jgi|Phlcen1|2957|1-289
MLSGVGPASHLSALGIHVVADLPGVGSNLKDHVVVDIGYMDKTKQSLSFLRPTSFTHSLQLIKALWQYKLTGKGPLTTNLAEAVAFIRTDDPDIFPPSEFPPETAVEDTTTGKAAPDIELFVTPVAYNEHGAGTPLGKGQYTFMLHTVLLRPNASGTIRLQSKNPADSPLIDPQYLSDQNDVKNLIRGVRLLDRVAHTNPLKDIIDPAGDNHPKLHQNLSKTSDKDLENLVRERVQTLYHPTSTARMAPLEDGGVVDPFLRVHGIPNLRIADASIFPSIVSGHTFLQQV
>Thest2p7_009975|37-595
VQEEYDYVIVGGGTAGLTVGDRLSESGDYTVLAIEYGNLEREGFRPGQTVYNITSLPNPELNDREFFVGIGCIVGGSSAVNGQVFHRGTAGDYDVWGELSGGESTWNWENLLEYFKKGIHFNPPPDDLAEAYNITYDLDAWGQDPETKIHATYARGLSPDIMPLYDAMKNFPGVDVPIDGAGGQNGLYWFTTSMDPDDFSRSYARTGHWDGLDRENYELVTGTKVRKVVFEDGRAVGVEVHPRGDREDVSVVKARKEVILAAGAIHTPQVLQLSGIGPENVLKELEIEVVVDLPGVGANFQDHHYIPNVSFEWGTEPEAPEFNLTTNTTGNGIALGAFLGMKTVTPETYEALATTLEGQDAASLLPEGTHPTVVEGYAKQLEIYARAMRDNSLSFLECMLGPRPFCSPQNVHPVSRGTVSLNASDPEGEVLVDYRAASNPVDIDIMVELIKFFRRYMTTGDLEAYEAVEVTPGAEVETDEELAEWAREQIIPSVFHPIGTAAKMPREWGGVVDEELLVYGVEGLSVVDASMMPTIVGGTTSMTVYAVAEKAADLIKERA
>jgi|Aspni_DSM_1|165030|8-602
PFEADYVIVGGGTSGLVLASRLSENDSTRSVIVLEAGKNLIDDPRVQTPALWTTLMGSETDWQFKSTPQAALNNRVIKEPQGKVLGGSSGINGQAFIAPTKAGIDAWNKLGATGWTWENLAPYYKKATTLQLPDEPTRNHIGVGWVDPEVNGSSGPIKVSFPAVKESPMAKAWVEAFQGMGYGCTADPFSGVSTGGYSNLASVDYEKKQRSYAATGYGLPAMGRQNVKILTEATVQKILFSTSDNGAMAVGVEAKIDGQTVTVKARREVILTAGAVNTPKLLELSGIGDKERLEQLSIPVIVENSNVGENLQDHLMTGISFEVKSGIATGDPLLRQEPETIQTAFQLYSEQKTGPMTIGGIQSSAYMPLTDHSGQPEARQAYLDSFPPVANERDQVIRDIYTQEHEPTCQMFMFLAQANLHESGKSFVGQNLLPGNFLSLGITQNLPFSRGAVHIASADPTVPPIIDPRYFSHPLDLDLMARNLLSVERLHNVKPIADYLVESGQRNHPDAFLTDLESAKKYLRDTATTSYHLSGTAAMLPQEKGGVVDENLRVYGTTNLRVCDASIFPLIPAANPMSTVYAVAERAADIIKAEQ
>jgi|Aspor1|4806|7-315
PSSANYIVVGGGTAGLVVASRLSEIPTVQVLVLDAGLGKTSDPQLQNPVLWSSLCGTDLDWQFKTVSQPGLNDREQNLPAGKVLGGSSAINGAAFLPPSPAGIDTWSRLGNPRWSWKDLLPYLRRSFTLTTPRGILLSEVGLNAQVHTGSGGPIQARNKVFEENGYEFQPDLILERSTVGTRPYTATIDPESGLRSSADNQYRSLKKNRPNLQIVTGATVDRILLSNDAVSHEVLATGVQVRLADGKLTEIKATKEVILAAGAFQTPKLLELSGIGNKTILARHGITPIIDNPGVGENLQNHSMYVQPV
>jgi|Sphst1|185411|2-383
LVTYIDEAGRRVTTESAYLTPDVLKRPNLKVAIFSQVTKIIFDTTGGKKKAVGVEFARKKNGPRYRVRVKKEVVVAAGAIHSPHILLLSGIGPKDELDKHNIPLVHELPGVGKHLQDHPVVNTRISVKPGHSIQYIAATKGLALFKMIGAFVKWGLTGGGPMTTNVTEVAAFIRSDDPKLFSKDKYDIKDVTSAPGAPDLELILVPIGFTAHGHGPVPSGELITMGAILLRPESKGAVTLKSADPFEAPIIDPHYLESPNDVAILVRGLKALIKIAKTEPFASNVNQNSNPLLDHDLGSLSDDDLEKEVRKRVETLYHPTSTCRMAPLEEEGVVNPDLKVYGLENVRVVDASIFPSIVAGHTAAPTIAIGEKAADIIKAALA
>jgi|Schco3|2666039|47-634
KDSYDFVVAGGGVGGLAVASRLAEDENVSVLVLEAGFSGDDVINTINTPGDTYWSSLGGTEYDWGYTTAPQGSLDGKARSWPRGKVFGGSSATNGMYFTRPNKEEIDAWGSLLGNDPAASYWTWDSYYAASKKSEHFHPPTADAEAVAHITYDESMHGSDGPIHTTFPAVSFGLNGNWTEACQGAGIPATQDAMGGDNLGAGVATSSINPDGWTRSYSRSGYIDSFGPRANLDLLPQAHVTKINFNGTTADGLTASGVTFQSAAGAEAKTVNANKEVILSGGVVGSPHILLLSGVGPKDVIESVGIQVQHELPGVGQHLQDHVSSMVQWSTDIETAGTVNAAASDFAKTAEFLSYINSATAYVNLTLAAGADAAKNMTDTAAGYVDTYMQTLPTSDDGIKSGYKAVHDVTLDFMAGWVSQLEILFSITTPGSIIIQAALQHPLSQGHLYLESADPFTQPVIDPGYFAHWADMFIMREGIKLARQIGNTEPLKQYIKEEQYPGESVQTDADWENFLKQSSGTEFHPVGSCSMLPLEQGGVVDGSLKVYGLANVRVVDASVIPIELSSHIGSPTYTVAELAAQIIKKDHG
>jgi|Triver1|5727|1-493
MPGVDGREIKLSRGRFLGGCSGCNGTLCIRGCKQDYDDWGLEGWSGEEFFKCMSKPWLESAEGVHGTSGPIHTEPHDLAPISKRILDSFISKGIPYKGDLFSTGEVPHGCGHVVRTVHKGLRSTAADYLTKGNRKDNVTILCNTSVDKVIIEPREGSLKATGVAAISTADKTHRTFQATREVIISGGAYCSPAILLRSGIGPKEELDKHGIPCKINLPGVGKNLMDHLIVAIFYETEEGLTNDHLVYHEGAFEKSYSEWKERKSGFLSSFPFGAFAFARVDDLLADVPAWKNAPHEEGRDPMGLAPCQPNIELFNTECYGGPKHYNIFPTNSHTFSFIAELFGPRSRGSVTLKSTDPLDPPAVDCNYLDDPLDMLVITEACRLGNEILTEGLGTKDIIKGSWPPELKHHTFKTRDEWIPYVKEHGTTCYHPGGTCAMGKSDNPNAVLDEKLRVRGVAGLRVADCSVMPTLHGGHNQMPAYGIGEKCAEIIKNG
>jgi|Pilcr1|816920|4-543
PTTQYDYIIAGGGVAGSVLARRLADKYPSSSILLVEAGGRPEGHPLIGPPMAAFAAHLSDLDWKYMSVPQKHLGGTPKYLTAAKVLSGGSAINYGTWSRGPACEYDQWAELAGDDSWGWKGLLPYFIKTETYISGTEPFNPSLHGMSGPISVTSVKASHPDRQYPLRSKISTLFESGGCALNPDGTSSGSLKGYCELTENWKKGVRQPASVAYEVAQCTNVTILTSTLVYKVLFDTSNTRAIGIQTSEGAFYASKETILCAGAYCSPHLLLLSGIGPASTLATHGIPLVLDLPDVGKNLHDHPAVPLYWKLKEQGNAMDVKPDATLSAPQFKVGLPVDWMAFAHDPAVPITAKSEGADEVTVRHLSHPERCHTEIFFAYVPAGPGAKEFKPDGKTITSWVMAMTPTSRGSVTLASTDPTAHPVIDPNYCATEADRAALRNGVRKVLALTSNSIGRSLFETELTDHAGDTDAAIDARIKEYGSGLFHPAGTCAMGKVVDGSCQVVGIDGLRVVDASVIPLPLGAHYQATVYALAEKVADII
>jgi|Corca1|257569|26-616
TPQEYDYVIVGGGVTGLVVANRLSEDKRKTVLVIEGGESVDTDGTNIPYKANDLSASAGLIWNGIKSTPEPELANATFDVYVAKVLGGGSVINGMVYDRGSAADYDAWEALGNEGWGWDGMKPYFIKGTTFQPPSESVAEDFNITWDPTTYGDGPLAVSITDTQYADLKDYWKAWKATGVHVPVDGNAGEAYGPSWYGNTMDKTTGRRAHARYAYYDPIKAVRSNLQILTQTTAQKIVFNEKKPTVARGVEVYNAATGKTSTVYAKKEVVLAAGAIQTPKLLQLSGIGPKSVLQAARVKVRVELDAVGSNFQDHSYATVIFNTTTNTFPNPNTLMTNATFNASAWEQYVENKTGPYTVARGNALAFISLPDMTDDVDAVVNSLTSQKTTDYLPSIYKKNSGLRKGFERQREVIADLFRRYDHAVTEFPVPADGTYGLVGVEKPLSRGTVYISASNPQGPPEVTFNAFVNPIDKTILGIGLRFFRSVWARPELSRFQISETVPGAQYTTDEEIYAALLSQSFLSPTLAHPSGSCPMMPKNAGGCVSDELLVYGTQRLSIVDASIIPIIPSCHLQATMYGIGEKAADVIKARA
>jgi|Sphst1|132429|1-303
FVAGGTAGPVIANRLTENPRISVLLIEAGPNNEGVLNMQVPAFSGRLTNTQYDWNFTTVPQVGLNGRSLAYARGHVLGGSSSINGMAFTRGSADDYDRWAKVTGDIGWSWNGLQTYLRKNERFVPPVDNHNTTGEFDPRAHGYNGVNFVSLGSYPGSVDGRVIQTTVDLKQEFPFNLDMNDGAPLGVGFIQSTIGNGERSSAARSYLAANYRQRPNLHILTDTSVTQLFSTGLRPDFRVVEVASTSTGPRTRFTATKEVILSAGAVGTPQILLNSGIGDKSELAQVGVKSVVHLPDVGKNLID
>jgi|CocheC5_3|1090781|68-546;jgi|CocheC4_1|149510|68-546
YDINGMTYLRAEAAQIDLWEQFGNEGWSWEDLMPYYKKSEYIQEPTRSQMLRRASFDPKRHGTSRPLAVGWTEDMLNQETVSSISQTFEALGLPFNKEPNAGSMRGFTVFPKTIDRTNNVREDAGRLYYWPISKRPNLDVFLNSFVERMVWHPTSNSEATKRTASGVVFVDRNRTLGTILANHEDILSAGSLRSPLILEQSSILKKHDIDVVVDLPFVGENLQAQTTTDMFYISNNSTNATGASGYAAYFSADDVFWEGLDALNATVAASIKQYAEMTADTSGVVDRSISERFFRAQYDLIFKKKLSISEIIVTPSSTGSVTIEYWGLLPFSRGSIYINSANASVPGVINLNYYMLDYDIHQQIGKARMARKFANKAPFSKSILNEIIPGLSKVPSDASNSDWEKWPKSTYRPNFHYISTAAMLPQDLGGVVDSNLTVYGTNNVRVVDASVVPFQVCGHLTSTLYAIAEKAADTIKVHN
>jgi|Aurde3_1|1407644|52-640
ASASYDYIVAGGGQAGLVIANRLSEDPSKTVLVVEYGDFSTNPSQEEPSSSAQGFNRPLLYNVTATPQAGLNGALDLRVYAAAVVGGGSTINGMMLDRGSPDDYDNWAKLQNPGWSFKDLLPYFKKANDLTPPSPSLAQEFNITWDQSAYGTNSPVHLSFPSFQYPGLKNQYKAAIQAGVQVQKEGALHAYGLFWFPTALDPTSVKRSYAVSGYYRPAEGRPNLHLITNTRVNEVIFDASKRAVGITMQQREADGAPPSTTPVQTIKATREIVLTSGFLHTPQILQRSGVGPAPLLQAAGIPVVVDLPGVGANFQDHPATTFAMRYDTDVSPHPSMLGTDANFTAWADEVWAANRTGPRSLTVGNVGSWLPLSTMTSEYKSVVQAIRAQNVTEYLPPSYDSSLIAGFVAQRRLLADSFSRPTTGVIEFPFAAKTSTSLSLEHPLSRGTVRINPANKYAEPIVDYGTYINPADPLIIAKGFHFARKWMSQPAMQELSPVELTPGPAVATDEQLVAATRGASIPSTAHGCCTSAMSPRSLGGVVAPDLRVHGVAGLSVGDISIMPLIPGAHTCTTVYAIAEKAADLIKART
>jgi|Pospl1|45310|35-620
LSSYDYVIAGAGVSGLVVANRLTEDPDITVLLIEHGYFDEREPYTLVPGLARMGLGIDNAKYLFNYTSVPQPALNNRTSGIWAASAVGGGSTVNGMVFPRGGAVDYDAWEALGNPGWGWDGILPFFQKSETFTPPPPALAEEFSITFNASAHGSSGPISSAYPNNLWPSMKNFFRAWRELGISYTADGNDGNAFGAYWMPSSLSATNQTRSYARQQYYDPVESRPNLHIITGHVVDKVVFNDDLDATGVVAVTRDRRTERVVHANREVILAAGTANTPPILQRSGVGARKHLESLGIPVVVDLPGVGQNVQDHPALHFVFECECSLLLPMQLDDPNYVAEQLNVYYENRTGPFTDNRGLALAMIPLRNMTDEYESIVVEALAQDPAAYLLPDVDETVLEGFKAQRDILMDHYRSFEATAMEITYEGRAEFDAALQRPLSRGTILIKTADPLAVPEIDYRVYTNPVDMRVAVAVVRTARDFMYTPAMRALGVVEHVPGAAVQSDAEIEDAIRSTLGQPTFGHISGSCAMQQRAHGGVVSPRLQVYGVQGLRVIDASIMPLVSTTHLQATVYAIAEKVCFHCSAIAAD
>jgi|Penant1|4993|1-602
MDAYDYIIVGAGIGGLVLANRLSEDASVNVLLIEAGANRMGDPRIDTPGFLSTMYGNPDFDWDYMSVPQAHVNNRQIGQPRGRVVGGSSAMNFSLSVYPTASNFESWKALGNAGWGAEDMAPYLRKFHTFTPPSEATAELLGINRYMRTENQGSDGPVPVSLPDVYGDFNKAWDETFAQLGWQTDADPIQGQKMGAFTSPLTVDSNMGKRGYAAAYYSPEVAARPNLRLLTETTVEHVLLSQEDGAVVATGVQVKCQDSSYQITAKKEVILCGGSLNTPQLLELSGIGSADLLQNHNIPVIIDNPAVGENLQDHALSTINFEVADNQVSGDIMRNPEIVQALIKLYEETKGGPLSGMPLSMAYLPLVDGKGAVPKEQIDNLLSTHLDMEHAPTSLRVQYNQLREILLRNDDTSSHYLYMPSQLQMNTGKTTLSDVLAKTFPENYISILVLNSHPFSRGSVHISSAKSEDKPTYDPNFLSHPLDLEIMARQLQYLDLVVKTAPFSSLLKAGKRMPEHTKDLSDLDHAKEIVKERLFTCFHPAGSCAMLPKGSGGVVDSELRVYGTKNLRVADASIFPLEPSGNIQAAVYAVAEKAADLIRARS
>jgi|Ricme1|676364|32-600
DGRDFDYLPLTAGAAGAVLANRLSEDPRTTVLLIEAGSSDFENIKIEVPQDGHELSNTVFDWNFTTVPQPGLNGRALDYPRGHVLGGSTAINLMVYCRGSRDDYDRWANVTADSGWTWDALHKHMLDLDVVTPPVDGHNFSFQFDPTVHGTTGLLNISLPQSLLPIDSITMNASAELSVEFPFNRDYNSGNPLGISWVQSTIFEGARFSSASAFIAPALQRPNLEVVVNTQATKLVPTKAASKTPDIRTVELLNLKTNKTFKATAKNELILSAGAVKSPHLLLLAGIGDASYLSSVGVTPLVNLPDVGQNLQDHVFLPMSWTVSSNDTLDNIRLNASFAAELFEEWNTTRTGPFADGPNNAFGWLRVPDNSSIFSNTTDPSAGPTSAHFEFILADNYVSKVQAAPTEGHFFTIVVDLISPASRGNITLASLDPLDKPVINPNFLSAPIDVDILREGIKAARRFVSAPSFANYIVAEFGDFAAAQSDEELEVFARANGDTVDHVVATVPMGRAGCMEAGCGALNPDLTVKGTKGLRVVDASAFPFIISGHTQAAVYIIAERAADLIKSAK
>jgi|Exigl1|683247|10-573
AQTSFDYIIVGGGTAGLVVAARLSEDPGVLVGIVEAGEYLPDREDINVPGYFGRTIGSDIDWKFETVPQPGLNGRKILMSRGKVLGGTSAINFMANTRGSAADYDSWEKLGMSGWNWREILRSLLTAEHRTPAVQPAASACQFNPECHGSSGPLISSYPNYVNDKHTEFLAAVRASGLKENLDPDNGHNVGAWTFGGSIDPRTATRSYAATAYWAPNADRTNLLLVTSAHALKVTFAPSTSAGQNNELCVAQGVQLTAHRDGTILHATARRAIILSAGAIQTPQLLELSGIGNPAILREYDIECVVDLPGVGENLQDHIYIPMSYEVTADCDTWDDTRDPSKHAELWAQYLQQKGKYSHMHSAVAMTGLPILAGSQQRLEEHLASATRHANGPVEDYAKQHALLAGYLGEPGQAQAEIIQAPGFASFASQLDVGKRYHSHINIFLRPFSRGHVHIASPDPHAAPSIDPRYFSHPLDFGIFMDMVRYSRRLMRTAPIAGYFLRHVDPGSDLCDAELEEHVRQQATTLWHPVGTAAMLPREDNGVVDERLRVYGTANLHVVRSGCP
>jgi|Sphst1|64436|31-612;jgi|Sphst1|72239|31-612
IPSYDYVIVGGGTAACVLAHRLTEDFDVTVLMIEAGEDHSNSLLHKTPALWVKTFKTPVDWGFVTTPQLGLSGRSSYWPAGKGIGGSSIINAMMYQRPCADDINEWVRLGAAGWGWEEVRKYLNKAEKYTLHPSKSNEFASHRGSDGFWKTRHLDHLPIAERYLDACDKIGIRKIDDISGPNGPLGATFVSAFIDNNMERSSVANAYLTKEVLKRPNLKVATQTYVTRIITEPIVPSGEFSHKAVGVELAKSADSPVYRVNAKREVLCCAGAVMTPQILIASGIGPTSELERLKITLVKPLDAVGRNLYDHPCVPVAFKAKPGTTFDYLNQSFYSLKALLQYLLFRRGPLTMLVGQSFAFIKSTDTSLPVDKDSSQPVKLQDATPGMASPDLELIGAPTAFRNHGFTLGPAGDSVFTIGSVLLRPLSHGSITLKSSNIWDGANIDPRYFSHENDMKVLVKSVRLSLRIARASPLADQLLLTNDNYNVEDWYHPGHTDPDEVTDEELAEFIRRHSHTLYHPMGTARIGQSPTDSVVNPQLRVHGIVNLRVIDASIFPAPLAGHTCAAVIAVAEKASDIIKADQ
>jgi|Colhig2|13444|6-575
QDITYDFVICGGGTSGCVVAGRLAEIPGVSVLLIEAGEHNENLENVHMTGGWSQLFDKETDWNVISEKKPAVNDRQVKLSRGKFLGGCSGCNGTLCIRGSKQDYDDWGVEGWSGEEFFKYIRKAENFHGKSWFKASNDHGTDGHLNIEPHDLAPISNLIMDSMVSKGLPLDHDMFSHGNNPHGCGHAPRTVHKGLRSTAADFVTKENKRDNLHLLVETHVEKVLMENVDGQLRATGVRAVKADGSVVEIKARKEVIVSGGAYCSPNILNRSGLGAKSELEAFGIPTLVDLPGVGKNLMDHLIVFMFYETEKAGLTNDHHVYHGDNFAKTYALWKDQQAGFLSSFPFGAFAYARLDERLADSELWKSAPRAPGRDPMGLSPKQPNIEFFTTECYGGPKQFDQFPTDGKHAFSMIAELFGPRSRGTVSLRNTDAKAVPVVDANYLADPLDVEVLAEACRFGNEIIMEGNGTKGIVKGSWPSDLVHHKYTTREEWIPYVRDNATTCYHAAGTCAMGNASDPNTVVDPTLTVKGVKGLRVADCSIMPILHGGHTQMPAYGIGEKAADLIKEAWK
>jgi|Macph1|11281|1-289
MNYYTWVPGSKATFDDWAAYGGDTWNWDNCYDYFHKPATYFDDGNLYETGLKDMWTAGPLEVAHAELVPQLHPFRDALRKAWTSKGHSLTEDVYSGTMHGLTTCITSIHNGKRSGSDVFIRGKPNVTLMHSSQAQKLILEGNTVTGVLVQGPDGKTHAIKAKREVIVAAGVFESPKLLMLSGIGPASHLKEKGIKPVVDSMHVGQNLLDHPIMPHVFRLKDGYGLDNYIVHPGPKHEEAVKTYGSAKDGPLRSGLLELVAFPRIDERLQKDEGYRQLKEQLGGKDPYGP
>jgi|Fonmu1|10431|8-580
DDNEYDFIVCGGGTTGCVVAGRLAEDANARILVVEAGPHNKDLENVHMAGGWSKNFDGPLDWNLVTPPMKGINGREVKLSRGKFLGGSSGVNGTLCVRGSKQDYDDWNLPGWSGEEFFKYMRKAETFHTKPWFQVDEKAHGYNGPLHVEPHDNAPISNLLLESMQDMGFPLVHDMFSNGETPHGCGHAPRTVYKGIRSTGADFITMDQHKANIDLVLDTVVDKVNFEEKDGQLQAASVVLVGKDGTSREVRARKEIIISGGAYCSPAILLRSGIGPKAELEALGIKCLVDSPGVGKNLLDHLIVFAFYEVTKDGLTNDHLVYHGDAAMAAYMLYKEKKEGVLSTFPFGAMAFARLDDRLKDEPLWKEAKRQPGRDPMGLTPKQPNVEFFTTELYGGPKQYDQFPIDKKHAFAMITELFSPRSRGTVTLKSTDPLENPVVDCNYLADPLDMLVVSEGCRLGNEIAMNLNKVAKEEIVKGAWPSDLTHHAYTKREEWVPHVQKEATTCYHAAGTCKMGRDDDKTAVLDATLQVRGVKGLSVADTSVMPTLHGGHTQMPAYGIGEKAADLIKARWS
>jgi|HypEC38_3|406641|16-579
DGKTYDYIIVGGGTAGCVVASRLSEDHNVSVLVIEKGHVKDNFVSRMPLASQDTFLGDVLQVQANRWSEPIPGANRRRNRLWGVEGIGGATRVNGMLWTRGFRGDYAAWSEMGLEDWSYEKVEPYFQKIENAIAHPDSKSRGHKGPIELRQFTFPFVWTTYMEQATQKLGLRLERDINDPVAPAMGSFNMDTAINSRGSRISALTAYLNKTVVSQRHDHLTICTGAVASRLEADSQTGLVTGVHVRCSKGPPREFFVKIQREVIVCSGALCTPQLLLLSGIGRTNSSEKLGIPFVKELPAVGATLSDHYSIPIMLDVPRKETFHILETIWGIWHILLWLFFGKGFLGLSSVSTAIYIRTGAIDKSTMQVKSHDEEGYDNLDASSTRNIPDIESRSRPCVMSLYPTLLQPHGSGSVELASTDPLAQPRVVYPMYTNENDIASARLAVRFTMRLADELQHSGYPYPARLAFAPGQDPSILEENVTDDDIDDYLKRVTHTSSHFSGTCPMSNDEKSGVVDQELRVHGFSNLRIADASIFPKIPSCHTMAPVMMVAERCADFVKATWR
>jgi|Psicub1_1|43751|34-601
GTSPFDYIIVGGGTAGFVVANRLTENSTIRVLVLEAGIGDEGVLEMPIPFMGPILTPETQFGWNYTVAPQIGLDNRVFSYPRGRVLGGCSAVNYLIHQFGTDEDWNRIANLTSDPNWSWTNMKQYVQKYENLVPPLDGHNTTGQFIPSLHGFSGMVAASLPALNVTIDSRVMATLGQQSEFKYNEDTVGGDQSPLGIGFIQSSAGGGVRSSSYTAYYLTAATRPNLVVLTSVMVTNIVQTGTTSAGLKAFRSVQFVQGPGFPPITINATREVILSAGSIGTPKILQLSGIGNAADLKKLNIPVLINNTDVGNNLFDHTLLPNIFVVKDANANNTFDNLLRDPNQISIQTSDWLINKTGLFVNNIANNFGFARIALNGSADPAPGPKSPHYEMIFANLFFQNPGPFRPATGGYFTIGTMLTSPVSTGTVKISSTNPFDPPIIDPRYLTNQFDIIAMRESVKAILRFTAAPAWSDWIAGRFGQAFQNATDDASIDAYVRNLTISDMHPVGTASMSIAGTSGVVDSNLLVKGADGLRIVDASVFPRSPSLHSQGPVYLLAERAADIIKAAQ
>jgi|Colfi1|275947|1-579
MAAKYDFIIVGGGVAGLVVATRLSEIPDVQVLVLEAGEDQTADPRVNIPALGPSLVKTPSDWQFRTVPQDGLGGREIAVPQGRLLGGSGALNGLSFTITTRSNVEAWASLGNPGWDWLTFNEASKKAYSIASGEGTGPLKLSLPDNVESFWPKIWQDSIRSLGFPDSCDPLSGQGVGSSLTPDTIDPETKQRSYAGSAYLQSAKSRSNLTVVTGALVEKIVLKSEAGEIVADGVQYTKDGETTTATAQKEVVLTAGTLNSPRILELSGVGNGELLRKLGIEVVLDNPHVGENLQNHVMVGASFEALPELDTMDGIIRQEPAAVGAAMEAYGKGTGPFSRSGTVATAQLPLPAGEDVTQLLDKLSGPKTSATPEFTKTLETYVRSVLTSSSEPSGYYLSLPGFALFSGDGTMAAPPPGEEKYFTIALLLAHPLSRGSSHITSASLESPAVAIDPAYLSHPFDVEVLARHIQLLEKIAASEPLRSQLKPSGKRNPANALTDLEEAKEFVRKTAVGAHHFTGTCSMMPRELGGVVDEKLRVHGIRGLRVADASIVPITVRANPQATVYGIAERAADLIKSSL
>jgi|Rhier1|737230|32-633
LACYDYIICGGGVSGLVLANRLTEDPNVSVLVLEAGSLQVLLRQLNDNYEDFILYPIEDGDGLGTSYDWNLWTAPQTYLDGAERPYDMGRGVGGGSLINGMCWTRGGKADYDAWVTLGNPGWGWDDLLPYFKKSENYTDNVDSHFSRELYIKPSPSTHGSDGYVHVSYPRYFYNQSQLFLDGLRELGIPILTDPNNGTAAGGMLIPDSINPDNQTRSYARLDYFDTVINTRQNLHVATHQHVTRVLIDGPHNVRSRNYPAGLWVSGVEFLTDGSLAFHNVSCSREVILSAGAVHTPQILESSGIGDPALLSKFGIPVIINLPGVGNNFQDHPYVGVVYYYGNSSYFNIDMLYNNPQLFTQLEQEYYVNKTGPWTAGAINTVAFPSLPSISLNWTNMMYDAANQSTSQHLLSGLDSTIIAGYEAQKAILVNFLSRPDVGAYEILNDNIGLLSVATMHPFSRGSVHIQSTNPFLQPLIDPRYCSNSLDCQVLVEALLFNNQLIDTKSMRLLEPGPYAPFLPNATAENLMPAIQTGLRTEFHGTGTTSMLPLNLGGVVDTHLRVYGTKNLRVVDAGIIPLVPAAHLQAPVYAIAEKAADIIKSDN
>jgi|Pilcr1|128252|48-636
ATSSYDYIVVGGGTAGLTVAARLSENDHYTVGVLEAGGSGFGDPIVDIPGKYGADVGTIYDWNYTTTAGTGVTDVPSVPWARGKMLGGSTGLNFLVWNRASRHEYDAWERLGNEGWNWESMYSYMKKAESFHQPSRELASSFGIDVSASDYGSTGSVQISFTKYVSPLARKWFHALESLGIMKNDHPLAGNNVGASMQPSDIDPRNTTRSYAAPAYLFPIADRKNLDVLIDALVRKINWSSKKSGGNVVAKSVTFTSGGKEYTVAAKREVIISCGTVNTPQLLELSGIGAKTVLDKAGVDLVIDLPSVGENLQDHLLNCGVWERKNNAITLDTLRNNMSFAQQQAALYANQSDDPASILDETVPNIAYLPLSTVVGETDAKALVAEAVAYVNASTAPYKRALQEQLLFLQQYSDVVGQIEFFALDGFQCPAGTPEPNKTYTTFAAPQQHSLSRGSVHINSSSASDYPVIKPNYYSVPFDHKVAVAGVVYLRKIAATSLYAPLFSTEILPGEEADLQHYTLTRFGTEFHPVGTASMLPKTQGGVVDSSLKVYGTSNVRVVDASIIPLHISAHTQATVYGIAEKAADIILL
>jgi|Armga1|1091804|27-585
PKLDFDYIIVGGGTAGNVLANRLTEQKNTSVLVLEAGQSTADVLVSQVPFFCPQATPNTPLDWNFTTTPQPGFNGRAISYPRGFGLGGSSAVNYMTYTRGSSEDYDRYARITGDEGWGWDELLPYILKNERFVAPADHSNTTGEFNPAVHNFDGVNSVSLPGYPKTIDGRVIQATQELQGEFSFNLDYNSGYHLGIGWEQSTVGNGTRSSSETSYLAPGYIDRKNLHVLIHSYVTRILTPNKTTSRDKPNFNIVEFTQDAGSTIHTLSPLKEIILSAGTVGTPHILLNSGIGDAAELSAVGVTPTVHLPDVGKNLTDHPRWGATWFVNDTNTIENVYWRNATFQAEALAEWEANRTGFIASTSANHLGFFRVDEGVLEEESCSGENTGHYELIFSGGIGSGTVPATGSYLTMGIILICPLSRGNITINGTDPLSPPLINPNFLSHPQDMTVMQHSLVGAQRFLSAPVWEDYVLGLSTNITDLEGSIRNAADSTYHPVSTASMSPRDADWGVVDPDLKLKKAVGVRVVDASVLPYVPAGHTQAAVYAIAERAADLIKNSR
>jgi|Penexp1|10286|30-607
AEQTFDYVVVGGGTAGSVIATRLAQNDFKVALIEAGGHYELESVAEFPASDALSVGSDPTFRSPEDWGFVTRDQPGTNRRAIHFARGKCLGGSSALNFMVYQRPTLESMDTWASAVNDSSYGFDKVLPFYKKSVQFTPPNTDYRAQNASADYGVDAYDSDSGPLQVSYANFAQPFSSWMSLGMEAIGINQVQDFNLGDIMGSQYCASTIDPSNELRSSSEQSFLSKITPSSLTTYTNTLAKKVVFDENNKATGVQVKGLLGDTVTISASEEVIISAGAFQSPQLLMVSGIGPIDQLQEHEINVIADRPGVGQNMWDHPFFAPSYRVRVTTFTRLATDLLYAAGQIIEGLVSKKGFITNPIADFLAFEKIPRFLRSAFSEETQSKLDKFPSDWPEAEYISGAGYMGNASNLLAIQPKDGYQYASILGVLITPMSRGNITLQSADTSDLPVINPNWLDDQADQEVVIAMFKRIRQAFQSEAMEPVVIGEEYNPGPQVQSDHQILEFIKNHVMTLWHPSCTCKMGTSDDDMAVVDSQARVYGVDGLRVVDASAFPFLPPGHPQSTVYMLAEKIAADIIRDS
>jgi|Verda1|1005|29-611
VQDEYDYIIVGGGTSGLTVADRLTESGEPNGSSVNNVSGGAQAFFNASLTFNFPSEPQVNLGGRTVGVVGGVLLGGSSGVNGFQVHRPQKADINRWGSYFGKCSDWSWENLLPYFKKAWQLHPPSEETVEEFGIRYDESYWGTDGGIHAMFPSFNWPFLKNQMEAYEEIEGVEFPVDSGAGEPGAFWYPHSANPEQVTRSFALSEHWTGKATVLDNYETVLGQRVLRVLFEDKVAVGVEYVAAGAINASGARVVSARKEVIVAAGTIHTPQILEASGIGGRALLEEAGIDVVADLPGVGANFQDHPLGGGASFTFTNWDFHPDSSDLQTNETFRAEAEAEFAESRTGPLTIASGNAASFLPFSVIAPSTFEAIASAYEAQDPAAYLPANSDPTLIAGYAAQKTRFAAALRAKDAAFYNLFLRGTNTEGSSIVFLHPLSRGTVHINTADPFFAQPRVDYRALSNPTDLDIQVEFVKFSRRYFLETSLAEFGPVEVSPGANVTSDEALREALRGLISPTCFHPVGTAAMLPRELGGVVDEKLLVYGVEKLSVIDASVQPDLPGAYTQQPVYAIAEKAADLIKARA
>jgi|Stely1|7696|11-580
PAEVYDYIICGGGTSGCVIAGRLAEDLNAKILVLEAGPDNADLENVHMAGGWSKNFDAETDWNIVTEPMDKIDNRQVKVSRGRFLGGSSGVNGTLCIRGTKQDYDDWGMDEWSGDKMFEYMKRAETFHEKDWHKADASVHGKSGPLHTEPHDLAPISELVRESLIDQGLPYHADMFSTGETPHGCGDVPRTVHRGIRSTAADFITKGYRRENITIRTEVTVDKLLLSQDEGEITATGVATISKNGKKIEYHARKEVLVTAGAYCSPPILMRSGIGPKEELQKHGIDCLVELPGVGGNLMDHVLCFLFYEVSEPNLTNDHLAYHDDAIASTYKLWQEKKTGILSTFPFGIFGYARLDERLKDSELWNSAKREEGRDPMGLTPSQPNIEFWNTELYGGPKQYEDFPVDHKHAFAMCALLFNQHSRGSVKLKSKDPLENPIVDHKYLEHPLDMLVMTEACKFANEIVMKGKGTKDIIKGSWPPDLTHRTFTEREDWEPHVRQHATTCYHASGTCAMGQPDDPKGVLDSRLRVRGVRNLRVADVSSIPKVNNGHTQMVAYGIGEGAAELIKEDA
>jgi|Eurhe1|467804|52-637
ANTTYDYVIAGGGLTGLTVAAKLLENPSTNFTVLVIENGFYGSEYGPIIDDLNTYGQIFGSSVDHAYETSPQKVNNRVEVIRSGNGLGGSTLINGGTWTRPHKVQVDSWSKVFGNTKWTWDELDQYMKEIEKPRDPTRDETVTSGAWHTYNPKCHNEHNSTGRVSVGARDRDRNWSQVIPALMRTVNHTYPDAPTQQDLCCGNPRGVSMFMNTLTAKQVRTDAARSWLGPVLENKTTRNRITVLTGQIAGKVNLEKKKDPKGLYKATGVEYGVHNKEDWRWNVTAKQEVLLAAGSSISPLILQYSGIGPKQVLEQANVTQKLDLPVGLNLQDQTTTNVRSEVTAQGNGQGQAAFFATFAEVFGPDAKEYEGLLNNDDNLNKWAEQTVAGGGFHNKTLLLKQYQNYQEWLLKDNVTYAELFLDTDNRINFDLWDLIPFTRGYVKILDKDPYLRSFEYNPRYFENELDVAGQAAASRLARTLSRTHEMAKYTGNELIPGHLLPMDATLNDWKHYVKQNYRANYHGVGTCSMMSREQGGVVNQKAQVYDVDGLRVVDGSIPPTQVSSHVMTVFYGMAAKIAQAIIDDYE
>jgi|Fusve2|14089|38-604
INATYDYVIVGGGTAGALAAARLTEHSNATVALVEAGGFYELSNGNVSQLPFRINDWKGSGGASSWQPLIDWGYFTQPQNNGKKIHYAQGKTFGGSSARNLMMFNRPTKGAYKHWAEKVGDNAYTWENMLKFNTRTMKFSDNSQHRPQNATGLYDTAAFSEKGGPLHLTFPGYVFPVSWDAIKAFEAMGFKEIPSFTAGVLQGWGWWQFSINPDTGLRDSSESSFLQQSLGRPGLTTYINTMARKILFSGQKAIGVTVDNYGQQSFNLTARKEVIVAAGLWSSPQLLMVSGIGPEETLKKFDIPVLSNLPGVGQGTHDSAAVHGPIWEIEGISTGGWKQPSKMKEAITEFNQHKKGPLTNGGVDVGAFEKIPLANLSKKAQEDLAQYPDDWPEVEFIMQMVDPPAGATGKNYAAMTIRMVGTVSRGNMTISSASNLDPPVIDPNWLRADTDKEVALYALRRARQLWEHIPSKIGKEIYPGANITSDEHLLDLTYDNLDPTHHGTASCSMGKAGDSSAVVDSKGRVFGIKNLRVIDSSTMPLTPPGHTMGPTYGNAEKLVQDILNAYH
>jgi|Clafu1|186392|1-372
MFESFQSKGMPYDADMFSHGNTVQGCGHAMRTTCQGYRATAADYVTKDQQRPNVKIRCDVTVDKVVTVKGTDRLLEANGVEYVDANGNRFSVNASRKVIVTAGTYCSPAVLMRSGIGPKAELEALDIPVQLDLPGVGENLQDHQLMWTYYESSDPTLTDDARINHDPDAYNTAHKEWTESKSGFMAVFPFGAFGFARLSERLDKENSPASEEWRSFPREEGRDPMSLTANQPNLEFFNTVGYGGPPEYTDFPKEGQHAFGMCCFLCGLKGRGKGTIKTKDPITPPFVNPRYLEDRRDLLMMTEGVRFANEIVMEGAGTKNVVKGAWPPGAKHHLNKINEDWQPFVRERCSTSYHPGGTAKLSKRDHEELAGG
>jgi|HypCO275_1|33047|1-559
MGSTYDFVVVGSGPAGCAVAARLASSPKKPSVLLLEAGGANDDRNVRVDGQRWTTFLNKDMNWGYKTAPQEYCDNRQLDFSRGRGLGGTSAINFCGFTIGARDDYDEWARIVGDDEFRWERMQTRFKNLESFDTTLPLGIDKKYASPRAGDHGTSGPLKLGYAAEWEEDIPEILDNFEEAGFPLNPDHNSGNPIGMSVLINSCYKGLRSTAADLITPPPSNLTVISNSPVQRVILEGKKAVGVDPNGEKYSASKEVVLCAGALDSPKILMHSGIGPAKQLSEYQIPVIQDVGAVGQGLRDHMFVPLVHSRKETSTTRPSFYGDAKAMDEALEQWKKDGTGQWSKYACEAGIGWFKFEDLAKMKEFQDLPANEQRFMLLDTVPHYEIFTHIPFHMLAPELTTYNYSCLLVWYYNAQSRGEATLQSSDPDVPLKFDPKYLASPFDRRVAIEALRKLFHFANHGSYAKNNIEQLIGPKSDSDEDLLAHWRSTISSSYHMTGTVKMGKPGDSDAVVDSDFRVMGIEGLRVADMSVVPVLASCHVQAVAYMAGLTCAEKLVQRH
>jgi|Byssp1|2543|5-572
ATKDYDFIVVGGGTAGSAVAGRLAENPDVSILLIEAGPADSKHIPEIRTPGRAFELRGSNYDWQYKTTLIDLPDYTRVEKPNTRGKLLGGSSCTHYHTWVRGSKATYDDWVEYGGQTWDYAHCERYFTKPATYHDDEGYANPDLFKIGSGGPIHISPGALIPELEPFRRNLTKAWVSKGQKVTGDVYGGEVNGLFKAINSTYKGQRSSGWMFVDGKSNVKILPNTYSKKIHFDGNVATGVTVTHEGNDVTFNAKREVIVSSGVFESPKLLMLSGIGPEDVLSEHNIKPIVKSPNVGQNVLDHPILSHVFRVQDGHGLDNVLLRAGPMYKAAAEQYQKGKKGPLSSTLLEMIGFPRIDERLEMSQEYREAKKKNGNKDPFGPGGQPHFEIDFVPMFADAFQWHYPTPQTGEYVTVIVDLLRPLSQNGVIKLQSTDPLQQPYINLNYFSNPLDLVALREGVRFVDDILMNGEGFRDIIREEYPFPMPRQSDEAMNKAILERCQTGYHPCGSCRLGKDISQGVVDPGLIVHGTKNLRVIDASVFPVIPDCRIQNAVYMVAEKGADIIKAAH
>jgi|Armosto1|256387|11-609
DADVDVLVVGGGTCGLATATRLAQNRPNIVIAVIEAGDYHENDPLVDIPGMMSRAIHNPKYDWTYYTVPQKHAGNRQILQSHGKGLGGSSLLNFFGFVRPSKEELDAIEKLGNVGWNWDSLSAYMKKSERVQTPDESVDGQRVAASPDPKNHGYEGPIAKSYPPHITEIHAPLLDSLECMGVPRNPDNSGGRPVGAFLAPTSVDSKTATRSYSASGYYAPNEHLPNLLVLTGALTTKINFTAGADGLQKAVSVNIEKDGVKSTVNVKKEVLLSAGSLHTPQLLELSGVGSPKILAPLGIDTIIDLPGVGENLQDHALAPTVVEVDQSFKTFEIFGDPEQLADQQKLYAERKGLLAGVSSCFAFMPAAAFGTEANLADWEKSASVSAIPEFDALHPSVRLGMEKQYEILRGWLKDPNQVFSQILTVNGHYPVAGVTPDPTKRYTTLLVAYMHPFTRGRVHITSTNPKAHPDLDPKYLANPADSGVLASMISFMRRLFKTGPIAESIQSVTVPPFDEDTPIEEVNRFVADTLATVHHPVGTASMLPKELGGVVDSRLRVYGSENLRVVDCSIIPLELSCNIQSVAYAIGEKAADIILSEAS
>jgi|Agabi_varbur_1|69614|33-600
QDVEYDFVVIGGGTAGNVVATRLAENPEWNILVIEAGPSNEEIFATRPPGIFHDLLKTRVDWNFTTVNQPGLNGRNQSYARGKMLGGCSSHNGMVYTTGSRDDWDRWAKVTDAEELSWDNILPLIRRAERFVLKDSENQDETGHVDPSLHGHTGNLTVTAPYVAHPFDDLLIKTTTELTDEFPYKQDMNDGRPIGISWNQFTIDEHAERSTSATAYLARTGGNVHTLINTFVKRVLPIGNGLDFRKVEFMDAQGSSRKVVAQKEVILSGGIFGTPQVLLNSGIGLREELATAGIKTLVNNPSVGKNFTDHVAVLVVLPTTLPDTDFDRDQALAQWNHNRTGRLIIPNHLNNLIWVRLADDAVPFGEGAFIDPTGGGKNSPHVEFSFSQISIHPPKTTVDIPDLPPDSNTTTVQMTAVNLHPVSRGSMSLNSTNPFGPPLIDLGILTEDVDVAILREGIRSLRRLYSSPSFRDSVSDTVLPAANVTTDEDLDAFIRSVASPWLHGIGTAAMSPRGADWGVVDPNFQVKGTEGLRIVDASIFPDLPSGHTQAPTYGIAELASSMIAEAWN
>jgi|Colhig2|2199|6-575
STKDFDFIVIGGGTAGCVVAGRLAENPNVNILIIEAGVSNPKDNEAITTPARAFELRGSKWDWGYKTTMIDRPEYTRIEKPNTRGKVLGGSSCLNYYTWIRGSAATFDDWAPFGGDEWTWAGCKEYFDKPATFHDDQGLFPKHLQHIGTSGPIHVSPAELVAEAAPFREALKKAWVSKGEKLNDEIYDGEMQGLATAVSSIYKGTRSSSWLFLEGKKNVTVLGQTNSRRLIIEDGQAVGVEVIGPNGEDLTFRAKYEVIVSSGVYESPKLLMLSGIGPKEHLDSFGIETIVDSPHVGQNLLDHPIMPHVFKLKDGYGLDQHLLRAGPERDGAVSSYRWKHKGPLSSGLLELVGLPRVDDRLKNCPEYIEYLEQNGGVDPFGPGGQPHFEIDFVPMFCDAFQWHIPTPPQGDYFTVIVDLLRPLSQNGTVTLNSTDPLEQAKININFFSNDLDLIAMREGVRFVDDIVMNGEGMKDIIESDYPWPMPRNSDEAMIKMILERSQTGFHPCGTTRMSQNIGQGVVDGKLRVHGVDRLRVIDASVFPVIPDCRIQNAVYMVAEKTSDMIKATYP
>jgi|Aspgl1|30314|3-495
SGLWEFIVVGGGPAGCSIASSLSRSPKRPQVLLVEAGSRRDEKLLRVDGQRWGTYRNAAINWAYTTVPQKHCNGRQIDYSRGKTLGGSTAINFCIYAFGARDDYNQWANVVNDDIFKWNRIQARFKNLETFSGAISDPAHTKYASPRAEDHGSSGALHVGYAPEWEKDLPLLIDAFTQAGLPHGTDHNSGNPIGLTLAINTAHRGVRVMATDLLEDAPDNLTILTDSPVQRVLLQGKKAVGVESLGRKFMASKEVILSAGTLDTPKVLMHSGIGPAEQLQKFQIPVIQHLPAVGQGLRDHLCASLTYQRNPNTNDRNTFFKDPSAMENAMGEWKESGKGPWARHSCQLGIGWFKSDIVPNMPEFKALPASVQEFLHRPTIPHYEIVPNFPLHIFMPEAVKDYSYTCVTAFLMNPQSRGEVRLQSSNPEEPLLFDPKFLSHPYDRATCIAILRHLLDICKHPAFQKDTVSTLMAPPSDSDEDLLEYWRANLFSV
>jgi|PleosPC9_1|87925|41-611
RGRQYDFIVVGAGTAGNVVAARLAENARHRVLVIEAGRSNEGFDSDLITIPFFGPTASPATTFDWNYTTTPQSALNDQRIAYPRGYVLGGSSSINYMVYTRCASDDYDRFAKIAGDDGWAWSKILPYAYKNEKHVPPNDGHDETGEFVPDLHGFHGPLLTSLPGFLTDIDDRILATTRELKEFPFNPDYNSGNPLGISWMHSTIGGALRSSSATAYLAPALRRRGNLDLLYNAQVTRLLRTGNSGGLPVFRGVEFASNSSAPRFNLTASKEVVLSAGAVGTPQILMLSGIGDAAELRQVGITPVVDLPEVGKNLQDHPLVPIQWTVNSNRTMDALLRGDPVALDEGMELYNTNRSGRLAANGVSNHMSFFRLPKNSPVLRKYGDPSPGPRSPHYELAFGNGFFTTSQPIPSAGSYLSIINVVVSPTSRGSIVLNSSDPFAHPIIDPKLLTSDFDMATMVESIKAAQRLTGAHAWDGYITGVYADAANTTTDAGIVEYVRQWGTTIKHPFSTAAANKDPRKGVVDGKLLLKKARGVRVVDASVFPFIPAGHPQAPVYIVAERAADVIKAAWH
>jgi|Penpol1|8145|31-618
DDAYDFVIVGGGQAGLVLGARLSEDKNHTVLVLESGGNGDDYRKRIDTPAYSYFDSLWTTPLNWDFYTVAQPNAGDREINWPRGKVLGGSSAINGLYMTRPGKDEINAWKDMLGDMDGADNWSWDSFFAAMKKSETFTPPVDDVIDEAGIVWNASNHGTNGPIHTSYPDYTFPEVGDWLKSLQAMGIDISANMYGGENLGADVSTSCINPSNWTRSYSRSGYLDPLADRGNYDVLANAHVTRLVFDNSTSSGKKTAGAVEYTTDSGSTKLKVKVNKEVILAGGTIGSPAVLLYSGVGPKDVLSDAGVDLVSELPGVGQHLQDHLSATVKWSTNVDTAGSIFYNNGKDKNDPKYLTYIDDAVAYVNATAMYGSKVDEYESKFLASIDQYAPNTTYDNGVVTGYKAICNTTSKIFETPTGQIELLFMNSDANGDIGITAALQHPFSHGRIYINSSNPMDFPVIDPNYLDNPADAEILLAGIKLARQLGQTSPMSKVLTNETTPGSSVQSDDDWIEWLRKSAGTEFHPSSSCAMLPEKQGGVVDANLLVYGLSNVRVADASVIPIALSTHLMSSTYGIAEQASDIIREYYN
>jgi|Gymlu1|237062|29-572
PNRPFDFIIIGGGAGGSVIANRLTENPGTSVLVIEAGGTNEGVLDSACPGLVNFLVNSAWDWNFTSTPQSAMNNRTLPVSRGFILGGTTSINQMAYTRGSSEDYDRWARITDDEGWTWDRLQPYIRRNERFTAPADHHNTAGQFDPRFHSFDGIVSVSMQGFPGVIDNRTIATTAELRDEFPFNLDMNSGFQLGIGWVQGMIGDGTRSSAAASYLGPQFLKRSNLHILLNTRVLRILETDSKESAFRTVEFTQDAGKTKHTISASKEVILSAGSIMTPHVLMHSGIGDTEELRSLGIKTVHHLPSVGKNLTEQPIVRNHWLIDSTDTLDTIARNATLLAEVTKEWEDRKMGPLVDPPLSFIGWMRLNKDASIFKQVPDPAAGPHTSHYELIFANGALVRPAAATGNFLGFSTSVSSPTSRGTITLNSSDPLVYPLINFNLLSSDFDRFTMREAIRVSRNFMAARSWDGFVLAPPTNATTDEELDEYIDQNAATENHPVGTAAMSSKKATYGVVDPDLTVKGITGLRIVDASVFIPSSAYNRTGL
>jgi|Claba1|128206|25-619
VSRKYDFVVVGGGTAGLVVAARLTEDPNISVAVLEAGENRMDDKSVSTPSLYPTMIGRKEYDWCMTSTPQPNAGNKIYSMPRGKVLGGSSAINYLMYVRGSKNDYTRGWESIGNPDWGWEGMLPYFKKHQTLDNTPRHSDPQFMPIAGGDKYHGTNGPIHTSFNDWYMPLEVDFAKAAYEVTGTKKTIHDAWSGDHLGFYSSLGAVNRSDDPGKRSYAATGYLRPNLGRPNLKVLTEAQATKIILDGNTAKGVEFVHTGQKYSVHAAREVILSAGVIQSPQLLELSGIGDPEILQAAGVECVVENKGVGANFQDHVLGGLLYDLKPGIDSMDALHGEEFMKMQQDVYQKSQKGLYANPGMMMGFVSYASVVTPEELEATIKEIKEKSLAKTEFEKAQEKVIVDQLRDPTFANLQTFCIPCRLDVAKGSDQTQFFGKPPSGKQQLSLLMCLEHPLSRGTVHIKSSDPLAPPEIDPGYFRNEVDAKILAAGMKWMDKVARHPLLAKSLAERELPPERESLDSEEKRIEYVKNHISTQYHLIGTCALGEVVDNDLKVKGVKNLRVVDASIFPGHVSGNIMASTYAVGEKGADLIKKDI
>jgi|Verga1|124701|15-614
SQSYDYIVVGGGTAGLVVAARLTENPDVKVAVLEAGSNRMDDEQINTPSLYPTLIGREKYDWCYNSIPQPSAGNKTYSVPRGRVLGGSSAINYLMYVRGSREDYDGWESMGNKGWGWDEMLPYFKKHQRLDAPEKAPADKKFMPHEGKEKYHGTNGPIHTSFNDYYMPMEEDFCKAAFETGGTPNNLYDAWSGDHYGFYSSLGAVDRTNDIGRRSYAATGYLKPNLNRPNLRVLTDAHASKIVLRQDGNSNLVASGVEFLHGNKKYEVHVTREVILSGGVIGTPQLLELSGIGDPDVLSKAGVHCVVKNDKVGANFQDHVLGGMLFDLKDGVKSMDELHNEDYAKTQQEVYEKTRKGPYGNPGMLMGFVSYASIVDKKTLDDTIADIKKNSLAQTDFEKAQEKVIVDQLSNPTFANIQTFCIPCRLDLSAGHSQIQFFSAPPKGKNQVSLLVCLEHPLSRGSVHITTSNPLDAPSIDPGYFRNPADLKMLAAGIAWMDKVSKHPLLQKSLGDRVLPPKDYALDTEQARMDYVRNHVSTQYHLIGTASMGQVVDDRLNVYGVRGLRVVDASVFPGHVSGNIMSTTYAVAEKGADLIKEDDG
>jgi|Fonmu1|6432|1-565
MATNFEFIIVGGGAAGAVIASQLANTARAPSVLLVEAGSDPRASDPQLRAPADRTLWSLSNQKLLDHGHVSIPQKELLERRLPYRRGRALGGSTVTNYMAYLYGTMADYDAWAELVDDPVWRWEHVQEVFKSLETYLVELPAGMEAYVNPSRRDHGDSGPIKISFPRMWEKEGKKLLEAGTEIGVPICLDVNSGNPMGISLKVSTHDHAERTTSASAFLASPPANLHIWTDCPVSQLQLNGRRVVGVQCVDGRQATATKEVIICGGSIDSPKILLLSGIGPVGELSDLGIEVVQDLPGVGEGLQEHPGVPMMARMTGSFSDRWAFEKSPQKQREAAEQWTRDKTGPLSDGHSNMAFLFMKIPELQTTTEFQGLDDKTKQFLQQPCVPHYEMTAGGPNFFPDMDFGDDSYLAALAVGMNCQSRGKVSLASADPRDIPNLDFNFYDHPYDMRMMVEGMRKTLEFFNSKTLSPYLKGPVLMPESRSEEDIVDYIRKQTQAALHATGTVRMGPRSDKMSCVDSSFRVYGVEGLRVADMSVCPLLPNSHTQATAYLIGAVAAAKLVAEYR
>Psehe2p4_015750|34-617
SNTTYDFIIVGAGIGGLTVADRLTEDPNTSVLVIEYGPFDQGEDAVLVPGSYFPVPYFWPNIFSTPQRGLNNGTYFVPMGRVVGGGSTINAMFFLRCPAVDYDSWEELGNRGWGWASLLPYFKKSETFGRPEASFAKQYNISYDDSAHGFKGPVQASYSPYDYPSSANFWNAATAEGITPRKDPNAGDATGLFWLLRALDPVKRVRSYAKTVHYDRVKNARPNYHLLPEHAVSKVLFKDKKAIGVEYISPSTGAVQTAKATKEVVMAAGAVHSPQILQLSGVGPKALLQSFGIKVVVDLPGVGSNFQDHLDLKVDYTFTSNISPNADSLNTNASYDTEQRALYDTSREGAYTLTRGTGNNIALLPLKNTTSNWQSIISLAKSQIPSSLLPPNTHPSIIAGYTAQRAQLIKQYLSPKSAIGSLSWNTGSQTTVYTIKPLSRGSITINSTSVLDNPLIDFGSLTDPTDIEFVLSLFLKNRQIMSQPSMQLLGPVEISPGANLTSAEDLKSKIRTLLSPSNAHECCTLPMMKLELGGAVDDQLRVYGVKGLSVADASFMPITPASAPSATIYAAGEKAADLIRKRHG
>jgi|Agabi_varbur_1|118616|29-585
SEKKFDFVIVGGGTAGAVLANRLSEVKKFQVLVIEAGPSDEGVLDSQVPLFALNLQNSPYDWNFTTTPQKFANGRRVPYARGHILGGSSSINLMVYARGTVDDYDRWARVTGDPGWSWDEMFPYLIKVERFVPPTDGRNITGEFNPVIHGYDGMTRISLPNRLELPFDTNVRAAADELGGNFEYKLDLNGGNPLGTTWSQATIGGGQRSSAATSYLTREVLERRNLHVLLNTRTTRVQRSSNFRSDGPEFDYVEVFGNGNKSRIFQATKEVILSAGSIGSPHILFHSGFGDAKELQSVGINPLVNLPSLGKNLTDHPSFQVDFAANTTELNVLANSTLLAEALEQWNNSRTGPLSNIANNNLIWGRLPTNSSFDDPSAGASSPHWEFIPVLNLRPIPDPHVVAIVSIVSPASRGTLTINSSDPFDSPIIDPAFFTAPADVAAARDAIRNIRKFFAAKTWEGYIISEAVASAHAESDDELDTFISGNFATTWHPVSTAMMSPKGADYGVVDPDLKVKGIRGLRIVDASVMPFITAGNTQAAVYAIAERAADFIKHDWA
>jgi|Aspgl1|138900|22-582
VRSTDATLCLGGPAGSTLAANLAKASQKPKVLLLEAGGRNEDRNLRVDGQRWLTFQNKDMNWGYKTSPQSDCNGREIDYSRGLGLGGSSAINFGVYSVGARDDYEEWARIVGDDAYAWKPTQRRLKALETFHGDLPQGIDSKYASPKADDHGTAGPLHVGFASEWERDLPPLLDVFQQAGFPLNPDHNSGNPIGMSVLINSSYKGVRSTASDQLVLCSGNLTVVTDAPVQRVVLEGKKVVGVEANGQKYLASKEVILSAGSLNDPKILMHSGIGPEDQLQKFDIPVVHPVPAMGKGLRDHCFVPLVNVRKEQSTDRRAFYGDKKAMDEALEQWNNHGTGPWSKFACELGIGWFKLDKLTSSKEFQELPESEQKFLLQETVPHYEILTHFPIHWFIPDFPQSALDYSCLLVFFFNAQTRGEVTLQSADPDVPLHFDPKFLAHPFDRRAAIEALRDAFRIARHEDYVKDNVQELAGPKSDSDEDLLEYWRQNISTSWHMTGTLKMGKQGDADAAVDSNFRLMGIENLRVADMSVVPVLANCHVQAVAYVTGATCAEKLINEYQ
>jgi|Fusfu1|9372|38-604
INATYDYVIVGGGTAGALAAARLTEHSNATVALVEAGGFYELSNGNVSQLPFRINDWKGSGGASSWQPLIDWGYFTQPQNNGKKIHYAQGRTFGGSSARNLMMFNRPTKGAYKHWAEKVGDDAYTWDNMLKFNTRTMKFSDNSQHRPQNATGLYDTAAFSDKGGPLHLTFPGYVFPVSWDAIKAFEALGFKEIPSFTAGVLQGWGWWQFSINPETGLRDSSESSFLQQSLGLPGLTTYINTMTRKILFSGKKAVGVTVDNYGRQSFNLTARKEVIVAAGLWSSPQLLMVSGIGPEETLKKFDIPVLSNLPGVGQGTHDSAAVHGPIWEIEGISTGGWKEPSKMKEAITEFNQHKKGPLTNGGVDVGAFEKIPVANLSKKAQEDLAQYPDDWPEVEFIMQMVDPPAGTTGKNYAAMTIRMVGTVSRGNMTISSASNLDPPVIDPNWLRADTDKEVALYALRRARQLWEHIPSKIGKEIYPGANITSDEHLLDLTYDNLDPTHHGTASCSMGKAGDPSAVVDSKGRVFGVKNLRIIDSSTMPLTPPGHTMGPTYGNAEKLVQDILNAYL
>jgi|Aspni_DSM_1|168507|46-622
PTEPYDYVVVGGGVTGLIAAGRLAEHYNVAVVERGGYYEEMTGNLSQVPGYTELFDNSNTPPRDDVEHWWEIPGTPETNGRPLNFTGGKMIGGSHAFSYFGYLRPTYGAMQKWADEVGDQSWTYPNTEVYFDKSIKFTPPNSTTRLANATPEYDPSLEGTGPLEITYPRWVHPFSTWLAKAFDALGVKHTLSYANGELLGSSWILDTTNSTDGTRSTSWTAYVKNAPPPKKKLDIFTFTLAEKIQFDGTKATGVAVTRDIPSKSGRPRSIEQFTIETKNELVLAGGGILSPQLLMVSGVGPTKQLQELNITPVLEKDAVGQNMHDHIVFGVSYRVKTPTSSILLDDEKRWHEEDLFKENVTGMMTNPGPDFGGIVDIPSDLRNFSLSTKADLGSLPKDWPELIVVSFPLGHDFPDDGYNYATLMGVPMTSMSVGNITLKSTKMSDKPDVHPHWLTSTTDLEVSIASLKYMRRLFENPAMEPIIIGDEYSPGPQASTWAEVEYALKQSFRSMHHPAATLRMGRADDENAVVDSRGSIMGLDNVRVVDPSAFPFLPPGLPLAPAFMFAEKITDNIIKDQ
>jgi|Stehi1|118344|29-629
AATEFDVVIVGGGTAGLVLANRLSATSLNVGLIDAGHYNESGDDTIDIPTGFLTTDLLSNDDYVWPLASVPQSRLNDRSISYPRGKVLGGSSAINGLIWQRASVAEYDAWGNTFGNGDDWTWENMLPYFERMETWNAPTTTYVADDTYSTSLPSVEGESGPLDISYNTFFTPLDIDTAESTATLGFLLNPNTDGGNSTFLPIESDARCADPTTGKRSYAVAYYNETVRARSNLVVLQDTIASRIIWDNSTLNSSAIKATGVEYVGSDGVTYVVNVSKEVVLSAGSVKSPQILELSGVGNSTILEGLGIDVVLDFPQIGENLFDHASVYTDYLVNDGIVTLDQLNWNSTYLAEQTELFNTNGTGALSWTVEADGSFPLKQIVASSNFTAFRSELDSELANKTLTPLQSAQYDLLKTWADAGNIGWLAIRAIPSGGIVSTRESGSSYYTLGMSLYHAFSRGSVHINSTVPSASAVIDPNFLEFEWDRNALLSGLVFTRQMAAASPLVDLLNGANSPDASVQAAEDFNDFLEARLSTTNHPAGTTVMASQDVGGVVSPRLKVYGLDNVRVVDAGVFPITTSSALQQTVYVIAEKASDMIIEDLS
>jgi|Aspnov1|464291|23-603
RNNTFDYVIVGAGTAGIPIGTRLAQAGYEVAIVEAGGWYEDSEPIISSTPAFGFANNAANDWGFMVEPQPGMGGRVFGYPRGKCVGGSSARNSQLLRKYTRAPAGAFQRWADQVGDQSYAWSEFERFFKKGTNFTAPDHDRRAHNATPGYHPGAFSSGGGPLTVTYANWASPISSWIQRAMMAVGINDAGDFNSGRIMGSQYFALTTIPETQERASAANTYLKEFQDLPNLTVYTETLAKRILFDDTKTATGVVVEMADLEHTLAIDKEVILSAGAFQSPQLLMVSGVGPASTLDSLDIPIVHDSPYVGQNLIDHVWFGAAYRVNVPTWTQWANDAFDMLRLYVDNYRQHRQGPLTANAGDFGAFEKVPSHLRAAFTPKTLQDLAEFPEDWPEVEYIVSPMYLGDFNDPLGRQPKDGYQYASITAALVAPVSLGNVTIQSADTRDPPVINTNTLGSPTDQQVAIAAFKRLREIFEAPELAPVRLGDEYYPGKHSVRTDAEILQFIQQNGLAFYHAGSSCAMGDPEAVNSTAVVDSKARVIGINGVRVVDAATLPFLPPSHIQSAIYALAEKIAEEIINEEA
>jgi|Penant1|2806|22-587
SSPQYDFVIVGGGTSGLVVANRLSEMKNVTVAVIEAGDSVLNNANVTNVMGYSLAFGTEIDWAYETANQTYAGGLKQTIRAGKAIGGTSTINGMSYTRAEDAQIDNWGNIGNQGWSWKDLLPYYKKSEDFQVPTKDQAAHGASYTAKVHGRNGLLKVGWPTSMTNSSVFSVLNETMSELGVKYNPDANSGKMIGFTSHPDTLDRQRNIREDAARAYYWPYESRESLKIISNTRADKIIWANTTGDAVAIGIQVSTPYGVERIYASKEVILSAGSLKSPQLLELSGVGNPDILNKYNISTKVALPAVGENLQDQTNNALAWESTDALTGLATFSALISVDQLYGKNASAVEKQIDNALTDYAKALSKKSNGAVKESNLLEALTIQRDLIFKSLVPYAEVVFAPSGQSFTCEYWPLQPFSRGSVHIQSANASQSPNIDPNYFMFAQDIEAQSDVAHFIRRAFGTAPLKDIVGDELSPGQEVLPANASTSAWDSWIKEHYRPNYHPVGTVSMLPKKKGGAVSSELKVYGTKNVRVVDASIVPYQISGHLTSTLYAIAEKASDIIKESYT
>jgi|Perma1|526760|7-609
ARDFYDYVIVGGGTAGLVLANRLSENQDVTVAVLEAGSDPVSDPRSFIPALWANTFGTELDWNFSTVAQVSLDGRRIGHHQGKALGGSSSINAQALITFTAADIDVWEAKIGLEGWNFAVLAPYLQKVFNLTLPADELISYINASWATSWVTGSEGPVKSCFSDVQVNPTPKAWIETFRSLGMSLTASPFSGKYLGAFISPATIDTRSSTRSAATTYLSASADRKNLAIFTGVMVKKILLENRKGVQTATGVQYVHEGIERTLDAKEVIVSAGALNSPKILELSGIGDPAVLKRAGIPLVVENKFVGTNLQDHLLSGISFEAADGIFTVDNFLRGDAEAIGAAQQQYMENRTGPFASSGLTHFAHLPTMDFKQDNEALSKILKQLEETHPTSSHPLDTVRAHHLSEFLSQGQEGTAQYFLLAGQYQKAGDNSTEGFVPHPQPGNFLSTLVGLSHPLSTGSVHVSSSDYTVAPTVDHNYLSNPVDLELHARHVRYIETIAQTEPFMSLLKPGGRRNDPLSYFEGSLDKAKAYVRATSDTNYHSVGTLAMAPKDMGGVIDGCFRVYGVDQLRVVDASVFPLIPQSNTQSLVYVIAERAADLIKRG
>jgi|PleosPC15_2|26200|1-537
MVGGTAGNVVANRLSEDPLIQVLVIEAGGSNERLNGIEIPFLLAPAFDPTYSWNFTTVPQPGLGGRSLPFARGFVLGGSSSINGMIYSRGSAEDYDAIAQLTGDEGWAWDNLQPYIRKASLNERWVEPVDNHPTSGQFNPTVHGLAGITSVSLPPLAEAIDRRVTQTTEENPEFQFNLDTNSGDQLGIGWLQSTITSEGRRDSSATSYLGPSFISRPNLHILLNSQVTRLLPAGDESNGATSFTDTPGTAGPKHVVTAKKEIILSAGSIGTPHILLHSGIGDRDELSNLGISPTHHLPGVGKNLTEQPAVNNVWLVDSTSNDPDVSGLPAGFFTHIGFLRIPDNASIFETVEDPAPGPNTAHIEFNSVVVDPITSVGSLSITTNVLTPISRGSVTLNSSDPLDDPLIDLGLLEHEFESFTMREAVRAAQRFLDSPAWDDYIIGPSEALASVDFKNDSQLNAYVRKNAAPALHPVSTAAMSPYNVSWGVTDPDLKVKGVQGVRVVDASVLPLIPSGHTQAPVYIIAERASDLIKLAWN
>jgi|Gymlu1|265373|24-603
AAQDYDYLIVGAGAGGITVATRLAEDGRVKVGLIEAGALHLEANVGQALGNPLYDWGFVTIPQPGAGGRSVTLPRGKMVGGSTGINNMAWTRASKDEYDSWEQFGPGNGWNWRGIVPFMKRSTKVFPNQTGLPVVSSESFSPRYEGFSGPVMASFNSWYSDVFSPYVEAVNSSGIPLNVNSDDGSTTGLINCRGDVDHNTGTRSYAAPAYHRIYNALPNFHILVNAQVTRVILERLADLDSYAAVGVEFFSSNNSYTATVRKEVILSAGAIQTPQLLELSGIGNSSILRSVGIKPLITLPEVGENMQDHLFALAQYQLKPGILTFDALRINMTIASQQSAIYSQNRSGMLSGTDSAVAFLPLDLYLQSGPINSLKKKFNSIWAKSSSSKLTRTQYEIQSKWLEQGIVPQAEIAMWSRGVTPLANESYISILSGVLHPLSRGSVHIHSNDPLAPPTIDPGWLTADFDILVILETLKFVMNIATLEPLSSLIDSLVLPPASLKNDTALIQYIRETVTSASHPMGTVAMAPQLMGGVVDNSLIVYGTTNLRVCDASIIPNGIGTHIQSTIYAIGEKVGQLTPC
>jgi|Armcep1|16868|25-561
PAVEYDYIIVGGGTAGNVLANRLSEDSQTSVLVLEAGRSTADILTSQIPFFCITRPAMLGWNYTTIPQPGLNNRDIDYYRGFGLGGSSAINVMTYTRGSSEDYDRYARVSGDDGWGWDKMQPYFRKNERFVASADHHNQTGQYNPAVHSFDGINSVSVAEYPSVLDDRVIQVTKELPEEFPFNLDYNSGYHLGIGWHQKNVGNGTRSSSETSYLGPEYINRENLHVLVNSHVTRILVANNSSADEKPHFDSVEFTQDAGKTMQILSAGKEIILSAGVIGTPHILLSSGVGDADELSVLGITPTVDLPDVGKNLRDQISMRLTWNVSDTQMVENVYWRNETLQEDAMTEWQSNRTGFLSNPPANHVGYLRLGNGPMGEESCSGNQTGHYELIISGGFGNAPVPDGGDYFSVMVNILCPRSRGSVTVNSTDPLSPPVIDLQIFTHEQDLEQMKHAIGGAQRFAAAPVWSGYILELSTDISDLEESIRNQARPAGHSVGTASMSPPNAHWGVVDPDLRLKQARGVRVVDASVLTGGGRAT
>jgi|Aspbr1|167240|1-553
MSEPYDYIIVGGGLTGCALAGRLSEKDESLRVLIIEAGPNVVDHPLTSTPLACFAAHHSPLDWDYTTVPQKHLNDRECYNAAGKALGGGTAINYGTWTRGNAADYNLWATIVGDSSWSYDGLLPYFKRVETHYDPNADPAIHGTSGPITNTIVALTSPDRKYPLKEPVRSAWERIGVKFNPDANAGSALGLAHFGENWRDGQRQLASEAYGLSKHQGISILTETLVEKVTLDEQDGQQVATGVKVVGGQEYHATREVIISAGTYRTPQVLMLSGIGPADELAKHNIPLRVDSPDVGRNFHDHMCFPQWWKLRHPERGLSMGTPLWDSPAYGMGVPYDWNVTLQTPADDLVRAIQADDGCTPNKDHPFLDPQFAHSEILVIYAPMTRAVTGFETPMDGTHISTAVLLMTPTARGQITIADANPTSAPVIDPNYCSKEVDRAILRDGIRRVAKLLLDTPEGQDIVDTEVPRPGNEPIRLDSTDEEIDRNISNGAITFFHPGGSASMGKVVDTQLRVKGVKGLRVADASVLPVPLVAHYQAILYAMAEKAADLLLS
>jgi|Hyspu1_1|122381|36-611
PNSVDYVIVGGGTAGLAVAQRLASTASVAVIEGGRFYEMDNGNLSTVPGYTSNFVGKNPTLRNPLIDWEQHTVPQAGLTNESLFYTSGKTLGGGSARNFFVYHRGTVGSYQLWADQVGDPSYTWPNLLPYFQRSVKLNPPNIKARPANANVEFDPYLYSTSSGPVQVSYSNWANSIASYFATALGQVGIKQIPGLLSGALLGWQYTVLTIDPITQTRSSSQTSFLKEAFEQRSSNLVVYTSTLAKKILFNGTTATGVQVDSEGVTYVLQARKEVILSAGAFRSPQLLMVSGIGNGAQLSQYNISVIVDRPGVGQNMWDQLIFGPSYEVNLGTHAALSNPAYFGSAIEEFNTRATGILTNAAADIIAYEKLPTALLSENTSAALNNTFGADWPDVELIAFDGYLGYGTDLGSGAPDTKNYVTMSSTQAALFSRGNVTIASNDTATNPIVNPNWLSDPRDQEVAVATFKRCREIMNATALREVRIGDREAFPGYEVASDEDILAVVRRMAQTVYHAAGTNAMGKECDGMAVVDSKARVIGTNGLRVVDASVFPLLPPGHPQATVYALALKIAEDILGS
>jgi|Fomme1|170198|47-650
DIREVDYIIVGGGTSGLTLAARLTEDSNIKVLVIEAGGYYTSVPEIDVPGLLGRTVGNPKYDWSFVSVPQKRANDRVVRQPRGKGLGGSSLINYLGMFRPSKAECDALEEVFGNKGWNWDSLQYYAKKSETAFLPKSFSASDAEAIAAKPEPDLHGTNGPLFKSLPPTWTKSQVQLFDSAEALGIPRNSETCGGKTVGSMTAFSSIDPRTAVRSQAANAYLEPHLGRDNLLLLTDVQVTKVLLETGPDSLQKAIGVEVSKDGIVSEIKGVRKDVIISCGSLQTPQILELSSIGNPAILSKFNIPTIIDLPGVGENLQDHVSVSTIVEIDDTEESYDSLKDPETFKKHEELYKQQQGLLVYGPVPAYIFLPASALGTKDELASWQEHARTYRSEGLSSAIPSLKAGLEKQYALLEKLFADSNQAQAELLQFLGHPRIPYSTPVAGKRYTSLLCALMHPLSRGSVHIASSDPLAPPAIDPNYFANEADLDLLAHIVRFAVQLYNTPPLNSIVKAQVIPSKEILDGGIPTLKEYARANCGPVYHPIGTAAMLPREDGGVVDNTLKVYGTSNLRVVDLSILPLELSCHTQAMAYTIGEKAADILKSEV
>jgi|Bjead1_1|136631|10-612
QSTRIDYLIVGGGTAGLTVAARLTEDPAINVLVVEAGACHDGVPEIDIPGLTGRAIADPKFDWTLFTTPQKYANNRAVLQPRGKGLGGSSFLNFTAMLRPSKLEMDAIETLGNEGWNWDSFLHYMKKSETLQIPDISESDKIKYAMKPDMQYHGTDGPIKVSYVTGWSDVHGKMLDAVENIGIPRNPEAGGGRNDGVMTSTLTVDSETGTRSYAYPAYLKPNLHRENLMVLTDTYITKVLLEEDGALQRATGIVAVRNDEVFEITGVQREVLMACGSYQTPQILELSGIGNPAILSKFDIKPVIDLPGVGENLQDHVHIATMVEIDSVNETVDDLADPEKLKKHQELYQQGKGFLSYVPAVDFVFASADALGEAEEIALWKAKAKAGCDDTLASALPSLKAGLEKQLRIQKAFLDDITEPQAELIHFAGAAPVIYAPKAEPGKRYTSLLGSIAHPLSRGTCHISSADPRVPPAINPNYYSNDADLDMHVRLVQSVLKLYETSPLKEHVNKVVLPDKETCEKGAEGIREFIKNNCATTYHPLGTAAMVPREDGGVVDPTLKVYGTSNLRVVDASILPIELSTHIQSVVYAIGEKAADIIKATHA
>jgi|Armga1|686394|32-599
QTEPYDFIVIGAGTAGSVLSARLSENPNVKVLAIEAGGSNEGIVETMAPFLGVSLSNTLVDWNYTTVPQEGYNNRTLGLTRGYVLGGSSTVNLLTWNRGADDLWDSWARITADHGWSREAMEKYWLKSSRLVKPADGHDTTCREDPSVHGNGPVQVSVGGFPTELDERVVDTSKKLGGRFPYTVDLNAGHFVGVSYMQSSVGGGQRSSAATAYLNPSQERDNLDILINTHVTKLVLTGARSWSKPEFRAIQVAQSSEDAPIQITARKEILLCAGVIGTPQLLLLSGIGPRRDLKSLGISPLLDLSDVGQHLMDHPAVAVYYAVNSNSTFDRYLRNGTLFAEELEHWEQTHQGLFVDSPGNTQAFIRLPDNASIFESFDDPSSGPGAGHLEMIFIDGFAQFGPLPQPETGNFLTVLAGVVTPLSEGYVTINSTDPFDDPLIDPAFLTSPFDKFAMVQVIKDTQEFLASTPWNGLVLDAYGGLRNATTDDAKLEYVRAFGSNINHPAGTARMSPRNAKWGVVDQELLLKGAEGIRIVDASVFPSLPECHIQAPVYMIAERAADLIKDRYH
>jgi|Amamu1|159354|53-629
DVQEYDAIIVGGGTAGCALAARLSEDPAISVLLIEAGGSGTALVTSRTPSMFTRLFGTQHVYNFRTEPQINAKDKQEYFPRAKLLGGCSSINAQMAQYGDPQDFNEWASIIGDDSWAWKNFNRYFRKFERYQSNPAHPQVNPSLHGRDGPVKIGFYNVVSLASNAFVEACVNVGIPFAADFNTSAGTVGAGRVMTYIDERRQRVSAESAYLTPSVLARKNLKVIIHATVTRILLQDDKIDGLRAVGVEFANSPDGPRYRARARRDVIISGGAIHSPHILKLSGIGPAEELERNGIPVALDLPAVGANLVDHPVVHLNYKELKDTSLKYLNPKNFSEATRAIFATVRYFLGFGGPLATNFGETAAFIRSDNVDLYPLEQYPERFPDSTSGPSAPDLELFFTPVAVQDHGRFPINVPSLALHCYLLRPLSRGHVLLKNANPFDLPSVDPNYLQDAADRYKLLRGVKILLRIARSEPLASFLDHSCKRNDLDHQGHLKSDEELIDLIRTRVETIYHPASTCRMSPANQGGVVDTKLRVYGVKGLRVCDASIFPSIVSGHTAGACLAIAEKFADELKVEYS
>Pleos_PC15_2p4_010288|41-611;jgi|PleosPC15_2|174637|41-611
RGRQYDFIVVGAGTAGNVVAARLAENARHRVLVIEAGRSNEGFDSDLITIPFFGPTASPATTFDWNYTTTPQSALNDQRIAYPRGYVLGGSSSINYMVYTRCASDDYDRFAKIAGDDGWAWSKILPYAYKNEKHVPPNDGHDETGEFIPDLHGFNGPLLTSLPGFLTDIDDRILATTRELKEFPFNPDYNSGNPLGISWMHSTIGGALRSSSATAYLAPALRRRGNLDLLYNAQVTRLLRTGTSAGLPVFRGVEFASNSSAPRFNLTASKEVVLSAGAVGTPQILMLSGIGDAAELRQVGITPVVDLPEVGKNLQDHPLVPIQWTVNSNNTMDALLRGDPVALDEGMELYNTNRSGRLAANGVSNHMSFFRLPKNSPVLRKYGDPSPGPRSPHYELAFGNGFFTTSQPIPSAGSYLSIINVVVSPTSRGSIVLNSSDPFAHPIIDPKLLTSDFDMATMVESVKAAQRLAGARAWDGYITGVYADAVNTTTDAGIVEYVRQWGTTIKHPFSTAAANKDPRKGVVDGKLLLKKARGVRVVDASVFPFIPAGHPQAPVYIVAERAADVIKAAWH
>jgi|Exoxe1|132830|38-644
TADSYDYVVVGCGISGLVVATRLSEDPNVSVICIEAGSLDHHEDMIEIPVFIGEQPPDFYAYNLLTVPQSQLDNHTRILPMGRGVGGGSLINGMIWNRGNQEDFDLWSELGNPGWDWNSLLPYFQKSETYTPRTYPNLTYQPASFDPAIHGSSGPLQVSYPAYYWPQTDAWFTAINTLGVPPCVDPNKGTSAGAYFLPVSLDPATQTRSDARRAYHDAAAHRPNYHILTNTQVVRVIFNNGTTNSTPDGRHDTPLAVGVEMLGGRIVYTGRELILAAGAIHTPQILELSGIGDANVLSALNVPVVVDLPGVGNNLQDHALLRLEYPYQSSIPNPSWLLTNSTFNTSAGEEYLSSRTGPWTSKPSTAVAFPSLAQIKNASHALDMISTAAATQDQAQDQDQSYPSTYRESTIRAGYEAQISLVLQNLRSNDTPAYEILNDNSGGLDIALMRPLSRGTTHIINSRDPTVAPAVDPRWLSHPFDFEVMILAMQFNQRILDTPSISALMPSYEEDDNISGTTIPACPANNATREQLETVLRRGVNTEYHYSGTCAMLPRNLAGVVDSALRVYGTHGLRVVDTSVYPVVPGAHLQAVAYAVAERAADIIRGR
>jgi|Clafu1|184728|7-608
KNKSFDFVICGGGTAGLVLASRLTEDPKFNVLVVEAGSDRRNDPLVDTPGLFLQLYGKEKYDWDFHTVPQENEHGAVHAWPRGRGLGGSSMINFGMYSHCSKSDLNIWRDLGNEGWGWDDIIPYFQKVEHMHIPSDETREALNTEYIQPGLRGTSGMIQTSFPKDSFTWLQDAWTKTSKSMGYPTVNDPRTGTSLGLFNQLNTVDPKTSKRSYAASTYLAAAEGRPNLFVVTETFVKQILWSAVRQGGTVRASGVELESGGDSFVVEATKEVLITAGSVQSPQILELSGIGQRKVLEKHGIEVVVENHNVGENLQDHPMVIMPFRAKEGVATLEALREHPELAAQFMDMYVKTGTGPFAATPTCTGFLSKQMVAPEVDLSHLMKAGHGLPERQLQLLKAQIEDSKEAEYQAAVMAAGIDATKRAAQTGMWNHTEPGGYVGLGFGLMHAFSRGSVHIASIDITKHPDVDPRYLSHPMDLELLAHATFHAKKIAATSPMADSIADDPETGEKALGFGVEPCRTMEEAKEHVKKRQVTMYHSTGTCSMLPREEGGVVDTSLRVYDAENVRIVDASIFPMNVQGNTVSLVYAVAEKAADIVRAEYQ
>jgi|Settu3|41309|1-572
MTSSYDFIIVGAGTSGPLLAERLAHTHSSPKVLLLEAGSAPSGLYLNAPYHRYHIPVARPDLTYPYVSEPEEKLGGRQIAYTRGKGLGGSSIANFGVYLWGSKGDYERWGELVGSEEDDEDDRASWKWENVKKCFEKIENYNFSASKTYSHLADPSTGIHGTHGLLRVELPPVLEMGVQPQMEALMKAGEKINLDPNSGDPVGFSLFPSSYDKQGRCTSATAHLTGAPQNLDIWTDARVTELVWEGNRIVGVVTEDGRKATTKYEVVICAGAIDSPKILLMNGIGPKSELEALGIDVKVDLPGVGKNLHDHVLTFLSVEVDGRVNNKYAFESNAEIMAEAEKAWYKDQSGALMLHNSSLWGGFLKLPGLESFEEYKALPKDIRQYLSKDEVPAYEMIGNSLLWPPGTQIAEGNTYATFIAFLMNPQSRGSVTLRSKNPADDPVIKLNYLTHPYDVRVFREAVRNTWTKITTSTAIAPYIVRNIHGPESLSDENIDALAKDNASTVWHAAGTCKMGRKDDKEAVVDKTFRVRGVKGLRVVDMSVAPVSTNNHTQATAYLIGQMASERLIKEYK
>jgi|Phaca1|260543|35-600
PTLSYDFVVIGAGAAGNVIATRLTENPNFSVLVIEAGISNQGVLGVEVPFLAPSNLPNSSVTWNYSTTPQAALNDRVLTYSRGRVLGGSSSINFLTYTRGSDDEYNRWAALTGDQSWAWNNVEQYYLKSSRLVPPVDGHNTTGLVIPADHGVGPVEISLPGMPTELDERVVNTSQSSGAQFPFNEDIQSGNSVGVGIAQSTIGGGVRSSSATAYLEPNINRTNLHVLIDNTVTRLVQSGSTKGTPVFKQVEFAPSTSAKRTTVTAKNEVVLSAGSVNTPQILMLSGIGDANELQSLGIKPIVNLPDVGQHLQDHPIMSNYFVVNSNNTFDDVLRNATISDADLAQWMANKTGLFGNAPANAVAFLRLPANDSIFESVPDPAAGPGSGHYEMLWADGFAATTLAQPATGHFVTINTAVVSPTSLGSVRLASADPFVFPLINPNFFNTSFDQAAMLAAVHAARDFMAAPPWQGFVVSRFGPVGTAATDADIVAAARDSIVTIWHPTSSARMSPKNASWGVVDPQLLVKGVSGLRIVDASVIPIIPSAHTVAPTYILAEHAADMIKAAW
>jgi|Fonpe1|10526|11-581
APQAFDFIVVGGGTAGCVVAGRLAENPKVSILVIEAGINNTSEIPEISTPARAFELRGSQYDWGYKTTMINRPDYTRVEKPNTRGKMLGGSSGGNYYTWVRGSAATFDDWAEYGTDEWNWENTKAYFNKSTTYHDDDNLYSTDLAKIGNLGGPLHISHSDLIPELKPFRDALETAWVSKGQELTSDVYSGTQKGLFKCVNSIYKGVRSTAAVFLEGKPNVTLMSSTISKKLVFEGNKAVGVTVIGPDGQDYTFHAKYEVIVSQGVFESPKLLMLSGIGPKEHLESKGIKTLVDSQHVGQNLLDHPILSHVFKIKDGYGLDSHLLRAGPQKDGAVAAYRKDRTGPYSSGLLELVAFPRADEWFETSKEYREYKAKNGGVDPFGPGGQPHFEVDFVPMFCDAFQWHFPTPPQGDYLTVIVDLMRPLSRNGEVKLNSTDPKEQPYVNINFFSHDLDLIALREGVRMIDDIVMNGEGMKDIIEGDYPWPMPRNSDEAMIRQILERSQTGFHPCGTARLSKDIKQGVVNPKLQVHGTSGLRVIDASVFPVIPDCRIQNDVYMVAEKGADMIKAEYP
>jgi|Oidma1|172355|19-632
SSPFDYLIIGGGTGGLVLAARLAETNAKVGILEAGKLRLGDLNIESLGGMSAMLNNADYDWAFKSVPQQSSNCRILHIARGKVVGGSSAINFMAYVRPNAEDIDSWNMEGWSWADLEPYYHKSETSYQKNREDWPESCVLDAVKHGTAGPIHTSFPVWRAPIEDSILQAFADKTDLPFPPTADPMQGSHLGFFGSSHTVDRSQAGKVSRSYATTGYLVPILQKKNMKILTEATVSKIHLERDGSSDQSVSAKGISFEHRGVVYKALANREVILCCSSIQSPRLLELSGVGNPEVLSAAGIDCVVNLPSVGENLQEHPMTSIIYELTPGKDNDNITLDSLFLNPDVFAEHQRLLAENQTGMLASPAGLMGFVPYATQVDKESLEETVRSVQELSAHHQDNKLQSAQANFIVDQLRNPASAAIQYIGFPANVDIANAASNQSLLVPGPRPGRHACYSFLISSMYPVSRGSSHIISSSESLGSSPRIDLGILSHPVDLDVLAAGLAFVDRIISPSSSFQSECVKGKIAERVDPAPEIDVQDPAQAKDFIRDRTMIFNHILGTCAMGQVVDTRLRVKGVAGLRVVDASVIPSQISGNIIATVYAIAEKAADLIKEDYH
>jgi|Fusfu1|9758|34-593
RNVYDYIIVGGGTAGLTIANRLSENPAVSVLVLEAGPLDDARNLSIPGGLLPVPGTIGSGGWQKYQWGLTTEPQTYLSNQSVGIPQGKAVGGSSIFNGLCWSRGSVSDYDGWEKLGNQGWSWDDLLPYFKKSETFTFNVEPHDAQELYIVPQSAAHGHNGSVHVSYPQYFYDQSSNVLDGFAELGLPIIGDVNNGTAAGAMILPSSMHPGNQTRFDAREAHFDSASLRYNLHIATNQTVTRLVLDSNSAHNSSQRVMGVEFAPNNKSKARSVSCTREVIVSAGAIFTPTLLQVSGIGPSDVLKSLDISVKIDLPGVGYNLQDHLMVYANYYYRNESYFTSGEITDDVYDDVAEEYIRNRTGPWTAPLINTVAFPSLRPATKDWKQFMDKSLGNNFPSNAPNSVKKGYELTVAAQKTFSRGTVRPSSSSIFDLPKLDPRYCSDPIDCEIIVLGLQMNTKLIQTNAMKELMPEAESAFDTTDHETLMKHGMEKITTERHPSGTAAMMPFELGGVVDPELKVHGTCNLRIADASIMPLIPSAHLQASVYAIAEKAADMIKSAK
>jgi|Fonpe1|5155|29-628
TIDTYDYVVVGCGIAGLVVAARLSEDPTVSVVCIETGSLDNYEDSIEIPVYIGDRPAAYEWDINTTPQKQLDGQPRVTVMGKGVGGGSLINGMIWNRGTQNDFNIWAALGNPGWDWENLLPYFKKSETYTPRYYDGVQNQPVTFDESMHGFAGPVNVSYPQYFWPQTGNWFKALNTLHIPDCFDPNDGLSAGSYFLPSSIDPVNQTRSDARRAYHDMAAGRPNYHLITNAQVGRVFFDSNSTGSEAVRAVGVQAVYLLNDTTRFVGATREVILAAGGIHTPQILELSGIGNASLLQSLGIPLVQNLPGVGNNLQDHAMIHLSYPFQNTSVPRPAWLLTNSSFDVAAERTYFSSRTGPWTAKPSTAVAFPSLAQMANSTRYISLLEDAMGRFGLVPSVLPPEYSSPDRSGLTVLVGYGMQHNMVAASLLLNTTPAYEILNDNSGGLDLALMRPLSRGTVHITSADERHDPAVNPNWLSHAVDFEILLLAVRFNQRILSTPPMQGLEPAFAPGPDGSIARDMTREQIASVLRHGVGTEFHYSGTAAMLPLDLGGVVDPNLTVYGTRNLRVVDTSLFPVIPGAHLQAVAYAVAERAADVIKGI
>jgi|Horwer1|8230|5-579
EHYNYDLIIVGAGTAGCVIANRLSEDPKLSILVLEAGEDRSNDEQVYAPGLAGSALGDSHFDWQYASQPERQLNNRVINHPRGRVIGGTSAINSFALIYPSAAEIDAWAQVSEEDWSWQTLAPYFRKFQSIVPPPQDVKGVLNLAHSDTSIQECKGPIQASFPMRMKPLQKEWDETFRNLGLDNVNDALDGHAVGGHTSTCHITGDKHERSHAGTAYLEPALTRSNLSLITNVSVNKLIVERHSATPTVRGVVYSQDNVSYEARAKTEVVLAAGTFNTPKIMELSGIGDPQILQKHGINVTAAIPGVGKGLQDHIRPGISFELTDNIPLFGSMPNEQARKLYETDRSGPWAEAGAFSFSYTPLLPFLGPHETQELKALLDEQLKIDELSSENERRRYAFIRRAIESPKEATAVSFLSRKPVVGAPEGNYLTFNAMLSHPLSTGSSHISSSDPNAKPDIRFDYYSHPVDLEVHARQIQVLKKIAQTEPLASCIKPEGKQHPFVDNVESAKELCRGYSVTNYHPCGTCALGEVVDGHLRVKGVQNLRVVDASVIPIVPRGNIIATVHIVNTYNLLVV
>NRRL3_04261|54-621;Aspni3p7_007219|27-594;jgi|Aspni7|1173668|27-594
CGPQYDYIVVGGGTSGLVVANRLSENPNVSVLIIEAGGSVLNNSNVTDVNGYGLAFGTDIDWQYETINQSYAGDAPQVLRAGRALSGTSAINGMAYTRAEDVQVDAWQTIGNEGWTWDSLFPYYRKSENLTAPTASQRARGATYDPSANGEEGPLSVAWPDIPANNLTNTLNATFQGLGVPWTEDVNGGKMRGFNVYPSTIDYTAYVREDAARAYYWPIASRPNLHLMLDTFVNRLVWKNGGSQGNATAAGVEITSSNGTISVIGASQEVIISAGSLKSPGILELSGIGNRDILERYNISVRVDLPTVGENLQDQTNAGLGASTTPGLTGTKTVVYPNVYDVFGNDTLAVAQSVRRQLKQWANETAQVSSGTMKAEDLEALFQLQYDLIFKDKITIAEILYYPGSTSSISAQYWALMPFARGHVHIASADPTAKPVINPNYYKFDWDLTSQIAVAKYVRKTFQSAPLANIIAEETNPGFEAVAANGSEEDWKAWLLTQYRSNFHPVGTAAMMPQDKGGVVNDRLTVYGTSNVRVVDASVLPFQVCGHLVSTLYAVAERASDLIKADSA
>jgi|Conlig1|687945|41-615
ATSADYIVVGGGTAGAAVATRLSLGLPRACILLIEAGPSAPDELRINVPGMKGSTLGTVYDWNFTTVPQINVNNRVLGAARGRVLGGSSALNLMTCDRASKAEYDAWEALGNPGWNWSNMLAYMKKSENFTGANTATYGSAGVGFTGPVKAVVNRYIPDQQNFWIPTLQALGVPKNLESLGGDPLGVMWQPSSVDPTHYNRSYSANAYLPGAGPNLVLLTNTVVAKVNLQTSGSKQVATGVTLSTGEIIAATKEVILSAGSIQSPGLLERSGIGQSSVLSALGIAQKVNLPGVAENLQDHLRIQSSYRLKPNYTSFDILRYNATYAAEQLQLWKSNQLSRYDYTGSAYTFVNWLSLNALPQMLPLAVRAAATSLSTTVRKQLTLISNPAVPQVEVIFSDGYTGSKGYPPTTSPLYGRGFFTLISAIQHPFSRGSVHITSTDPSAKPALDPNYLSHEYDIQAAINAIKFARKIATSPPLSSAWVAEYEPGLDVVQTDTQWREFVLNTTVSIYHPLGTCAMLPEADLGVVDPSLKVYGTSNLRVVDASIIPLLISAHIQTAVYGIAEFAAVKIIADY
>jgi|Diaam1|405|1-280
MLMVSGIGPAEVLEAAGVSVLLDRPGVGQNFWDNVLVGPTFEVDTLTHSALGESSYLAQAVNEYNNNRTGMLTNVGGDFAAFEKVAEEMVSKTTYSSLNSTFPADWPNLEFLVLDAYFGSGNETSNTTAVEGRQYVASSVGVVSTFSRGNVSISSPDTADNPIISPNWLLDPRDQELAVAAFKRGRDLFNTSVMAPVVIAEAYPGTQYKTDEDILQVVLDSANSVYNGAGTNKMGKVDDPMAVVDSTGRVIGAQGLRVIDASIFPFLPPAEKIAEVILNA
>jgi|Aspca3|128526|1-451
MRGAREDYDLWASLVGDPRWSYQGLLPYFRKLESHFDSHADPKIHGFKGPIKTESVSYAGRKYPLRQPVQAAWNAVGVIYNPDINSGNPYGLAEVVENRVRGTRQMSSTAYPLDVKIMTESLVKRVLVEERHGRKIAIGVELEDDGQSQIIARREVIVSAGAYRTPQLMMLSGIGPSEELRNHGIDVVLDLPDVGCHFLDHVAVPQWWKLRHPEKGLAIGSPTLSDPACFRGNPIDFVALQSVPLEGLRQALAKDEPNRNPDEHPLISSQRVHTETITVYVAQNPQDPMIAVDGTHITTFMCCMIPTSRGSIKLADRDPRSAPRIDPNYCATETDRYVLREGLRKLREALRDTTAGQEIIESETVEENFQPLGPNTDDQAIDNLIRRQAMTLYHPAGSTSMGKVVDGDLRVKGIDGLRIVDASVIPTPLSTHIQACVYALAEQAADIILGI
>jgi|Gansp1|112918|12-596
SGKAFDFIVIGGGTAGLVVASRLSEDPSKTVLVLEAGGSHLGDPMTNLPGMFAKCLCNPEYDWEFTTVPQGFADGTCHSRPRGKGLGGSSAVNFYLFSRPGVEDIDAWEGLGNPGWNWKNFLKYSMKGEKFIPPPDGVSKTQRLTYDPKFHGTDGPLVLSFPKLQPGWDVALEDTFEALGIKRIIDPQAGNRVGFCMDVSTVDPLTNRRSSSVAYLEQAASRRNIKVLVNAHVSRILSAPGEEFVATGVEFIVEGHKHTVSTKEGGEVIVSAGTIKSPQILELSGIGDPCILTPLGIETKVDLPAVGTNVQDHPFAALSYELKEPEKFNTIEPLADIAVAMEQLKLLKERGEGLLTLGVIGVATAPLGVLSEDGAELEATSPVADRHVPGLVEQHAELIARFEEGAANAEFLAFPGFWSVPNPPAPGAKHVTLCATLGRPFSRGTIHVTSTNPLVQPAGDPHVFEEEWDLHALVEELKFARKVAATEPFASLLAREVNPGPGVQGDGEIGRWLRKHVAIAAHTTSSCSMRPRDRGGVVDSELRVYGTKNVRVVDLSVVPLLPAGHTQSVAYALAEQAADIVKGVF
>jgi|Tilan2|268392|50-643
PASGVDYVVLGGGTAGLTVAARLSEGGKYTVAVLEAGPDGRGDPIIDTPGQFGADLGTKYDWNMTTQPQSNGVPAVGWPRGHVLGGSSALNFLVWDRPNKREIDAWEQLGSPGWNWDFVYKYIKKAETYTQPDPDKIEAMNFTPVASDYGTSGPIHVSFPFYVSEQVSKWIAALSSLGIQSNTRAKGDNNGSALQPSDINPANSTRSYSAAAYFWPNSNRPNLKVLTGALVDKIMFNQNSIGNNLVASGVNFQYNGASYTVPVRKEVILSAGSVMSPAILERSGIGKESVLSAAGIPQLKELPVGENLQEHTYSFAAYELESGHTTLDSLRNNATFAAEQKELYTANSKNPASILTETVPSIGYINLQELVGDDEASKIISQAESYVNSSHSPYNATLWKQIEFLKKDNETVTQMELIGVDGYFAGAGAPVAGKNYITFFAALQHPLSRGSIHISSSDPTTYPVINANYYTTDFDRTVASAGTGFLRKIAATQTYGSYIAQEVVPGAAVGNDAASLEAFTTTTGFTTEYHPVGTASMLPERQGGVVDPRLKVYGTQNVRVVDASIIPLHVSAHIQALVYGIAEAGADLIKADAS
>jgi|Stano2|8175|7-605
ASDVYDFIVVGAGSASCLIASRLSQHLPDHRILVLEAGEHISDDPKVQTPGLATKLQGDSAYDWQYASMAEPGLNGRCVKHPRGKLVGGTSAINSHSVVFPNHEWHDRIAEELLSDRGRREWSSQGMQDCYERWQAESSESRESGTSKSENRVQTSFPRTMGVLQSKWIESFEELGHTTNTTGFVESSAGAVTVTNAIDSSKGERSHAGTAFLEPALKRGNVTLRTGVKVDKIAFAETRNADEKLHANGVYYTYQGEEQFIRAREIILGAGAFESPAILERSGIGSEKVLTAAKLPVLYDLPGVGENLQDHLNCGLSCETQDDVPTHDEELRNPELRKAALMEYERSRTGRASEGGAYSFAFTPLQMLETSSETRELTDLVEHWISKEDNPRLRAQYSVLQKTVESPSEATATTFMLRCQRNRDLESFPKGTPSVVDGNFVTVVAMLAHPFSRGSCHISPDLVRQPEIKFNYLSHPLDVEILARHLRLIERLFQKPTFAGMTKPNGKRLPRSFPYPISSLDDAKKILPINSATNYHPCGTCSMMREDLGGVVDERLRVYGIKNVRVCDASVLPIIPRGNILTAVYAFAEKAAELICIEA
>jgi|Botbo1|494468|44-633
SDAYDFVICGGGLAGLVLASRLSQGSSYTVLVLEAGDTGDAFKDIINIPGYAYYKSLLGTSADWGYNTWPQNELLNRTIYWPRGKVLGGSTAMNALYMVRPSAIEVDSIRDLQNGADGSDNWGWFSLWGAMEKSETFVPPTQAVATAGNILYTNASHGLSGPLVSSYPGYMVPIVGNWTSTLGGLGFPLNADPNGGNGVGAFIATSSMDPSMGFNRSYSKSAYIDPLPPRSNLDILPNATVTRLIFGGQGSNSAGLVATGVEYAASSTAPRKVVNVRKEVILAGGPVGSPAMLFHSGVGARDILTSAGVNITLELPGVGQHLQDHPNAAIVFQTTSQTASSIEASSSQPPNFLSFVNSAVAFANATQILGNATAAFQSAVLANLTSLVDALVPSTDNTVKAGYRATYTAQATNITLSDAGAIEFMFSVLGAGNTISIQAGLQHPFSRGHIWISSPDPFQPPVIDPAYLSHPADVTLLREGLKMARTIGQSYPLNQTITAEVSPGPSVQTDADWNAWMSANVGTEWHALCTCVMLPLEQGGVVDPNLKVYGLSNVRVADSSVFPTQLAAHHQSVTYGLSEQAADIILGAYG
>jgi|Phiatt1|2791|3-573
LDAFDFIVVGAGPSGATLASTLAKAASRPTVLLLEAGSSDGSDELGRVAGERSFYFLSEHARSSVINYETVPQENLNAQVIPYTRGRGLGGSSAVNFSMWTIPPKEWHDEIAARTGNRQWSWANAQKRYMRVESTRLADIPSEYGQYLQPKPEDLGKVAGGIKVGFPHKFEDSLLPELDAWREVDGLRVNPDSNDGDTIGLSVCWNSIHDGRRSTAADMLSDTSELPNLTILKDTHVTRVFFEELVAVGVVTAGGTIHRASKEVILCCGTLDTPKLLMHSGIGPAGQLSKFGIPPVRENNHIGQHLHDHCNAPWVLARSPASLRSIRTDFYRSKAAQAEALSQWKKDRTGPLAEISGVIGLVLQRLDAIDESEEAKQLAQTSDGEYLRQPGIPPFEIILNGPNFGHYHVPDKLPPSQAYTIVLVATQSRGEVTLQSSDPSIPLLFNPKIFSHPYDRRVAIEASKYLMDVLERPTYSKDTTGRIRWPAGRSDEELLEYWRQNTKSTWHMCGTVRMGQNGEDSCVDNKFRVWEVQRLRVADLSVLPVIPPAHPQTVAYLAGLMMADQLVHEYD
>jgi|PosplRSB12_1|1046050|31-598
PQTTYDFVIVGGGTAGNVLANRLSEILSFSVLVIEAGPSQTAVFADEVPFLDMTLTPDTSITWNYTTTEQSNLDNRIITYPRGRVLGGSSVVNLLVWTRGSEDDYNRLAAATGESGWGWNSMLDYMMKSEDLVPPSDHMDTAGKVDSSVHGTNGPIHISLEGYPVNIDQRIIGMTNLTPPVFDYVEDMNAGFPIGLGWSQSAIGTNGHRSDSATGYLDPVLSRSNLDVLVETTVTKLISNGTQDDEPVFTTIQMAQSSTSQIYTVHASKEIILSAGSINTPQLMMLSGIGDSATLKSLAIESIVHSPGVGQNLIDHPLITNNWLVNSTNTNDEYARNATLAAEALAQWNATGTGPFVDNNAEQIGWARVPESIFQQYGDPSAGQNSPNLEFIIANAWASWTQPRPATGNYLTVLTVVVSPGSRGAVTLASNSIWDMPLIDPGYFSDPFDIAAMVHAINMSKTFVQGPTWEGYVIGPVPELAAAQTYEELEAYARNQVTTIWHPVGTARMPANSSDVEAVVTSELLVKGASGLRVVDASVFPYIPAAHPQAPLYALAERAADLIKAAWG
>PTRG_06558|50-566
ATSIPYFANINVNNYYPITSAPEPFMHNKTWMVHVGNVVGGGSVVNGMQWDRGSDADYDAWEQLGNPGWGYEGLAKYFKKSTHFDGPSEAVQKHFNMTFDATAYGNGPVKVSIPNYQYEDYVDIMGSFVSRIDIPHSSEGFSRPKGTFWTPNSIDNSTKQRSHSRRAYFDPVKTRRNLHLMTNTHVDEILFEHGDEVVTKGVRYTSRTESTTRPVYAAKEVILAAGSVFTPHLLMLSGIGPRDQLSASNITVRKDLPAVGSNFQDHQALYMRFNLSNQAIPNPDMLVTYPDPEFNATAAELYTTNRTGPWTFGRGSAALFLPFRDFSSGYANITALISEQDATAYLPERYAKTEALLKGFLAQRKILKPLSRGTLTLNMTNPSANPVVVRNAFQNPVDKMVLGELVRWNRLHWTKAPPLQRYSPVETVPGSQYQTNDEIFDASIKAGALDPTYTHSSGACALMPEELGGCVDPQLRVHGVKRLRVVDASILPLIPAPHLQATMYAVAEKAADIIKTS
>jgi|Gymlu1|240944|10-622
TSTKLDYLIVGGGNTGLTLGVRLSENPEINVGIIEAGTHEVDVPEINIPGLMGSTIRDPKYDWTFWSTPQRHAASGQPMLQPRGKGLGGSTLINFLGLTRANKDEYDAIERFGNPGWNWESMVNCMKKSENTILSPTDPPFRSPGERAAYASQVYEWNGQEGPVFKTFPTFHSDVQAKIFDTFENLGVHWNPDDGNNGNIIGATTTLNSVDPHTMTRSSAYTAYFQPNAERKNLLILTKAQVVKILFEPSENGLQKATGVEFVLHEDEAGFGDRQILSIKDVSRDIILSAGSFQSPQILELSGIGNPDVLAKHGIECIVPLPGVGENLQDHVCIRTLAELNEDCETVDELKEPGGMERHRELYSERKGHLAAICCVAFAFIPPSHLMDSEETSKWLKHATVEQELERVSSIALNNGHERRSEVLRKWVADDRQAQAEIINYGGHQGVSGLAPIPGKKYTTFTAVLMHPLSRGTVHISSNDPLAPPEIDPNYFSNEGDLDLLLKALKFTLNLYQTSPLRQLVKNLMVPSAESRETDQKLKEWVRKGCSHVYHPVGTLAMIPHEDGGVVDSRLRVYGTCNLRVADCSILPLEMACHTQSVAYAIGEKAAEIIGGN
>jgi|Coclu2|100148|31-618
EKKTYDYVIVGGGVSGLVVANRLSEDPKKTVLVIEAGRADDNPNIRLPYGATYAGNASLLWNYLSEPDPSLANLTYKGLAAKVLGGGSIVNGMLYGRGAAADYDAWEALGNKGWGWQGIYPFFRRGTKFIPPPADVAAEFNMTWDPEAYDDGPLKIGISDFQYPDLKEYFKAFKGAGAHMPVDGNNGEGYGASWWPNTMNPEVGERSHARNSYYDPVSTRPNLKVLLETVATELVFDDSKKLTARGVKITSSKANATTTVYAKKEVILAAGALNTPRLLQLSGIGPRAVLEAAGIPVKLAHDGVGSNLQDHPYMGVAFNVSNMSTPNPTSLSTDPAFNASAWEEYRVNKTGPLTQARGNSLAFIPLPEVDPQRYRSLANQLKSQENGAYLPSLYKSNKKLLKGIQAQRKILSGLYQNDKAGIVELGIPAAGSYELVALQKPASRGTVMIDPANPRGPPKIFYNTMSNPLDKALLASSVRYVRQVFARPELERFSLVETAPGAKYQTDDEIINFAIRTRSITPSLAHPSCSCPMMPEDMGGCVSEELLFHGVKHLSIVDASIIPLIPSQHLQATVYAIGEKAADIIKKR
>jgi|Pycci1|4477|1009-1602
SIQPDYVIVGGGTSGLTLAARLTEDPNVQVVVVEAGVHHGPTPEIDIPGYMGRSIANPKFDWTFLSIPQKRANNRAVLQPRGKGLGGSSLNNFLGIFRPSKDEIDAIERLGNPGWNWDSLLCYMKKSETLQLPDLTPSDAAAYAAKPDPIYHGTDGPIKNSFSPIWADLQLKLFESAEALGIPRNPETGNGKNDGCMTSLVSVDATTAKRSYAASAYLEPNLHRKNLHVLSEAYVLLEPAGDLKRAIGVEYIKDGQRLRIDNVKRDVVISGGTLQTPQILELSGIGNRSILLKFGIETILDLPGVGENLQDHVGVSTIAEVDTNDETMDVLADPVFVKKHEGLYQHGKGLFASVPAPAFVFLSADVLGSPEDIRSWKEHAQPKHTEQPANAIPSLQSGLRKQYNIQQQLFDDKKQSQAELLQFSGRQPMPYAPPAEPGKRYTSLFCALLHPLSRGTVHIASADPFVPPAIDPNYFANEADLTLVVRAVQVAVRLYKTPPLSNHVKKLLLPPPDALARGEGGLADYVRDNCGPVYHPVGTAAMLPREDGGVVDPTLKVYGTSNLRVVDCSIIPLELSCHTQSIAYAIGEKASKFD
>jgi|Rhodsp1|59535|60-654
ASKSYDYIVVGGGTAGLAVAARLSESGKYTVGVLEAGLDGYGDPLNDIPGEFGANLGTKYDYNYTTEANSETGVGALGWPRGRVVGGSSALNFLVWDAASTHEYDAWEELGNPGWNWETMDKYMRKAENFTAPTARVEKLLDTEVVESNYGSNGPTQVSFTRYVSKQVQNWIPALKTLGIAGNDEPLAGKNVGASVQPANINARNFTRSYSAPAYYYPNQGRKNLALLPNAVVQHLNWATSGKSKSDQKTATGVTFENGGKYYNVTAKKEVIISGGAVNSPQILELSGVGKKSVLKAAGITPVIENDNVGENLQDHTYSYVTLKVESGTTTLDSLKWNTTFASQQAALYAAGKVSILDETVPSIAYISAKTLLGNKTDAAIKKAVSYVKTVDAPYKATLQKQIDFLQKYPDTISQMELIGVDGYFAGVASGFEAGNNYITFLSASQHLLARGSVHINSKNPSVQPTIQPNYYNNEFDSTVAIEAIRMLRKIGNTKEYDYANGGEIVPGSDVQTDAEILAFLKGTGGTTTEYHPCASVSMLPQNKGGVVSPKLVVYGTKNVRVIDASIIPLHVSAHIQRTTLGVAEYGSKLVLDDA
>jgi|Bjead1_1|275330|62-644
PDEFDVVVVGGGTAGCVVAARLSEDPSIRVLLLEAGRSGRGLPPAEIPCSYSEFWLGPHEWGLHTEEQANGKKYFWPRAKLLGGCTAMNAMMFHHGAPTDFDDWAALQKGQPGADGWTHEEFYKYFLKFEKYNPSEKFPGVDASLRNEKGPVDIGYHSHFATSTARWIEACSNVGIAPSHDFNTPKGTMGVSKVLTYISSNGKRATAETSYLTPEVLARPNLKVATNAVAHRVLFDTSSDIPRAVGVEFADRSGVKFVVKALKEVVVCAGAVHTPQILMLSGIGPAEHLKSVGVPVVKDLPGVGSHLKDHAVVDLNYLDKTRTSLNFLRPQTLGQRLQFTKAIMQYLLFKTGPLTTNVAEAAAFVHSHDTALFPPQSFSPETLPADTASGEGAPDIEIFVTATTYSDHGLGPNPTPAGKYGFATHAVCLRPQSAGTIRLKSSNPADAPLIDPKILSDINDVKVLIRGVRLLDRIAHAEPFASMIDPAGDTIPTLKHDLSKLSDAEVEAYIREKVQTLYHPACTARMAPLEDGGVLDPFLRVHGVRGLRVADASVFPEINAGHTTAPVYAVAEKAADMIKADIG
>jgi|Schpa1|837208|33-602
EDSYDFVVIGGGTAGNVVANRLTEDPNCKVLVIEAGISNEGQEDLIVPHFATQATPNTKWAWNYTIVPQAALNGRTISYPRGRVLGGSSSVNLMAYTRGSIDDFDRYASFTGDGGWSWNALNSFRLKIEKFVRSADNHSLVGQFDPAIHGYDGNIEISIRGSETAIDNMVIQTTQELATEFPFNLDMNSGTTLGIGWAQHSINIDKRSSSATGYLAPRVMARPNLDVILETLVTKLYKSDTTKGLPMFNVVEFAQERFGARYNVTAMKEVILSAGVINTPQILMLSGIGDRNALANFGIESLVDLPDVGQNLIDHPLVASQFLVTGNDTFDSAVQNKTIALEQFEEYNTTGQGPLVDSSSQHYGWLRLPDNTSIFDDVPDPSAGPTSAHYELIFNNGFATFVSEPPAQGHYVSVLSAVVSPTSRGSVTLNTTDPFDFPNIDPGLLSSPTDVAIMVESLKSARRFLSAPAWKTYVIAPFGTGVNLTTDADFEGYARANAGSLYHPVGTAAMAPKNAKPGVGVVNSDLTVRGVSGLRIVDASVLPFIPAAHTQSSVYVLSERASMLIKEKWG
>Phach2p7002798|33-597;jgi|Phchr2|2911725|33-597
PDNTYDFVVVGAGTAGNVMAARLSENPKFKVLVIEAGISNEGVRNVEVPFLATQNIPATPVTWNYTTVPQAGLDNRTVAYPRGRVLGGSSSINFLAYTRGSDAEFDRWANLTGDEGWSWANLLPYYLKNARLVPPADHHNTSGEVIPADHGYGPLEMSLPGFPTTADQKVVATTQVNGSLFPYNIDLNSGNSVGIGLIQSTIGHGERSSSATAYLEPALNRPNLHLLIENTVTRLVSTKGSNGVPTFTGVEFAASASAPRHTVTVKKEIILSAGSIGTPQILLLSGVGNKTDLASIGIPSVVDLPDVGQNLKDHPILSNYWQVTMNDTFDDVYRDTSVFNAKLAQWQSSRTGLFADSPTNALGFLRIPDDAAIWSQFEDPAAGPNSGHFELLFLDGYAPAPAPGPGNYFTINSAVVTPESVGSVKLNSSSPFAFPLIDPGFFTAPFDIQAMVYAVKAARAFMESAPWAGVALSRIGAVGEAESDEDIIAAIRANTRTIYHPTSSARMSPADASWGVVDPELRVKGANGLRVVDASAFPSIPAVHPQAAVYILAERAADLVKQAWS
>jgi|Pospl1|124548|1-507
MLIHCSCIRQGLGFHHGAPSDYDEWARLQGGQEGAEGWSYEQFNRYFLKFERFHPSREYPHVDVSLRGSAGPVQVGHFGNTSPLTRKFLDACDNAGVTRNPDFNTPKGTLGSSKVNLTFIDSRGRRVTTESSYLTPEVLARANLTVATRATVTRILFEYVQKGEEKLPKAVGVRYVNLQGEVFEVAARKEVIVSAGAIHTPQILMLSGVGPVEHLAEHNIPVVADLPGVGSHLMDHPVIDYHFMDRSRIRQSRLPSDNPHHHPSVKNVLRMVALLLQYQLTGKGILSSNIAEAAAFVRSSDPKLFSEGPLAEDTTSGPGAPDIEIFFSPLSYIEHGDHHLPSGHYFGLHTVLLRPTSVGTVRLQSSSPIDPPIIDPEYLSTQQDISVLVRAARLLSRIVHTEPLASVVDPAGDDEPLLNHSLDKMSDDEIAELIRDRVETLYHPTSTARMLPREQGGVVDPFLCVHGVNGLRVVDASIFPTITSGHTVSPAIAVAEKAADLILESFY
>jgi|Leugo1_1|52146|29-593
KHSPFDFVIVGGGTAGNALANRLTENPLFNVLVLEAGPSNEGVLDSIIPAFANKVVPFTPWDWNYTTLPMKELNNRSIAYPRGHILGGSSSVNYLAYNRGSSEDWDRYASISGDQGWSWDAVQQYFRKACRLI*QFDPTVHSTTGINGVSLPGYPRVPTDSRVIQTTQNFPDEFPFNLDINSGFHLGIGWTQSTISGGKRSSSATSYLGPKFISRKNLNVLVNARVTRVLRTGTSQGGKPQILGVEFVDAGNTKRKYTVQAQKELILSAGSVNTPQLLQLSGIGDRHLLSSLKIPILVDNPSVGRNLSDHPLVQNMWFANVNVNDTFQGAERDPALGEQQLQQWMTSHTGPLVDPVANQLGFLRAPDHFWTEIKDPAAGNHTAHYEIIFCDGAIAGLTSVPSNGSFFSTLTAVVSPTSRGSIMLNTSDPFTAPLIDPGFYISDIDFKIMMFGIRSIQRFLTAPAWKDYIIEPVAGLNNTTANTDADLAGYIKANTISIYHPTGTSSMSPVGEKWGVVDPDLRVKGVSGLRIVDLSVLPIVPAAHPHVPTYIVGERAGDLIKQTWN
>jgi|Paxru2|135152|8-585
LSDFIVVGGGTAGLVLARRLSEAGHSVHVLEAGAKIESLRAEEPAMPFDGSGGLNLKAAVSMPVRNFSAAEYGKSKVFMPVGKVLGGSSTLNLALWTRGDATDYNLIADMNNDPSWTFDSLKKYFKKSETFHPDSSKAFDKENYGDSGPIHVVPVGASNRGYSLTDYARRAYEAADFKYNGYGNDGNSLGFNELGQSTYPMDGGRQSSIKYIERLEAHNLHVSELQMVATIVFEDKKAIGVKTVDGVTYNARNEGLLCAGAFRSPAILQHSGIGDVSLLEQHGIPIVHHLPGVGQNLWDHPVVFLKWRLEEKHAKGVPEALRDDPKRLVEELTKYNQKQGGLFGGSAFDFSAWKNYSQACRRAIVLDEKRDDQTALSRPVHDYITSDRTPHAQFLMAYAYGFPPDNLAGCYISLLTIVSTPTSRGHVKIVSNDPSTSPECDPKWISTEVDRTIMKEAMKTANEVIMKMVDDEGSPVVVGEVDLVEDPPLIGFDEESLEKKLRMGVSTLYHYASAGTCAMAPLGSTNPLPVVDTDCRVHGVHGLRVVDASVFPVPISANTQAPVYALAEKVADAILREH
>jgi|Rhyru1_1|115467|4-573
LAKEYDFIIVGGGTAGNVVAGRLAENPDVSVLIIEAGVSNPKDIPEITTPARAFELRGSQYDWAYKTTMIARPDYERVEKPNTRGKVLGGSSCLNYYTWVRGSKPTFDDWAEFGGYSWNWDGCKEYFDKPANFHDDEKLFDPALSKVGRNGPLDVAHSDLVPELKPFRDALSTAWVSQGESLTEDIYSGSVNGLVKCMNTIYKGLRSSSWSFLRGKSNITLLSSTISKKINFKDSTAKSVTVLVAGTEELTFTAKREIIVSQGVFETPKLLMLSGIGSKDELSTHGITPVVESVHVGQNLLDHPIMPYVRRLKDGYGLDNHLLRAGVEHDGAISAYRRDRTGPYSSGLLELVGFPRIDSYLATSKEYVAFKKQNGGVDPFGPGGQPHFEIDFVPMFSDAFQWHFPTPPSGNWLTVIVDLLRPISQNGYVKLNSSNPLDQPFINLNYFSNNLDLVALREGVRFVDNILTKGEGFKDIVGDNYPWEMPLHSDEAMKRQILERSQTGFHPCGTCRLSKDINQGVVNEKLQVHGVKNLRVMDASVFPVIPDCRIQNAVYMVAEKGADIIKAQYP
>jgi|Diaam1|166|2-281
NASLITAKSIEANDASRAAALNEYETKRIGPLTAPLISTIAFPAMRHFADDWVELIDAAEGRDINQTLPPGTPASVRKGYQAQRRYQIPLLRNPTEGAVEILADSVGTLSVAMQRPLSRGTVRPASADIFDSPPLVDPRYCSEPFDCLVLARALLFNCALVRTRAMAELRPVVQEPYFCPDDLSPGGAANNTAADQRNVTDSRMLELARQYLATEFHPSGSTAMLPLDLGGVVDTELRVYGTEGLRVVDAGVMPMVLGAHLQAAVYAIAERAAGIISDHD
>jgi|Suilu4|2857336|68-640
EFDEWDFIIVGGGTAGCVLASRLSEDPKLRVLLIEAGGSSQNVAPSKIPVAFAKLMRSPWDYHLYTEPQKHAGNKKKFWPRGSAINAMIAQYGAPSDFDEWAEIAGDQSWSWNNFSKYIRKFEKYNPDPRFPHVDPLLRGVDGPVEIGYSAHIWPGSKAFIDASINAGIPFSPDFCTTKGTKGTNKAMTYINSKSTRVTTESAYLTDDVLARPNLKVVTHARVSKVLFDTSGGIPRATGVEFASKSRTNKVGPKFRAQATKEVIVSGGAIHSPQILMLSGIGPATQLSRHNIPVVLDVPSVGANLMDHPSVNIRFRDKTGSTFHHFTPHSLNTARLLVRDLLRYNLWGTGPLASNVGESVAFFRSDDQVLFPPAEYNNDLEDANSGPDAPDLEVIMCAGAVHSHNIPLSPKLQAFQMMIVLLRPTSKGSLLLKSADPWEHPLMDPSYLETKHDVDVLVRGVRAALKIAHTAPMTSITDVNAAHHPELDHHLSSLSDAELADVVRDRVESVYHPIGTCSMGAGGVVDSELRVKGTQGLRVCDASVFPKLVSGHPTGAVIATAEKLADIIKARYA
>jgi|PosplRSB12_1|1147318|47-582
PAIRKGLGGSSSINFMCWTKPHANDIDDLEKLGNPGWNWKNYEKYLSRTEGFLAPNLDVQKRNNMCFDSWRMGRDGTIDEAESRILQTLINAGLPSAPLPLSGDPTGVFLAPNTYDPASHTRSYATTAFYTPNKGRENLAVLVDAAVDYVRTERTKSGKLSAVGVEFEHGGKKCTVNARKEVILSAGSLKSPQILELSGIGSKEVLAKAGVPLKLELPGVGENSQEHTFIGVSFGEQQCHLFYSVPDATNHVIELRDDVDFDTVDLLRDPVFAAQHLELHSLGSGIFTKGIVGFAFVPLSMLSDKSGDIYKAAEEKIVRNADKYPPGLLEQYKIQLERLRTDAPGCEIISFPGHLSAPCQPENGKRYLTLLVAMNHCFSRGTVHSTSSNPRKEPEFDPHYLEEEVDLDIWCETTKFVRGLSQVSPLKDMIVKEVNPGPSVEDDGQLRGMPGLALCADFLLIVSAEWIKTYFGTTWHTAGTCSMLPQPKGGVVDPALKVYGTNNIRVVDLSVVPLHFGAHPQATVYAIAEQGLVTTM
>jgi|Phlcen1|6907|43-533
ANLDDPNIYFERLGNPGWNWENFEKFVGRTEGFVEPSEEFKKTNGLSSENWKIGRQGPLALSFPATIDEGELKIQQTFVNSGLPWAKNPLSGDASYSPNKDRPNFTVLVSAHVHHVLTEKAQDGKLTAVGVAFEHGGKVHTVNASREVILSAGALKSPQLLELSGIGRKDVLEKIDVPLKLELPGVGENVQEHMFLGMSWELKEDVKFDTWDLLRDPTIAAEHLKLHTTGSGLYTTGIIGFAFTTLDKVTSRAEAIYESIKETVSKLDEKTSPPGLLDQYNILLERFKPGNGSPGCEFISFPGLFSFPNPPEPGKRYATTFVATNYTFSRGTIHSTSNDASKDPEFDAHYFEQDVDLEIFTEMCKFARKMADIAPLKDMIGVSKKTAWLMSLLLIIIPVKELNPGPEVQTHEQMREWVKSTFSTTWHTIGSCSLLPKEKGGVVDPDLKVYGTNNLRVADISVAPLHFGAHPQAMAYGIGEQAAEIIKGKFQ
>jgi|Calco1|448487|18-604
AEHDFDVIIVGSSPSGCVLANRLSEDGRTKVLLIEAGETNANKLWTKIPATWSKTLWSSYDWQHYTAPQRSLNNRALFWPRGKLLGGSSSINVLIYHHCAPSDYDAWRDEMGCEGWGYEDVQPGFRRSEGYTPGKGHEDVDESERGRDGPWQTGFGEAQPIMRNFVRAAEEVGIPYNPDLNTPRGTIGATQFSTFVDQKGHRSSGATAYLTPDVLARPNLTVVTSTLTTRIILSSDGKRALGVEVANDKNRTGPRRTIFARKEVILAAGTINTPQLLMLSGIGPREQLEQQHIPCAHDLPHVGQNLQDHLQVPVLFRAKKGRTMDWLAGSPVRALPALLRWCLGFKGPMTTNCAEVGAFFRTDDPKLDFDEPDEKIPYVSNANPGAPDIEIMGVPVGVVKFGHVRAPKGTNAITLMPYLLQPESRGSITLKSASPFEYPAIDPNYLSTQTDVTCLVRGVRMAMRIARANPLVEDLALRDDVTDPNMIRSEEEEVYNLGDAREETLSDEQIARWCRRKAETLFHPTGTARMGRSSEDSVVDTKLKVHGVGGLRIVDASVFPKTVSGHTMAPVIAVAEKAADIIKESLN
>jgi|Suibr2|818931|24-583
KGLYDYIIVGGGTAGCVLASRLTEDPTISVLLLERGGVHNTFAMRCPLLSASYAQGKHPSVRWNSTPLTAANGRVLEILTGTVLGGASRFNAMIYTRGSAAQYDEWRRQGRVGWSYADLEPYFIKSENAVSTSGDHHGSEGPWSNRQFDGFLFSSFPHAVKAAQDLGISYTEDVNDPEGPSVSCAKLPITSTSDGKRLSTFDAFLPPMITTQRQRLTICTDTLVTKIDFDVDGVQPVASGVFFEPFESTPKEQSFYARAKKEIIVCCGAIETPHLLLLSGIGAKDHLTKHGIRVIKDLSGVGRNLQDHVGTTLTYKVPLSDTFHSLESSLTRALMEFLNYLIRGRGLFSYPTLQVSIFARSDNLGDSAEPSVEQTNREAFPDIEIMPIPHECTYVPSQPSQGFFSFICVPLQPKSSGTVELLSLNPHASPKVDLGFFTHEADIKVVRKAVRLAMSLGERMRANGYQMEDYLIPAGDNDEQLDTFIRQNVRTTYHYASSCRMAQEHDTVPGVVDDELRVHGVSRLRIADTSIFPDVVATHLQAPVVMVAEKCADMLKKTWS
>Calth2p4_004505|1-478
MVCTRNAAADYDEWEALGNPGWSYKDMFPYFKKIETFHTPPNCRFPIDPNAHGDHGDLNISYGEYTSPISYEFIDACVREGFGPIIDLNNSEGKVLGTGRVQAFLHKGERVSASSAFIPPELIRARKNNLYVTIGCHVTRILFEERDGEPPRAVGVEFKRKPKGPIYKVFATSEVILSAGTIHSPHILLLSGIGDEAHLREHGIRPVVHLPGVGRNLLDHLSCSLNYIPRKGMSIHSFFLNPIPHVLEWMRHRTGLVTSNLTEASAFWRVELPPSSTAGDSKHYEGPNVETLGIIGQLGCNSPNLNMKKRFLDFYTRDYYSICVILLKPNSVGRITLASADPFDMPVVNPNYLEDERDRKILVEAVRRSMRVGEDLKRSGMILRDYCVPQTKPNESEEEAIRRHIELQSDTMFHPTSTCKMGPDTDPMAVVDGELRLRGVKGLRVVDCSVFPSVPAGHTSYPVMAVAERASEFILKAR
>jgi|Byssp1|3301|21-589
SDSTYDYIIVGGGTSGLVVANRLSEQKDVKVLVIEAGDSVYNNPNVTDTAGYGKAFGTQIDWAYETVNQEYAGDHTTIVRAGKAIGGTSTINGMVYLRAQTSQVDAWEAIGNKGWNWSALFPYYKKSEHFQVPTTYSSLQGSGVEYNPSYHGYSGPLKVGWDAEQQNDGLAQKLNTTYQNLAVPVPYNKDPNGGYMIGYTLYPKTVDSEKNIREDAARAYYWPYQNRTNLHILPNTNANRLTWKEGEEATADGVEVTFANGTTGVLKASREVVLAAGALKSPVLLELSGVGNPDILSKYGIETKINLPTVGENLQDQMNNGLKYQAKKNYSGQPDYVSYPSAPELFGNSTAAIANNVLRKLPAYAAQVAKANGNVTKASDLERFFKVQWDLIFKSHIPVAEILVEPSGYVYDMEYWASVPFSRGSVHIQSAEPSAKARIDPKYFMLDFDLQAQAQVARFIREIFKTEPFAPMTGPETSPGYSSVPSNATDSEWAPYLTANYRSNYHPISTAAMLPKEAGGVVDESLKVYGTSNVRVVDASVLPMQVCGHLQSTVYAVAERAADIIKGNV
>jgi|Cocsa1|166645|1-570
MASSYDFIIVGAGTAGPLLVDRLAHTHAAPRVLLLEAGTAPNGPYLRAPYHRYHAPALRPDLDHGYITEPEEALGGRQVAYTRGKGLGGCSMVNFAVYLYGSKRDYERWDQLVNDDGEDGEGTFKWDNVKRAFEKIENFDSSGSKTYRHLADPSTGQHGTKGKLNVGLPPILETAVQPQMEALMQAGEKLNLDPNSGDPVGISIFPATYAKQGRCTSATAHLTDPPKNLEIWTDAKVTKLLWEGKKVVGVVTEDGREATAKNEVIVCAGAIDSPRLLLLNGIGPKSELEALGIDVKVDLPGVGKNLHDHVLTFISVEVNGSVNDKYAFESNPEIVAEAEKAWEKDHSGALAIHNSALWGGFLKLPELETFEEYKALPKDFQEFLSKDEVPTYELIANSALWPPGTKLTEGNTYMSFIAFLMNPLSRGSVTLRSKDAADKPAIKLNYLTHPYDARVFREAVRNTWNKLTTSTALAPYIVRKILAPESMSDESIDAFAKENANTVWHAAGTCKMGKNDDKEAVVDKNFKVRGVEGLRVVDMSVAPVTTNNHTQATAYLVGQIASERLIKEYG
>jgi|Acrchr1|3027|2-568
ASSTFDFVIVGDFRILAGPSGSAVAAGLANSAKKPKVLLLEAGGGNEDPELRIDGKRWLTFMNQNMNWGYKTAPQEHCGNRELDYSRGKGLGGSSAINFGVFTRGARHDYEEWARIAGDDDFAWDKILARFKALETFHGELPAGVDTKYAAPRPEHHGTSGPLKVGFASEWEKDIVPILNGFEEAGFPLNPDHNSGNPIGMSVLINSSNRGLRSTANDLLNPLPENLTVITSSPVQKVLLEGNKAVGVESNGKQYLASKEVILSAGSLDDPKILMHSGIGPREQLEKFNIPIVKDVPAVGQGLRDHMFCPLVFSRKEGDTDRAGFYGDQKAMDEALEQWKRDRTGPWAKFSCQTGIGFFKLNSLPSWDEFKALPASERALLESETVPHYEVFTHFPIHWFIPGFPHDSLNYSTLLVFYYNAQSRGEVTLQSADPSVPLRFDPRFLGTPFDRRLAIESLRDAFRFAKHEYYTKDNVATISGPSGDSDEELLAYWKQTISSSWHMTGTVKMGKPGDADAVVDKDFRVMGIENLRVADMSVVPVLVSGHTQAAAYVTGLTCADKLIEEYE
>jgi|Lipst1_1|3777|5-576
NGARFDFIVVGGGTAGNIVASRLAENPNARILVVEAGIGSSKDNEEIRTPGLAMEIRGSQYDWAYKTTMIKRDDYERIEKPNTRGKALGGSSSLNYFSWVPGSKGTFDMWEEYGGKEWTWDPLVPYLRKSVTYHDDAGLYPPELKKIGAGGPIPIAHADLMPEMKGFRDLLTKAWKFTGEPITENIFDGEMRGLAHSVNTIYKGRRSGSFLAVAEKPNITVLPEVYSKCLIIDSADRIAKGVTVITGSGQELSFYATREVIVSEGVFETPKLLMLSGIGPAHELAKHNIPVIVDSRHVGQHLLDHPGVPFVLRLKDSFSMDSHVLRKGTLQSQVLAAYSNGHAGPMGSPFLELIGFPRIDKYLERSPEYRKAKAANGGVDPFCPYGQPHFELDFIPLFGSAFQWHFPHPNKGSYMTVMVDLVRPVSEGGEVTLNSADPLQQANINLNYFNDDLDIIAIREGIRFAYDVLKNGEGFKDIVEDEYPWDMPLDDDEAMKRTVLDRSQTSFHPCGTARLSKNIQQGVVDPSLKVHGIKNLRVIDASVIPVIPDCRIQNSVYMVAEKGADAIKSDHK
>jgi|Perma1|722251|33-606
STKTYDYIIVGGGTAGSVLAARLSEDERNQVLVIEAGGRVEDVLAIRIPFLGPTLPRSQVDWNYTTIPQTGLGNRIINIPRGFVLGGSSCINQMVFHRPSNGSWDHWADLVDDPSLSWEAVQKYWLRNSRLVDPVDGHDTSEEVILSAHGFGPVNVSVYSYTKPIHKSIIETSKKAVDEKFKFNHDQNAGSNLGWGWQQAAIGGGQRSCASTAYLSPLTNTRSNLDILINTQAAKLLPIPKTSNNLTPDLRIVEIAQNSTAPPICITARKEVILSAGFIGSPKILTLSGIGPEKELKRLGIPLLLESPDVGANLQDHILLPLYFTVVNGTDTNDELSRNATLRQEAIDQWIANRTGPMVNGQSNTVAYLRVGDDHFSSAGVKEDPSNGAGSAHIEILALDGFSRVSTIPAPPTGQFLTLIASLVAPLSSGNITFNSTDPFAYPLINPNFLTHKFDQAAIVQAMKDILEFVQLSPLNSLVTGIYGSIADAKTDAELLEYAREYSGSINHGSRTARMGPYGKKGKGWGVVDPSYRVKGVKGLRVVDASVFPQMPNVHTQASVYILAERAADIILGG
>jgi|Aspka1_1|21878|27-593;jgi|Aspfo1|56522|27-593
SGSQYDYIVVGGGTSGLVVANRLSENPNVSVLIIEAGGSVLNNSNVTDVDGYGLAFGTDIDWQYETTNQSYAGNAPQVLRAGKALSGTSAINGMAYTRAEDVQVDAWQTIGNEGWTWDSLFPYYRKSENLTVPTASQRARGATYDPNANGEEGPLSVAWPDIPANNLTNTLNATFQGLGVPWTEDVNGGKMRGFNVYPSTIDYTAYVREDAARAYYWPIASRPNLHLMLDTFVNRLVWKNGGSQGNATAAGVEITSSNGTISVIGASQEVIISAGSLKSPGILELSGIGNRDILERYNISVRVDLPTVGENLQDQTNAGLGASTTPGLTGTKTVVYPNIYDVLGNDTLAVAQSVRRQLKQWANETAKVSSGTMKAEDLEALFQLQYDLIFKDKITIAEILYYPGSTSSISAQYWALMPFARGYVHIGSADPTAKPIINPNYYKFDWDLTSQIAVAKYVRKTFQAAPLANLVTEETNPGFEAVAANGSEEDWKAWLLTQYRSNFHPVGTAAMMPKDKGGVVSDRLTVYGTSNVRVVDASVLPFQVCGHLVSTLYAVAERASDLIKADS
>jgi|Agabi_varbur_1|123150|37-599
GDVDYDFIVAGGGTAGLVVASRLSENPEWNVLVIEAGPSNKDVFETRVPGLSSELRPRFDWNYTTIPQDALGGRSLNYSRAKLLGGCSSHNGMVYTRGSRDDWDNYAEITGDQALSWDSILPVMKRAEKFSKDSSHKPVKGHIDPSVHGDDGKLSVVASYTNASFNDLLLETAKELSGEFPFKLDMNDGRPLGLTWTQYTIDQRGERSSSATAYLEGTGNNVHVLVNTLVTRIVSAENGTDFRSVEFATDADSPKIQLRAKKEVIVSGGVINSPQILMNSGIGRREVLGANGIDTLVDNPSVGKNLSDQAATIIMLDTTLPITDYDVDAALIEWKKSHTGPLAQGGRLNHLTWVRLPDDKLDGLDPSSGKNSPHIEFQFGQISHQLPPSGVPREAPIPSEASIDTVLQFAVVNLYTVSRGSISLSNNDPFSHPLIDLNMFGEEIDPAILREGIRSARRMLSSQAFKGFVGETVFPPSDATSDEDLDTFLKTSTVSYVHGVGTLSMSPQSASWGVVNPDFRVKGTSGLRVVDASVIPFAPAGHTQEPVYAFAEHASALIAKSYS
>jgi|Cryne_H99_1|4734|11-580
APKNFDFIVLGGGAGGCTVAGRLAENPNVSVLLVEAGVNNPSEITDITTPAKAMGLRNSQYDWKYKTTMIDRPDYTRIEKPNTRGKVLGGSTALNYYTWVRGSAATFNDWEEFGGSTWNWENTKDYFNKSTTYHDDLGLFPDDIKSIGNKGGPVDISHSDLVPELKPWRDALERAWVSKGHELTVDVYNGVQKGLFKCVNSIYKGVRSTAAAFLEGKPNITLASSTISKRIIFEDKTAVGVTVIGPDEREYDFYANREVIVAQGVYESAKILMLSGIGIKSDLEALSIQCVVDSKHVGQNLQDHPILSHVFKIKDGFGLDNHLLRAGAEHDGAISSYRKNHNGPLSSGLLELVAFPRIDDRLENHKQYRDYKAQNGGKDPFGPDGQPHFEIDFVPMFADAFQWHFPTPPTGDYMTVIVDLMRPISQNGVVKLTSTDPFEQPYINLNFFSHDLDLIALREGVRFVDDVLMNGEGMKDIVECDYPWPMPRNSDEGMIRQILERSQTGFHPCGTARISKDIDHGVVSPELSVHGVKNLRVADASVFPLIPDCRIQNVVYMVGEKAADFIKAAH
>jgi|Dipse1|3167|2-611
AAPAYDYVIVGGGTAGLVLAARLSEDSSKLVAVIEAGPNRKGDPRIDTPGLAMSLYEDKDYDWCFLTEPQEALNGRQIACPRGRVLGGSSAMNFSAILYPSKADFDDWAELNKDQDWSTEAMAPYLRKFHTFRPASEATKQRMLVDYMDEASYGTDGPLNVTIPDGYSPLDEAWVKAFDELGFRSKTDQIHGKMIGCFTNPVSIHPDTKTREYSASSYYTDKVHSRPNLHVLTEALVERIEWEDSASTGPLGATGVHVFHQADGKRSFVSVRAGGEVILSAGTIKSPQILELSGVGDAELLKKHGIPVKIANAGVGENLQDHVVSTTSYEIADDQMSGDNLQNTPGLMEAVMQMYAASRTGPMTGTMLGSAHLPPVDKDGVLSSDALQTLLSEAAADGYADFPGKAAQYSLLRRRLAAGEASVQFLFIPKQLNHETQQNTMQYLFGGQEPGNYVSAVALLNHPFSRGSVHITSPDARQSPAIDPRYLTHPLDLELQARHLQYFERLVGTQAFRKVLKQGGRRLPDTDSSDLDAARRIAADRAFTCFHPAGTCAMMPRELGGVVDSRLVVHGTRNVRVVDASVFPLEPLGNIQATVYAVAEKAADIIKRDA
>jgi|Aspbr1|60203|27-592
SGPQYDYIVVGGGTSGLVVANRLSENPNVSVLIIEAGGSVLDNTNVTDVNGYGLAFGTDIDWQYESTNQSYAGGITQVLRAGKALSGTSAINGMAYTRAEDVQVDAWETIGNDGWTWDSLFPYYKKSENLTAPTASQRARGATYDPNANGEEGPLSVAWPDIPANNLTNTLNVTFQGLGVPWTEDVNGGKMRGFNVYPSTINYTAYVREDAARAYYWPIASRPNLHLMLDTFVNRLVWKNGGSGNATAAGVEITSSNGTISTIGAKQEVIISAGSLKSPGILELSGIGNRDILERYNISVRVDLPTVGENLQDQTNAGLGAATTPGLTGTKTVVYPNVYDVFGNETQSVAQSVRQQLKQWANETAQVSSGTMKAADLEALFQLQYDLIFKDKITIAEILYYPGSTSSISAQYWALMPFARGYVHIASADPTAKPVIDPNYYKFDWDLTSQIAVAKYVRKTFQAAPLANIITEETSPGFEAVAANGSEEDWKAWLLTQYRSNFHPVGTAAMMPRDKGGVVNDRLTVYGTSNVRVVDASVLPFQVCGHLVSTLYAVAERASDLIKADS
>Theau2p4_006866|7-576
GEYDFIVVGGGTAGNVVAGRLAENRNVSVLVIEAGFGHPEQVPEITTPGRAFELRGSPYDWAFKTTLINRPEYERVEKPNTRGKVLGGSSCTHYHTWVRGSKATYDDWAEYGGEMWDYAHCEPYFSKCATYHDDAKTASPELFKIGQNGPLNVSTGDLLPELEPFRKALREAWVSKGQKLTDNIYTGEMNGLFKSVNSVYKGVRSSSWVFVKDKPNVHVLAGVNSKKIIFDQGNVATGVAVIDLSDGKEGTFKAKREVIVSSGVFETPKLLMLSGIGPADVLSEHKITPVVQSPHVGQNVLDHPILSHVFRVKEGYGLDNILLRAGPMHTAAVQQYQREKKGPLASTLLEMIGFPRIDDWLMKSEEYVKAKRENGGVDPFGPGGQPHFEIDFVPMFADAFQWHIPTPQQGEYLTVIVDLLRPLSRNGEIKLRSTDPLEQPYINLNYFSNELDLVALREGVRFVDDILMNGDGFKDIIREEYPFPMPRQSDEAMKTAIKERCQTGYHPCGSCRLSKDISQGVVDPKLNVHGAKNLRVIDASIFPVIPDCRIQNAVYMTGEKGADIIKADHP
>jgi|Monpe1_1|86974|29-408
PTNTFDFVVVGGGAGGLVVANRLSENPDVTVLVVEAGVSDKDALPLQVPFLWPNAQATQFDWNYTTTAQEGLNGRTLPYARGHVIGGSTSINALIYTRLAGEEWDRLAEETGDAGWSFENMKQYFLKNEILTPPADGHDTTGQINPEVHGKSGVVGTSLPGFSTPIDPRIIQTTKELPNEFPYNLDMNDGSPLGVGWCLGTIRDGARSSASTSYLAPKYADRPNLHVALNTRATRVLANARALPLKLQSVELASSAADPRIQVTALKEVILAAGSIGSPQILLNSGIGAASALRPLGVESILVDNPSVGANLSDHAMVHNSCLLNADLEEWMTSRTGPLVVTSPNTLTFLRLDGDSPVLKQFPDPVPGSHTPHFEFLTGN
>jgi|Fibsp1|827519|29-634
AGETYTHVIVGGGTAGLTVASRLAEDPRFHILVIETGPDEQNNTIINDPDQVTAAATTFSYFFATTPQDVNGKSLIIPQGRVLGGSSSINGMQWTRGTTGQYNTFEQLGSAGWNAQSLFKYMKKSEHFNVPNAYQTSLGATSAPAVHGTSGPVSVSYPQPYLGTVSFGSYISSLLKFFKTTHLSQIPDACTGSPHGAVRFFYSLIPGASKDDSGGNRRCSSAVAYVYPYANGAHAGQKSSLTVLVGALATGVVWGNASQGLQVASGVSYAAAPASPAPPANTTLGTIYQVKASKEVIVCAGALGSPHFLELSGIGDPKVLAAASVPVKVSLPQVGTNLQDQPLITNIYTINPANPPAWTNVTNEVTEGAVGFLSLADVLGAQNAHTAGQQLLATVRQRAQAIVQKGGHTSVAGLSKQLQAQAESMLDPNNPAPVTEMSFATDAGGQSAALQVWNLLPQSRGTVHISSNNPAALSSVNPMYLTEPFDIFLSANATKAARGVMNTPPVSQLLLNETSPGYVVVPANATDAQWQAFIKTDVTPTIHPVGSVAMGAKDEGGCVDSNLVVYGTKNVRVADSSVIPIEISAHLSGTVYGIAEKVADIIKASS
>jgi|Galma1|230577|33-597
KGLNFDFIVVGGGTAGSVIASRLTEDPRFKVLVIEAGPSNEGVLNSQVPFLEPGLLGSPFDWNFTTVPQAAAAGRVINYPRGHILGGSSSINGMFYTRGSSSDFDRFARVTGDPRWSWDSLVPYFLKNEKWVPPADNHNTTGQFNPAFHNLKGTGMTSVSLSGFPQINTDGRSIQTTKDLKAEFPFNLDMNSGNPLGLGWLQSTTGNGERSSAATAYLTPLVVARPNLEIVLNTQVTRVLPVGSGPTLLSFLKIELSSGPGLTTITASKEVILSAGTINTPHLLLNSGIGDKAQLKNLGIASTLNLPSVGKNLTDQPLLHVSWFANSNNTIDTLKQNATLQAEALDEWEKKRMGPFVNTGINQVSWTRIPDNSPIFKTFADPSSGSNSPHIELVISNSGGFSVNPGNFVGAGLAVVTPVSRGSVSLKSNNPLDSPVIDLGLLTSDFDVLALKVGVATARRFFAGPAWKGYVLQPAGAFANVTTDQALEDFISINAFAAAHPVGTASMSAKDANFGVVDPDLKLKGAKGLRIVDASVMPFVPCAHTQAAVYAIAERAADLIKADWQ
>jgi|Aspve1|140021|34-618
DSQEYDFIIAGGGVAGLTVADRLTEIPDVSVLVIESGAVDHGEDFVYIPGSYDLVPYSWPGLTNEPSRELNDRVFDSVVARVAGGGSIVNAMIFLRGTSLDFDGWESLGNEGWGWEGMLPYFIKSENFTEPTPELAREGNLTWDDSVRGHDGPVQYTYPNYIYPGLGVIYDAALHIGLQPRLDPNAGENTGVFNQPFAIDATTWTRSSAKRNHYDPAVNRPNYHFLSNTTVARVLFDGTQAVGVEYLPSAGGQISRAYASREVLVAAGALHTPQILQLSGVGPRRLLESLDIPVVSDLPGVGSNLQDQTTLPFVYTWANSLTPNATTFLTNITFAEEQRALYDEGLPSAWTVTRRLAPKFAFMSYEEATIDTAYERILADAEARDPAESLPPDVDPTVLAGYAAQRQLMFDEFRDPGLSVGGVSWNTDANVQVFNVKPFSRGHVYINQTDPLANPVIDFRTASDPTDFELHIALFHKQRELFSAPSFAALGPTELVPGLEVQTDEQVLETMREILEPSNGHQCCSAPMMPRELGGALSSEMKVYGTTRLRVIDISHWPKELAGPPMASIYAAGEKVADMIKAEYG
>jgi|Ricme1|680922|29-595
LNKTYDYVVVGSGPGGSVVANRLSEDSNVNVLIIEAGGNPDGNVLAEAPWLAPGDLSTTNDWNFTTTPQSGLDGRSFAYNRGKALGGSSTLNFMVWDRGSRDDYDRWANVTGDDGWGWDKLEPYMRKAEGLHAPQDGHDLSGQLNVSAHGTDGPLGITVGGYSLPTDARVINASKEIGGQFGFNLDMSTGNTIGTGWSPVAQRDGARSSGWTSYIKPYLNRTNFDVLIDHQVTKVLQTGQEKGVPVFRGVQFAQNSSAPTQNLNVTKEVILSAGSAMSPQILLLSGIGPKDGLSALNIPVVVQNEAVGKNMQDHALITNVYSVKDGMFTLDPVSQNATFAANAIADWNSTRKNELVLNACNQVGWHRVNDSLLEGKDPSAGPTSGHYELIYTDAFVSFTNAMTQPATGGYFTVFTNVVSPASRGSLTLNSTSPWVQPLVNPGILADPLDLVIMREAIKAGAAMANASSFKDFLVEPIGPYAEALAKGDAGIEAYAKNLTTTVWHITSSLSMTSEKSTDGALNPDLTVKGTVGLRVVDASAFPFIPAAHTQAPTYILAERAADIIKGV
>jgi|Aspni_DSM_1|156565|4-607
LKSYDYIIVGAGIGGLVLASRLTEDADVRVLLIEAGANRMGDPRIETPGFLETLYGNPDFDWDYMSEPQVHVNNRQIAQPRGRVVGGSSTMNFSVIMYPSEANFAAWKSLGNEGWGPEDIAPYLRKFHTYTPPSEETAAFLSLDKYMKQENQGKDGPIPVTLPNVYGPFNQAWDETFGHLGWRTDVDPISGRKIGAFTSPLSVDGATGRRGYAGAYFSPKVAERPNLDLLAETMVERVLLTKDADGLATATGVQVKTKGEETREIVANREVIICAGSLNSPQILELSGIGKRDLLEKHSIPVVVDRPGVGENLQDHCLAAVSFEVADGQISGDITRDPNVVQSLIKLYEETHSGPLAGMPVSMAYLPLMDHDGRLSSEKVEELLTQHLDQHIKDAPTAQQQQYALQRELLQEGRNASAQYMFLPIQVHMNPGKTTMSDVLAKALPGNYITILVLHNHPFSRGSVHIRSANADDKPIYDPNYLSHPLDIEILARHVQYLDQIAATEPFAGLLKPGSRLPERAIDLTDLEKTKEIVKERLFTCFHPAGSCAMMPAELGGVVDSKLKVHGTRNLRVVDASVFPLEPAGNIQATTYAVAERAADIIRG
>jgi|Coclu2|110201|17-624
TSRSYDYIICGGGTAGLTIAARLTEDKDVTVAVLEAGGNALDDILVDAPNMFPQLFGKPQYDWNFKTVPQKGTAGKVHGWVRGKVLGGSSAVNFSMFSMASKQDLDNWKELGNDGWSFEDLKPYYRKSETYHPASDSHGEKMDNKYLDKSLRGTSGPIHISFPEGEVTWSQEMWPKTIKNAGYAAVNDPRTGSAIGGFNQLSTIDPKHNRRSYAAREYYEPNKDRANLFVFTNALVSKIQLEKNADSVKATGVRFTFNGSPFTVKANREVIVCGGSINSPQILELSGIGSPAVLQKAGVEVVVDLPGVGENLSDHTATGIGVKDEYPTAEVLARNPALVQQAIEAYMTHKAGPFASGPTTTGFASLAKVSPDLSNPESHIQSHVQAYSNEHQSSDPAGRDALLARQLLDPKEAVCQLVLLPTGANPNFPEDASKLFPSEDDGMWITLGVASTRSFSRGSTHITSSDPEAHPSIDPAYFSHPLDIDLIARSTLHALSLADVEPLASVFRRDEKGGLVVPKNASGPLPRSLEEAKEWIQQNTVTEYHPIGSCAMLPKEKGGVVDEQLRVHGVQGLRVADASIFPLHVQGNIVSLVYAVAEKAADLIRGKT
>jgi|Venpi1|212533|16-603
ADSTYDYVIVGGGLTGLVVANRLSEDSTKTVLVIENGILDNGTTSSIPGNSGGLNLAAMYDIHSAPVPNLGNQTFLVTVGNVVGGGSYVNGMQFDRGADADYDAWAELGNKGWDWTGLKPYFAKSNSFDAPSSVTVKNFGISYKKDAYGNGPLKVSIPDYQFPDMKTIYHSWDHVDIPHPKEGFNQPVGVYWSPNSINKKTATRSTSRSAYYDPVVSRQNLKLLTNTHVDEITFHKNAAGGLAANGVKYTSRETKQQTQVLAAKEVILAAGGVFTPHLLMISGIGPREVLEAAKITVKKELNAVGSNFQDHIANYMNFELRNLDPENQGALNTNTTFSQAANDQYAKNRTGPMSVGKAQGLVFLSLQHFDKAFKTTVNKIRSQIPTNFLPARYSKDAKLLAGYLKQREILAHQFSGTDSAVGEIVIQPWGFSGIANNRPLSRGTVTLNTTHPTAYPIVQWNTFQNPVDADIMVALTRYNRAHWATSPSLAKYAPLETAPGAQYQTAEEIIQGGIKKGTLQPTFAHPSGGCSMMPEELGGCVNDKLLVYGVEKLSVVDASTIPLIPACHLQATMYAMAEKAADLVKARA
>jgi|Exigl1|735730|37-624
ADSYDFVIVGGGLAGLVLGARLSEDANHTVLVLESGGTGDDVRDRIDTPGDTYYNTLTKSAIDWNFQTAPQPGVNNRQLVWPRGKVLGGSSAMNGMYMNRPAEIEIDAWKGLLDNMDNANNWSWDALYAAMKKSETFTPPTDDIAQQVAITFNPSSHGTNGSIHQSYPGYTFPQVAQWLQAAPNAGIATSSDTYGGQNWGAYIATSAIDPTTWKRSYSRSGYLDALPPRSNYDVLANAHVSRLVFDPSSPSGNLSATAVEYTRDGGGTFLQVKVKKEVILAGGTVGSPTVLMHSGVGPKDVLDAAGVAVLSELPGVGQHLQDHLSVPVVWTTNADTAGSVFAANGPESTDPKFLSYVNSATAYVNASRIFGDGVSTFQTGILQQMNNYLPPASSDPTVTAGYKAIYSATANSILTSPVGQIELLLALNSAGVMLITAALQHPFSHGRIYIASNNPMDYPVIDPNYLANPADYTLLREGLKLARQLGNAAPLNSALTGENNPGPSVQTDQEWEDWLRGGVGTEFHPSSTCAMLPLSLGGVVDANLRVYGLANVRVADASVPPISFSAHLMSSTYGIAERASELVRAFYN
>jgi|Triha1|91657|7-603
LDAYDYIIVGGGTAGLVVASRLSEDLHATALVIEAGRDHRDDPPVSTSGFLSLLCGNDSYDWKFTSTPQPGLNSRALSLARGKGLGGSSAINFMHTVYPTAASIDAWLKLGNPGWSYQDLAPYYQKFGTRHAPTDEIRAITRIKSLDDSLSGYGPIQMSYGQAFGVTNSAWMDAHISLGLKETNDPIPGSVTGAFQNAASIDPTTKTRSYAASAYYNSQIRQRLNLTVLTETIVQKIMWQGQEPDVVATGIQVREMNGTISTVKAQREVILAAGAFQSPQILEVSGVGGSKLLDALGIDVILDIPGVGENLQDHAQVCQSYEVKDGIPSIDMFRDQELVGAAIAQYRINGDGPLGTNASSTSYLPIVDKNGPLSAESKKILLDEFVTDSSERNVILKELLMEAGAPALSYVTFPCQINTDIEDLTSFSNYTAPAKPENYFTILNALGHPFSRGTCHITSQNMDISPTIDPGYFKHPVDLEILSRSVMFAEKLMATEPLSSTILAQPNGRRLPETIPSTLENARHIVEERVISNMHLCGTCPMMPREEGGVVDSRLLVYGTRNLRIVDASVFPLIPVGNIMTTVYAVAEKAADLIKED
>jgi|Pencop1|4873|11-614
NMDEYDYIIIGAGIGGLVLANRLSCNASINVLLIEAGANRMGDPRIETPGLLATMYGNPDFDWDYMSVPQTHAKNRQIGQPRGRVVGGSSALNFSVVAYPTASDLDAWKALGNDGWGAKDMAPHLRQFHTYSAPSEATAELLGTSRYMNVDNQGSHGPVPVSLPDVYGPFNKAWNETFAQLGWETDADPLDGHKLGAFTCPLSVDSKTGARGYAAAYYSPDVAARPNLRLLTETMVERILFKEENGEVIATGVQVKTQGTPNPYQIIATKEVVLCAGSLNSPQLLELSGIGRADLLQAHDIPVIIDNPAVGENLQDHAITSINFEIADGQVSGDILRDSNVVQALIKLYEETRGGPLAGMPLSMAYLPLMDGTGAVPKEEIETLLSKYLDDEETPANLQAQYSQIRKMLLQSDESSSHYLFLPAQLHMNPGKTTLTDVLAKTLPENYISIMMLHNHPFSRGSVHISSGKIEDKPNYDPNLLSHPLDLEIMARQLQFVDRIAETAPFSTLLKTGKRIPENATDLSDLDHVKDVVKDRLYTCFHPAGSCAMLPRENGGVVDSNLKVYGTKNLRVVDASIFPLEPTGNIQATVYAVAERASSLILDG
>jgi|Rhiso1|10227|71-640
SNKTYDFIVVGGGLAGITVAARLAEVSSNTVLVIEAGRDDRGDSRVYDIYAYTQAFGTDMDWDWPADQGRRIKGGKTLGGSTSINGGAHTRGLAAQYDAWSSLLSAGEQNLGWNWASLFSYMKKSETFSAPNSQQAAKGAQSTASYHGTSGPVQVTFPDQMYGGPQQPAFVQTIKKTHNVSLCPDLNGGAPNCVSYTPLTIDWHRNGYRSSSAEAYLTPVQERRKGWTTLVEQQVTKILFQSGSNPAVATGVQFGRASGSRYTAYARKEVILAAGAINTPALMQLSGIGDPSILSSLGISTVVNLPTVGKNLQEQTMNSLGAKSNGFDWGGRGPSNVIAFPNLYQVFGSQGASIASQIQSNVTTWANSQAANGGSASALQKIFQVQADLITKQNAPIVELFYNTGYPSDLGISMWPLLPFSRGRVQIESTDPFLKPKVTVNYFSVGFDLQCQIAGARMARKILGTTPLSGLSTGEVIPGKSTVPDNGSGGSDADWTRWIKSQFFTVSHPVGSCAMMAPELGGCVDGRLRVYGTKNLRVVDASVMPTQVSAHLMSTLYGMAEKASISLSKD
>jgi|PleosPC9_1|64934|35-604
PDVSYDFVIVGGGVGGSVLANRLTENPSTKVLVLEGGPSNEDAFETKVPFFVTRIPAQYTWNYTTTPQVGMHNAEVPFARGFVLGGSSSINGMFYTRGSSDDFDRYAEVTGDSGWSWNNVQTYFARNEKWTPPADGHDTTGQYDPSVHSTTGINSYSLSGHHQALDPLVFQAGQELGGIFDFKLDYNDGTPLGLGWLQAAINGSHRSSAATSYLGPQFISRPNLHVLVNARVSRILQTGSGSTFQGVEYTQDINSGSLRTVTATKEVLLAAGVIGTPQILLNSGIGDSSYLTSVGIPPLVNLPSVGRNLTDQPTTGCLWNVRSDADTFDPVFQEQNVLDDAMDEWNTDGTGPLVVTPIGEVVFFRLNETERTNLGLPAGVDTAAGPNTPHLELAIGNGFVSPAPPPGRWLTISTNLVSATSRGSVTLDTTGGFNAFRAPHIDPAFYTTDWDIRAMREAVKAAKRFVSAPVFQNYIVEPLGSLATADTDEEIEEYVRSNSGTTAHPVGTASMSPKGAQWGVVDPDLKMKGGIKGVRIVDASVFPYNPSMHTMAPTYVIAERGSDLIKSTWN
>jgi|Aspcand1|131021|13-599
DGRMFDFIVCGGGTSGCVIAARLARIPNISVLLVESGRDSGLAPEVLIPGHYVKQLQEDKAGLWELETVPQRHLNNRRLLFLRGKQLGGSSAVNYMALARGPAADYDEWAKLTGDAGWKWDNVLPLMKDLEDFDPKLPPGASDFAQPKASVHGSSGQENPRRSPLKVGFGKELVPGVNTFFQACVEVGMPMCLDNNSGNPVGVGLAQFNVRRGERSYAANAFLDHSARARFRNLTVLTDTECDRVCSDGRIATGVDLYHKATEKTVHVRCRKEVVLCSGTFGSPKILMLSGIGPLDVLQKHGIPVVIDSPGCGRNMLDHSIITCEYKVDDSIPAHNQIFLDPGLYDQAKSQYADSRTGPLATYGSSGSVSFPRIQRLFESKEFSDLDSHTQEFLLEPTRPSAEIWLGSGPSVYATDDPSKSYITHEMLIQNNLSKGTVTIRSRDPRDPPLVDPNFLAHPFDRRIAIETVRAALKVASTEAYRGTIETLVHGPKIDIGVTDPDTIRDEDLLQFIQDNLDQGYHSMATCKMGKRGDPTAVVEDGFCVKGMQNLRVADLSVCPILTCNHTQINAYLIGLRCAQELEKQYK
>jgi|Fusfu1|13250|31-609
RTEYDYIIVGAGASGLTVANRLSEDPAVTVLVIEAGDFDKNEDIVTIPGLAGGAVGTKYDWNLTYPATTSLNGRNVSIPLGKVVGGSTKLNRMVYDRGSKADYDRWAELGNSDWQWDTLLPYFKKNEKFTGPTTDIKKEYGITTDPSAHGSSGFIHSSYSPFFWPTTKSLVKATEELDIDVAFDQANGGAIGGYFCPHNLNPKTVVRSSAQDYYSAVSQRKNLQLLPGNQVTRILTSKNGSSVRATGVEFAKNKDSAKKTVKAKKEVILAAGAIHTPQILQVSGIGDSALLSSIDVPVVVDLPAVGQNFHDHVLLAVVGTINAPIQTGNLTGNATFAAEARAEYDQQKKGPYTSPTGDFLLFLPLSNYTSSASSIHKQAASQDGSKFLPSGTPAEVVKGYKKQQKVLNDKLLDTKSAILEIIWADGTSILGLQHPYSRGSVKAKSSNIFDSPDANPEFLSNPLDIAILTEGVKFARKLSAAPSIKSLNPFEIVPGANVTSDSDIEQFIRSSASTLFHPAGSCKLGSRSDGGVVDEKLRVYGIKGLRIVDASVIPLLPATHTMTTVYAVAEKAADLIKRG
>jgi|Claca1|112787|29-636
QDTYDFIIAGGGTAGLVIANRLTECPDIRVLVLENGPVPDVVANTKTPGGNQYLAGTAVDYNYYTVPQKNLNNRILPYHRGRGLGGSSTINGLYYGRGSASVFDKWVQLGNPGWGWDDLYPLAVKQTHFNAPNFNDANDHSFETWDPTAYSNGELQIAFQGYVPNSNVGFIQAGEAIGIPIVDELNNGNNTGVKQGTGCFDSRLRRSSSYEAFYVPIQNRTNLDVLHYASVTAIQFTKSSNGTSTATGVSFTDQPTGQFINVYAAKEVIITMGAFNTPQLLMISGIGPEAQLTTNGIKPVYINENVGQNMNDHSVFSIMATVQQSASTSSIAINDSTLAAAEQQFLTDGTGPWSAPSGITNAFQQLSNATLQAIGAQAVLDAGLVNQSHVEFLYESVFYPSNVALLPSSPGSGSGSSASCSWTAPPTTPNSPEAYYIPQSNLSYISLTASPLVALSRGSVTLKSSSMSDAPNIDPNYYADATDRAVAINAFKDLRKLLAHPALAQYTVGPANGEVQPGWAHVPANASDDVIFQYIQANTIPNWHASGTCQMLPERDGGVVDARLRVYGVQGLRVADVSTVPRLPDVNLQGPVFMLAEKAGLLIKEDYG
>jgi|Pennal1|4800|23-591
SDSTYDYIVVGGGTSGLVVANRLSEQKNTTVLVIEAGGSVYNNPNVTDTLGYGKAFGTDIDWAYETTDQEYAGGSSQIVRAGKALGGTSTINGLVYLRAQAAQIDAWEAIGNKGWNWKTLLPYFKKGEKLQDPAKHPVLDGSGITFDPAYHGFTGPLKVGWPSTQLNDGLAQKLNATYQNLDVPVQFNHDSNSGDMVGYSLYPKTLDYELNIREDAARAYYYPYQNRTNLHVWLNTHANKITWKDGHEATADGVEVTLSNGKTTVVKATREVILAAGALKSPVLLELSGVGNPDILAKYGIATKVNLPTVGENLQDQMNNGLQFESKKSYADGKSADYVSYPSAAQLFPNSTALGADLLRKLPAYAAQVASANGNVTKASDIYRFFKIQWDLIFRDGIPVAEILLSPYGNLYSSEYWGSVPFSRGSIHLSSADPMAAAIIDPKYFMLDFDFEAQVQAARFIREVFNTEPLGDMAGAETTPGLSTVPADADDEAWADFIKGKYRSNFHPITTTAMLPKEIGGVVDTSLKVYGTSNVRVVDASIMPFQVCGHLQSTVYAVAERAADIIKGR
>jgi|Cocvi1|31799|11-580
TTQVYDYIVCGGGTSGCVIAGRLAEDPNVNVLVLEAGPDSADLENVHMAGGWSNNFDSETDWNIVTEPMEKIDNRQVKVSRGRFLGGSSGVNGTLCIRGTKQDYDDWGLDEWTGDKMFQYMKKAETFHGKDWHKADLSVHGTSGPLHTEPHDLAPISELVRESLIEKGLPYRPDMFSTGETAHGCGDVPRTVHQGIRTMAADFITKDRKRDNITIKTEVTVDKVTLSQDRDELTATGVSTISKTGQKIEYRAKKEVIIAAGAYCSPTILMRSGIGPKDQLEEHKIDCLVNLPGVGKNLMDHVLCFIFYEVSPPNLTNDHLAHHGNAIEATYQLWKDKKTGVLSTFPFGIFSWARLDSRLASSPLWTSAPRLPGRDPMGLLPTQPNVEFWNTEMYGDPKQYTDFPVDNKHAFAMCALLFNQHSRGSVKLRSKDAQENPVVDHRYLEHPLDMLVMSEACRFANEIVMEGGATKSVVKGSWPPGSRHHEYKKREEWEGYVREHATTCYHASGTCAMGKSDDANAVLDSRLRVRGVRNLRVADVSSIPKVNNGHTQMVAYGIGEGAAELIREDA
>PTRG_06749|31-602
NSRAYDFIIVGGGTAGLAVASRISVGIPDLSILVIEAGPDGREEPGISIPGRKGSTLGGKYDWNFTTIAQPAANNRVFSQNRGKVLGGSSALNLMTWDRTSAYELDAWEHTLGNEGWNWKNLYAAMLKVETFLPSPAYGTEGVGKTGPIRTLINRIFPKHQDTWYPTMNSLGLVTNRESLNGNLIGVSTQPSNVSPNYTRSYAPEYLKLALQNVDLKVETRVAKINFKGTTATGVTLEDGTTITARREVIISAGSFQTPGLLELSGIGNATLLEKLGIPVVKHLPSVGENLQDHIRIQISYQLKPEYPSFDVLKNATRAAAELALYNADRVSLYDYTASGYAYFPWSIVSNATSSKFQNLVLNDKTLTSTTDRLKKSYFSPTLSTMVPQLEVIFSDGYTGLKGYPAANSSQFGIGTFALIGVVQHPLSKGYVHITSRNISDKPLINPNYLSNPYDLQAATNLAKFLRKIASSKPMSDVWTEEYEPGSSVQTDEDWKKYALANTLSIYHPVGSAALLPEKDGGVVDTKLKVYGTKGLRVVDASIIPLLPSAHIQTLVYGIAEMAAEMIISEHK
>jgi|Altal1|984992|17-595
ASETYDYVIVGGGPAGLLVANRLSADPDVTVAVIEAGDSAYNNPNVSYVPKSILEYGLFIGTSIDWKYMTAPQKYAGNNSLNYWAGKALGGSTTINGMTYLRAEKDQIDAWEELGNEGWNWDGMLEYFLKQEGFEEPSEALKKKGAIYKDDAHGKDGELAVGFTPYLIGQGFVDILKETSEALGHPYNTDANDGNMRGFNTWPMTLNSTGPIRADGARSFYFPIASRPNLQVFFNTTAARIIWDEEQSATSEVVASGVEVIDAKNATHTISASKEVVVAAGSIRSPAFLEHSGVGNPAVLDPLGIKTVNPLHSVGSNLPDQPQNGIAYNSSTNWTGYPTFVTYPTASDLFGDELPALVDEIRANLSAYAEAIVADYPPNTISVETQKQLLEHQVDLVFDPASTVPLAEILWAPTDHQIIAQLWNLIPLSRGSIHIQSTDANSPPSIDPNFLQLPIDMYVQAAAAISIRKHFATLPLAEHTIGEISPGFQAVPEHASWRDAAWDTWIKKSLGGNSHPVSTCAMLSKNLGGVVDMEGKVYGTHNVRVVDASVFPTQISGHLSASVYAIAGKLADAIIRAQS
>jgi|Phaca1|250247|9-621
SNQSFDYIIVGKCVACTAGLTLAARLAEEPNVKVLVLEAGQANIDDPQLLRPAIYGVHLGNDSYSWDHKTIKQKHVDGRESSWHRGKGLGGSSSINFLCYTKPRLATSMGFTDFERLGNLGWNWKNLEQYFQRFEGFSEPTEEYKKRTGVKTETWNVGRQGPLKISFPASISEAEVRIQQAFLNNNLPPQGCHFLPNNYDPQNHKRTYATNAFYLPYKDRPNYKVAVGAHVNRVLTENTRNSSWSATGVEFFDEASGKVRTVNATKEVILSAGTLKTPQLLELSGFGRKDVLEKIDVPLKVELPGVGENVQDHIFLGISWELKDDVPFDTLDLLRDPAVAAKHLELHESGSGLHTIGVIGFAWNSFDMFAPQDKQADIYDKMKDAVAKIDDKAHPGLREQFEVAMERFEPGKAGSPGCEFISFPGFMSGPNTPEPGKRYASILVAMNHGFSRGTIHSTSSDPRKDPEIDAHYFEQSFDLNIHIEMLRFARKVANTSPMKEMVVKEVNPGLEIQTDEQWGGMAICFRAKDEGSADEMAVDWLKKTFSTTWHTAGSCSMMPREKNGVVDTNLKVYGTSNLRVVDLSIIPLHFASHSQSTVYAIAEKAADIIKAAA
>jgi|Stasp1|242105|11-582
PAEVYDYIICGGGTSGCVIAGRLAEDLDAKILVLEAGPDNADLENVHMAGGWSKNFDSETDWNIVTEPMKNVDNRRVNCSRGRFLGGSSGVNGTLCIRGTKQDYDDWDLDGWTGEEMFDYMKKAETFHSKDWHKSDDSVHGTSGPLHTEPHDLAPISDRVRESMVDAGLAYHPDMFSTGESPHGCGDVPRTVYQGIRATAADYITKNYKRANINIKTSVTVNNILFTHDDDSIEPRATGVSTISKSGNKIDYQARKEIIVTAGAYCSPPILMRSGIGPSAQLKKYGIPVLVDSPGVGANLQDHVLCFIFYEVNQPNLTNDYLAYHDNAIASTYQQYVEKKTGILSTFPFGIFGYARLDERLKDSELWNNAPREEGRDPMGLKPNQPNVEFWNTELYGGPKQYADFPIDHKHAFALCALLFNQHSRGSVTLSSADPLKNPIVDHAYMADPLDMLVMSEACRFGNEIIMQGKGTKDIIKGSWPADLAHHEFTKREDWEPHVRQHATTCYHASGTCKMGKDGDKQAVLDARLRVKGVRGLRVADVSSVPRVNNGHTQMVAYGIGEGAAEMIKADA
>jgi|Puctr1|10946|1-580
MEEKFDYIVVGGGMAGLAVASRLSEKPELTVLVLEAGETGINNPAISVPGLMVTNLGSDIDWNFCTVPQEGANQRKMSYPRGKVLGGSSAINFMMSSRAEAEDYDAIKRLGNPGWGWTEIERASKKSEKLIIPPTNSPYIFNPESHGRDGPVVNSFPKYIPPQFTSYFTACAAAGHVIQKKDPFAGKLEGAYIYPSAIDDHGSRVTSATAYYFPNQSRTNLVVRTNCEVNKLILKNNGDNSELQVLGVEYSSCGTPFRVLVTKEVIMSAGSIGTPAILERSGIGNEQILKSLNIPVTLNLKGVGFNLSDHVFVIANYRLKPGHRTLEDLTKDPGYAAEQKLIYEQSGGGLFSHPTSIFNFQSLRSIVSEDEMNEGLKLLKNCPSYLSPKQFEAVVDRIMNGVALEFSLVNTFFEPELPSDRDTSYLTANVILQYPLSRGSSHIQSQDPGAAPLIDPKFLMHPFDAWLLAQGAKEIRKIMAQDAHQDIILDEHYPGPSVQTNEQWEESVRRRALTSYHPCGTCSMLPQSESGVVDPQLRVYGTQNLRVVDASILPVQLTSHPAMTVYAIAEKAAEMILNQS
>jgi|Fonnu1|53|29-628
TIDTYDYVVVGCGIAGLVVAARLSEDPTVSVVCIEAGSLDNYEDSIEIPVYIGDRPAAYEWDINTTPQKQLDGKPRVTVMGKGVGGGSLINGMIWNRGNQNDFNIWAGLGNPGWDWENLLPYFKKSETYTPRYYDGVQNQPVTFDESMHGFSGPVNVSYPQYFWPQTGNWFEALNTLHIPDCFDPNDGLSAGSYFLPSSIGPVNQTRSDARQAYHDMAAGRPNYHLITNAQVGRVFFDNNSTGSEAVRAGGVQVVDLLSNTTRFIGAAREVILAAGGIHTPQILELSGIGNASLLESLGIPVIQNLPGVGNNLQDHAMVHLSYPFQNTSVSRPAWLLTNSSFDSAARLAYLSSRTGPWTAKPSTAVAFPSLAQMANSTRYISLLEDAMGRFGLVPSVLPPEYTSPDRSGLTVLVGYGMQHNMVAASLLLNTTPAYEILNDNSGGLDLALMRPLSRGTVHITSADVRHDPAVNPNWLSHAVDLEILLLAVRFNQRILSTPPMQGLEPAFAPGPDGSIARDMTREQIASVLRRGVGTEFHYSGTAAMLPLDLGGVVDPNLTVYGTRNLRVVDTSLFPVIPGAHLQAVAYAVAERAADVIKGV
>jgi|Phisc1|598208|20-608
AVASYDYVIIGGGTAGLTIATRLSENPDTSILVLEAGNDHSNDTNVLSPGLYTTMYGNPEYDWNYKTVPQIYANDQEVAHPRGKQLGGSSAINFLFWTHASQQDINNWGQLGNANWSWEVLEPYFTKSENFLAPSYHVEEDLETEYIVPSIHGTSGPINNTFPDIYGPLDEAWPRTYEMLGFAPKIDPRDGLALGGYTNLINMDLKGRTRSYAATGYYLPASKRQNLKGLTRALAEKILIEKGHSVRATGVQYSIGNSTEIVHAKKEVILSAGSIGSPQILELSGIGNPSLLKTHGIDVLVANENVGENLQDHIYVPVAYKVIPGVTTLDNFTDPDYFNAAYEQYITNATGPLATTGASSGLLSCPQIGCGDLIPPAFSNISSSLAAQYSILNKYFQTEAVTQELTVTGGMSPQYVNDTTKLFTTSLTGNFFTLLGVLEHPYSRGAVHIQSSDPTVYPEIDPKYLSNPFDLEVLSRIALHLQKVARTPPLSDLLKGNGTIYQPGYYELDSNNVGEWIKQNLQSEYHPAGTCAMMPKEKGGVVDERFRVYGVDGLRVVDASVFPLMPRANLQTLVYAIAERAANFMKEDD
>jgi|Eutla1|11463|2-611
DSKPDFVVVGGGLAGLVVATRLTENPETTVVVLEAGKDHSSDPRIRTPAFWISLLGQDDFDWDYRSSEQKGFDGKVVPLSQGKMLGGSSAINGEAFVANSKSAVDAWAEFGNPGWDWETLAPYYRKSHTLTRPSPAACEHLRLSYIDDSVRGTSGPVQASFPEETDDPLPAAWVDTLAALGYPASGDPFSGQFSGGYINAMNIDPVSKTRSDVVSAYLQPAKGRANLHIEQGATVEKLIFDTSSGKPKAIGVQVRKEDNVLRTITPDKEIILAAGAFGTPKILELSGIGSREHLEPLGITVIVDNTNVGENLQDHPNTSMSFEVVDGVKTLDALSRQEPDAVHAAMQQYKDEKSGPFATNGNFVGSILPLPDFQGPGGKAALDRVLSTTTGDATPGPFSPFHASFVHRVLGTPAEGVGSLFTYPSRCNVIPTGAGASIINHGDDSAPGNFLTICAALLYPLSRGSSHISSANPTAKPVINPRYLEHPLDLEVLARFLQYIEKIVHSPPLTKYLKPDGRRNYGAPIDLSSLEDAKQYTKKSGLSCWHPTSTCAMLPEERGGVVSPDLLVYGVEGLRIVDSSVIPLATRGNCQTTVYAVAERAADVIKNSYG
>jgi|Aspuda1|4753|13-613
DVAVFDFIIVGGGTSGLVVANRLTEDPNTSVLVLEAGTNRLTDPRILVPGLGPTTYGDPDFDWDFRSIPQEQLNGRQLLATKGRTLGGSSAINLGLVVYPSRSGMNAWEKLGNPGWGWDGIEPYLRKFHQATPPSDAIREFFTGMKYDQEDQGSNGPVKVSFGDQYMPFHGAWLETFKNLGYPQVEDPIRGAGTGPFVSPGAVDPVTHTRSHAGSGYFGADIQRRPNLRVVTGALVERIVLEIREASAIATEVQFCKGEQTYSVPATKEVILAAGATQTPQILELSGIGRADLLRSHGIIPVIDSPNVGENLQDHGLVAFGYEVADGMPSGDMARDPAVAEAAMEAYKKDGSGPLGMVPLVSAFMPCMNLSTANRRQLLSTIDASITSGNLPRAQQKQYPILRKLLEDPDEPTAQYILAPFQILPREGNSPKGLLSMSHPGCFITIVAALSYPLSRGSVHLQSADTKAVPAIDHGILRHPADLELHARHSIWTETLAETEPIASLLKKKGARLHTPERLTDVERAKELCKELVLSEWHTSGSCAMMPRDDGGVVDPKLKVYGTANVRVVDASVFPLEPRGNIQATVFAVAEKAADIIKQDS
>jgi|Phchr2|2988597|2-542
GYLREIRNPEYDWMFAITPQQNAPVAHLHPWARGKMLGGSSAINIMAYTKPVREELDALETLGNPGWNWGTYQKYAKRLERFCTPLPPIMDEEFRNLYNPDSVGHDGKLTVTFIPTGSGADAAFQQSVANNGVDIIRDALDGEVIGIWKGLSTVDPQTGHRVDAAKAYLLPALGRPNLTVLTEAYVCRILTRTEDGSVIASGVEFEHGGTRYTVSAGREVILSAGALKTPQILELSGIGDPRILEPHGIKTVVNLPAVGTNAQEHITSPTLLYRMREDKGIVTTHVLVQEERMKEVYARLNVKGDFNLLINNFAFVPLHVASDQAEALIAKKKAALAHADLPPGLRKQYEVQLQLLESGRGADVELMSTAVIPWPIADPTKPHMGFAPALSRPWSRGTVHITSADPKAAPQIDPHYLEDEFDLEVLAEGWKFARKVGQTKPWTDVSEAQVNPPPEMDLSTDEQVKELVKKNIVTTWHTCGTAAMLPRELDGVVDPTLKVYGTKNLRVVDLSILPLQISVHPQAFVYALAEQASDIIKGAAA
>jgi|Asptu1|49308|4-564
TDQTWEFIVVGGGPAGCALASRLARSARRPQVLLLEAGPRKDDPSLRVDGQRWQTFMNGDLNWGYKTTPQEHCNGRQIDYSRGKVLGGSSAINFGVYTVGARDDYNQWAGLVGDDLFRWERMQARFRQLETFNGAIVDPKNSKYATPKTSDHGSQGGLKVGYAAEWEQDLPLMMDVFEQAGLTRNPDHNSGDPIGMALVINSSHQGRRVTATDLLDGAPSNLTIITETPALKLILQGTKVVGVETKGAKYFASKEVILTTGSLDTPKILMHSGLGPADQLQQFGIPVVKDIPAVGQGLRDHFFAPLCFQRNPTTNDRDAFFGNPAAMESALEQWSKDGTGPWARHSCQIGAGWLKSDRLVASEEFKALPPTVQDFLQRDTVPHYEFMTHFPMHLIAPEPFKDYSYVCMLVFLMNEQSSGEVRLQSANPEDPLLFDPKFLSHPFDRRACIEIYRHALEVTKHESFQKDTVSALIAPPSESDEDILEFWKNTLGSSWHMTGTTKMGKTGDVDAVVDSRFRVFGVENLRIADMGVVPVLTNNHTQATAYVTGLTCGDALAEGYG
>jgi|Armosto1|264864|5-410
QLGGDPHGTFFTLNTLDPLSNYRSYSTSFFLRNSTRPNLSILLNAYATKLEIPDTEGDLTATGVEFVHGDKSCVARADKEVIVCAGALKTPQILELSGIGRPDILEKVGITPRLDLPVGENVQEHAYVSLSYELKDGVPGETLDVLGDEIKRQQHIDLHARGQGVFTMGIVHFTFLSLSDLTSRSDSIYSETIESVKEKIAQGRYPPGATETLRMQMQKIERNCLDCEIATVPTFFSAPNPPRKGKKHFTICCFNNSFFSRGTTHITSSDPSVHLAYDPHYFEDKADIEALVETVKFARKVCRAAPFKDVLDEEPVEVNPGPKVQSDEEISAWIRQILSSTYHTVGTASMLPRDKGGVVDSKLKVYGTTNIRVVDLSIAPMHVSAHTQSLAYGIAEKAAIIIRGSI
>jgi|Rhyru1_1|111569|35-607
EDASYDYVVVGGGTAGLTIAARLAESASVAVVEAGGYYQVDTGNNSVVPLLSLLALDFIDTSENFPHRPLIDWELLSVPQPGADNRRIHYAQGKTLGGSSAINTMSYLRSASGAYQKWADEVGDESYTFENVLPFYKKSVHLTPPDLEKRNAPNATPEYDPSAFDPNGGPLQVSWNKWVDPTITWLAACLQAIGLPINPENFQSGDLSGGTWLPSTISPEHAYRSSSQSSFLEEAVRTTDIAVYNNTQATKILFDGKKATGITVLSQDAEYTLTAAKEVIVSAGVFHSPQLLMVSGIGPSDLLQTHNIPLISNLPGVGQNLVDPISINVMNFINTPSGQSIVADPVTGPIALEQYHTDASGPYSSVAGYMSFERIPADLRATLSPETQKKIGEYPVDWPEMEYIVGTFLWPNGSSVGAISATGMVPQSRGNVTISSASMTDQPIIDLGWFSDPADGEVLTAGLKRVRQAWASEPALSIRLGEDYSPPANITSDEDILAFLKANVNQIWHAAGTNKMGKEGDEKAVVDSKGRVFGVEGLRVVDHSIFPFALPGHPQASVYMIAEKIAEDVKNDA
>jgi|Fonnu1|6316|42-629
ADSYDFVIVGGGLAGLVLGARLSEDSNHTVLVLEAGGDGDEFRERIDTPAYAYYESLWPTELNWAFQTTPQPNANNSQCPWPRGKVLGGSSAINGMYLNRPGEIEVNAWQAMLGDMDGADNWSWDSMFAAMKKSETFGPPVDASIQQEAAITFNPASHGNQGPIHMSYPGFTLPLVGAWSSTANNAGVVTTQDAYGGDNWGAYVATVAVNPTNWTRSYSRSGYLDPLPPRPNYDVLANAQVTRIIFNNTSGGNLTAHQVEYVLNGGGNKLTVGVNKEVILAAGTVGSPAVLLYSGVGPKDVLDAAGVPVVSELPGVGQHLQDHISVTVTWDTDAETAGTIYNDDGSKKNDPAFLSYVNSATAYANSSVLFGNGVPGLQSSILGEIDQFIPDTSTDASVISGYKAIYGTTANTILTSPIGLIELVIGLSTDGSIQIGANLQHPFSHGQISINSSNPLDYPVINPNYLNHPADVEILREGVKLARRLGETEPLASSMTKETWPGPDVQTDQEWEDWLRGVIFTEFHPSSTCAMLPLEQGGVVDANLRVYGLSNVRVADASVPPISFSAHLMASTYGLAEQASTVIREFYN
>jgi|Penvul1|7486|48-626
KNQTFDYVVIGGGTAGLTIATRLAEQGAGSVAVVEAGGFYELNNGNLSQIPAQDAFYVGTDLDDWQPGIDWGFHTTPQAGAYNRASHYARGKCLGGSSARNYMAYQRGTKAAYQQWADIVGDSSYSWEHFLPFFEKSLNYTPADDALRGANASVTSDPTVLGTGDGPLSVTYPHYAQAFATWAQHALVEIGLQIRNGFQSGALLGQAYGLYTINATTMHRESSETSFLRQGLTDPNLTVFQSALAKRIRFHGKRAVGVDVETMGHAYTLSARKEIVLSAGAFQSPQLLMVSGVGPAATLKAHGIPLVANRPGVGQGMQDHIIYAPSYRVNVITQSALLNEEFEAQANRDYNERAAGIYANPTSDILAWEKIPEPMRSTFSNHTLQVLAEYPDDWPEVEFLTMGGYFGYQKNYIRDNPSDGYNYASLAVSLCTPRSRGNITITSPDAAVPPVINPNWLTDSVDVELAVAAFKRTRDFFNTTAIKPILIGPEYFPGSQVATDEEILDHVRKSFDTIFHASCTCAMGQAKDPQAVVDSKARVIGVDALRVVDASAFPLLPPGHPQSTIYALAEKIACDISGN
>jgi|Gymlu1|879897|3-522
GTPQVGSSGARSLPLTYGSCLGGGSSINAMMGARPTFAGMSALEALGNPGWGWNDFLPYMQESETFTPPNPTQLADGANYIAAVHGFHGPVGVSFAQPLVAPALQDAAKSTVQIVFDESVTLTPDMGDGFSGGHVASFYHHIHFNETLQTDRRSSSAWSFLYPQSQQRTGLTVLTGHRVNSLVTSTRAGGNVTATGVLVEPTAGGQILAFNVSREVVVTGGTLYSPAILQRSGIGNASYLQTLGIKPVLDLPGVGANFQDQILLTNVSFPLAPSANFTNVTAGADVLLGIVVAHPTAGDALGQTGSAALDNSLRTISAEHPLSAGGVVNAQSLTTQARLIADAYKIDHPFFEIFFTPGSTALEVWAQTILPLSRGFIRINTTDPSVDPIADAQYLTLDVDIQVAVAAARRISRIAAMAPFSDLITATALANSGVPDVNATDEQVREWVLSTYTPGIHFVGSNAMMPKDLGGVVSPKLLVYGTTNIRIADASIVPMSVFPHTTLGLYGVAERAAEAILETA
>jgi|HypEC38_3|332047|7-578
SVEQFDFIVVGGGTAGCAVAGRLAESPKVRVLVIEAGIGNPGDVDAITTPARAFELRDSKYDWAYKTTMIDRPEYTRVEKPNTRGKTLGGSSCLNYYTWIPGSAGTFDDWASYGGDEWKWDNVRQYLYKPATYHDDKNLFSKELKYIGAGGPIPVSHSDLVPEIQPFRDALTKAWTSKGGELTNDVHNGTMRGLWKCTNSIYNGKRSSSWLYLEGKTNVTVLSGTNSKRLIIDPTTKKCVGVEVILPSGETHSFKAKYETIVSSGVFESPKLLMLSGIGPKAELTKFDIETIVDSPHVGQNLLDHPIVPHVFRLEDGNGLDHHLLRAGLEHDAAVSAYRWKNQGPYTSGLLELVGLPRIDERLMKYPEYVAAKEANGGLDPFGPKGQPHFEIDFVPMFADAFQWHIPTPPTGDYLTVIVDLLRPQSRSGTVELNSTDPLVQPKVNINFFANDLDILAMREGIRWVDDVLMNGEGMRDMIREDYPWPMPRTSDAAMDKLILERSQTGFHPCGTTRMAPSIKEGVVDGKLKVYGIDNLRVIDASVIPVIPDCRIQNSVYMIAEKGADLIKAEYP
>jgi|Necha2|87097|32-611
RKEYDYVIVGGGAAGLTVANRLSENPAVTVLVIEAGDFDANEDFVTIPGLAGGAVGTKYDWNITYPASESLNGRSVSIPQGKVVGGSTKLNRMVFDRGSKADYDDWAELGNKGWDWDTLFPYFKKNEQFTPPNADIQKEYAITTDASAHGTSGYMHSSYSPFFWPTTKNIVKAVQELDITVARDQANGSPIGGYFCPHNQDPKTLTRSSAREAYYESVSSRKNLKILTGQQVTRVLTKKYRSTVKATGVEFAKSRDSSRQTVRAKKEVILAAGAIHTPQILQVSGIGDSTLLSSINVATVVDLPGVGQNFHDHVLLAVVNQIKAPVQTSDLTNNATFAAQARAQYDSKKKGPLTSPTGDFLIFLPLSVYSSAASDIHEQATGQDGTKFLPPGTPAEIAKSYQKQQKLLSEKLLDKKTAILELIWSDGALVLGLQHPFSRGSVKAKSSSIFDAPVANPEFLRNPLDVALLTEGIRFARKLVEAPSIKSLAPVEVVPGANVTSDDDLEQFIRSSAGTLFHPAGSNRIGKREEGGVVDENLKVYGVDGLRIVDASVIPLLPAAHTMTTVYAVAERAADLIKRG
>jgi|Aspuda1|8435|42-628
ANATFDYVIVGGGNAGLTVASRLAQNRSVSVAVVEAGSFYEIDNGNKSVVPGYGPYYAGADPEDYQPLIDWGFVTTPQPGAGNRTAHYTRGKTLGGSSARNFMLYHRPTADSMQKWADEVGDESYTFDRMLPYFKKSCHYTPPDLSLYVNTTNTQTPDAFDPSGGPLQVSFGNSVDAFGTWAQRAFTAVGLEKLEGLNSGRLLGAAYGTSTINPKNAQRSSSEASFLQEAIASGSPPTLYINAMAQRILFDENKVARGVQVSTAGTFGTPPVNYTLIARKEVIVSAGAFQSPQLLMVSGVGACSEIAKFGINCIHDLPGVGQNLQDHAFFGSAHRVNVLTASASANDPALAAKQVEQYLANATGPLSIFGAGYYGFEKLPEPYRSQLSEASVRALSGIPNDWPEIEWLPLNSWVGDGSNFITGDPRDGYNYATIATALVAPFSRGTVTLAGASMNTPPVIDPQWLVDPTDVDLAVQSFKRQRQIWEVLVRMGVADSHEAYPGEHVQTDSQIREYLAKSVIPVFHVAGTCKMGREDDPLAVLDNTARVFGVQNLRVVDASSFPFITPGHPQAVVYALAEKIADDILAG
>jgi|Penita1|2723|1-601
MDDYDYIIIGAGIGGLVVANRLSQDVSIKVLLIEAGANRMGDPRIETPGFLATMYGNPDFDWDYMSVPQTHAKNRQIGQPRGRVVGGSSALNFSAVVYPAASNFDAWQSLGNDGWSAEDMAPYLRKFHSYAAPSEATAELLGTSRYMKVDNQGCDGPVPVSLPEVYGPFNKAWNETFAKLGWETDADPLDGHKMGAFTCPLSVDDKTGARGYAAAYYSPEVAARPNLRLLADTMVERILFTEQEGDIIATGVQVKAQDSSYEIKAKKEVILCAGSLNSPKLLELSGIGNADLLKTHGIPVIIDNPAVGENLQDHSITCINFEIADGQVSGDILRDPNVVQALSKVYEETHGGPLAGMALSTAYLPLMDGTGAVPKEQINSLLSKYLDDENTPANLQAQYSHIRKMLLQSDEPSSHYLFLPVQLHMNPGKTTLSDVLAKTLPENYISIMMLHNHPFSRGSVHISSGKSEDKPTYDPNLLSHPLDLEIMARQLQFVDRIVETAPFSTLLKAGKRVPRNATGLSDLDHAKDIVKDRLYTCFHPAGSCAMLPKEMGGVVDSELKVYGTKNLRVVDASVFPLEPSGNIQATVYAVAERGADLIIPR
>jgi|Rhyru1_1|113419|32-608
DNRTFDYVIVGGGNAGLTIATRLVEGRAGTVAVVEAGSFYEISNGNISQVPATDGVFAGKGERDWQPLIDWGYMTAPQAVNTNLALVTLGGCSARNYMVYQRGTASSYDLWAEQVGDASYRWESFKPYFEKSIHYSPPRGDLRFANATPSIDDSTLGRDGPVSVIHAHYAQAFGTWATQGFEELGIATIPGFLNGSLLGQSYSTFTIDAETSLRDSSETAFLLSSLGSPYYTVYTRAMAKKILFDEEDSPPRATGVLVDTVGFEYVLSARKEVILSAGVFGSPQLLQVSGIGPAEVLEAAGVPVVINKPGVGRNMQDHIYFGITNRVNAPTFSALQNPIFAAQAVTEFNTEGAGMYSNPTTDVLAWEKVPEPLRSTMSNTTASVLSTYPDDWPEVEYLSLGAYLGYMEDSRTGDPNDGNNYASLTMAICTPRSRGTVTITSSDSYVAPIINPNFLVDRADVDVSIAAFKRGREFWATDSMASFRIGDDEAFPGLHVQTDDEIHETIKRSFNTIYHGACTCAMGRVEDAMAVVDNEAKIIGVQGLRVVDASSFPLLPPGHPMATVYAYAEKISCLITG
>jgi|Cylto1|381011|10-616
ADKAFDHIIIGTSSIQRSSAGLLLASRLSEDADRSVLVLDAGNLNEKDPLIMRPGQHGHTFTNPVYDWGFKTTPQEKVDGRQLPWFRGKSLGGSSAMNFMCWTVPPKEDIDDWERLGNPGINWNLYERCVKKVATYSPPNVASDIRADAAEPRANLDVWKNEPTGDGPLKVTHPKSIPEFDFKFLESLHQQGLPVSSGPISGSPNGTNLIANTFDPADSSRSYAATAFFYPNQHRANLSLLVAAEVSNIITRSGADGLEATGVEFVHREGEQRTSHVVHATKEVTLCAGTLKSAQILELSGIGRQDVLNRIGVPVKLELDGVGENIQDHTFAALSFELNDDQSDTWDVLSDPDEQKRQVELYAKNEGVYTLGITAMSYSPLSTVSTRAEQLLQDTKTRIEQDILKGAYSKAQIEQYEVMLDKLGRDAPGYEFIAVPGTLSGPNLPEKGKKYLSVCCATNYSFSRGTIHATSKSAGVDPECDPKYFAYDVDRLAMTDMVKFIRKAVAEGPLKTCLSGVELNPGAKVQTDEEIDAWVKGSLSSTWHAIGATSMLPKEKGGVVDTKLKVYGTKNIRVADLSVVPLHIAAHTLATAYVIGQYASEVIRAEA
>jgi|Aurpu_var_nam1|80096|35-610
TNASYDYVVVGGGTAGLVMATRLAGNGTYTVAVVEAGGFYELENGNLTIVPGYYSQNLGHPSVDWNFKTTPQASLENQTFGYARGKTLGGSSALNVMAYHRGTRQSYAAWADAVDDQTYAFDSFLPFFEKSINYTSPNDQHFRAANATVPSANASAFSGADGPIHVSHAHWATPFASWGQLALRQIGISDIPDFSSGELIGSQYVPATLRPDDQTRSTSEASYLQQSLADDKSRLEVFIHTMAKKILFNANKTATGVVVETAGTPYTLNATREVILSAGAIQSPQLLMVSGVGPKSTLQQYNISIIADRPGVGSNMWDHVLFPIMYEVDLETQQGLVNTTFANEAAMQYNKNATGILTNSGGDYLGWEKLPEQNFAQLSNKTQQALSAFPADWPNLEFLLTSFPPNMKGVQVSDSKQYASVSIALITPLSRGSISITSNDTNDAPLVNPGWLSNSSDVEVAIQAVKRGRDFFGASAIQPVLISEELLPGRNITSDADIEEFVRQYVATVWHASCTCAMGKVDNPMAVVDSKARVIGVNALRVVDASAFPFLPPGHPQATVYALGEKIAADVLADAA
>jgi|Psicub1_1|61798|251-584
HHPTQLARTNWNSGNSHLANRQGQCPGPRIRLTASKEVILSAGTVGTPHILLNSGIGDKKALKALGISSVVDLPDVGNNLSDHSILQNSFFVNSTDTYDSVKRNATLAAAQLAQWTLTETGPLTASPIDHIGWLRLPNNATIFKSFKDPSSGPTAPHYEFLIANGMLGPTLPATGNFMTVSTAVVSPVSRGNITLASNDPFDDPLVNPNLLGSDFDLFTMREAIRSVQRFLSSPAWKGYVIGPFGALATANTDDQLNAYIRAGANTVFHPFGTSAMSPKSSSHGVVNPDLLLKSAKGLRIVDASVLPFVPGAHPQFHVYIVGERASDLIKQKWK
>Pleos_PC15_2p4_011705|35-604;jgi|PleosPC15_2|1109867|35-604
PNVSYDFIVVGGGVGGSVLANRLTENPSTNVLVLEGGPSNEDAFETKVPFFVTRIPAQYTWNYTTTPQVGMHNAEVPFARGFVLGGSSSINGMFYTRGSSDDFDRYAEVTGDSGWSWNNVQTYFAKNEKWTPPADGHDTTGQYDPSVHSTTGINSYSLSGHHQALDPLVFQAGQELGGIFDFKLDYNDGTPLGLGWLQAAINGSHRSSAATSYLGPQFISRPNLHVLVNARVSRILQTGAGSTFQGVEYTQDINNGPLRSVSATKEVLLAAGVIGTPQILLNSGIGDSSYLSSVGIPPLVNLPSVGRNLTDQPTTGCLWNVRADADTFDPVFQEQNVLDDAMDEWNEDGTGPLVVTPIGEVVFFRLNETERANLGLPAGVDTAAGPNTPHLELAIGNGFVSPAPPPGRWLTISTNLVSATSRGSVTLDTTGGFNAFRAPLIDPAFYTTDWDIKAMREAVKAAKRFVSAPVFQNYVVEALGTLSTAETDEEIEEYVRSNSGTTAHPVGTASMSPKGAQWGVVDPDLKMKGGIKGVRIVDASVFPYNPSMHTMAPTYVIAERGADLIKGTWN
>jgi|Amath1|6763|7-581
PNTFDYVVVGGGTAGCVIAARLTENPLVTVCIIEAGGDATSDIGTMVPGFAIKNLGDPKLDWNFRSTPQTNLNHRELLLNRGKALGGSSMQGKLHVTSAEPLMELTIESFGSLGWNWNSLLPYFKKSETFTVLEDDEIRFGVKFDPQYHGSEGPLQRSLPKWTSTLDKPFRQALESFGIKYSHENNGGDNSGIWTASLTVHPTEAVRSSSATAYHLPNKSRSNLHTIVDAHATRVLFEKDKKDGKLIASGVEYSKNGSLHSIQASKEVILCAGSFQTPQLLELSGIGNKDALESHGINVLHELSGVGENLPEVDESIETLEILSDPERAAQEWKLFQESKQGILTATPISMFAFLPVKDFVQSNLVLEASEAFKINDPIKAKALSVQKAWVKDSQIPHLEISPCAFHLPVQGKAPEPGKRYFSLFVAILHPFSRGTVHIDSANPLKPPSINLNVFDNDVDLNMMVEAIRFGRKVAQQAPFASIIRKEVLPGPEVTSDVEIKEWIKSTVQTVFHPIGTASLLPFEDGGVVDPNLRVYGTENLRVVDASILPIQISAHPQGTIYAIAEKGADIIKNT
>jgi|Plicr1|46723|37-612
ASQTFDYIVVGGGLAGTTVASRLSENSNVTVLLVEAGNDDRTDERVYDIYQYSAAFGTSLDWAWSAEQGKIIHGGKTLGGSSSINGGHWTRGLNAQYDALTSLLESSDADAGWDWNGLFTYMKKSEGFSAPNDGQAAKGAQSIASYHGTDGPVQVTYPDAMYGGPEQPDFVDTIVNLTGIKHYKDLNGGTPNCVSITPLSLNWHDSDHRSSSAEAYLTPKESTAENWLTLVGHMVNKLTWSNGTGTLTASGIQFSPADTPGSTYTAEARKEVIIAAGAIQTPALLQLSGIGDPALLNKLGITTRVNLTTVGKNLQEQTMNSLGAGGNGFDKGGDGPSDAIAYPNLYQLFGSEANATAQKIQSSLSSWASSQAGSALSASALEEIYQTQADLIINKNAPVVELFYDTGYPDALGIDMWQLLPFSRGSVQITSTDPRTKPSIQVNYFGVDYDLSVQIAGARLSRKILSSPPLSSLSTGETQPGLDVVPNNSDGGSDADWKAWILDPDAGFSSVAHPIGTAAMMKRSLGGVVDAQLKVYDTANVRVVDASVLPLQMSAHLSSTLYGIAEKAADIIKAAQ
>jgi|Tilwa1|329316|55-636
SGQTFDYVVVGGGLAGLVVANRLSADSNFTVAVIEAGADAYGAGQERILVPAGNLYNSALRSAQDWNWQTEGQAEMGGRQLAWPRGKVLGGSSAVNGLYMVRASAAEHNSWGALAGDSDRWGWDNVYRAMKKSEHFVPPSASVQEVLPDLSYNAASHGQDGSIYTSWPGVAYSSTNDFLQSMAATGTAISSDSYGGENWGAFVAQSSINPNDWSRSFSRNGYLDTAQDRPNLSVLTGHTVTKVLTDASDANAVRATGVQYAAASGQTVHTVNARREVIISGGAINSPQILQLSGIGDAQQLQRIGIDSIIDLPGVGHNLQDHLASSVSWAAGSGSYPVTGPDASAIQNSFVNSAIGYVNMTTLFGSSAADLVNDARSEVAQRISAANMRDEVKRAWNATMTAQLDKVLDPAANGSPLELLFAYVFGSIQIQLASQTPLSRGTVLATSADPFQAPAIDPQYLSAAIDLAIMREGFKLARRVGETQPLAAALGNEQSPGSGVQTDRQFEAFIRNQAQTEYHPSSTCSQLPRADGGVVDANLLVYGTSNLRVVDASIVPIALSAHLMTATYGLAEVGAELIIEAR
>jgi|Wolco1|28904|13-601
AGRSFDFVIIGGGTAGLALANRLSENTDITVAVLEAGKAHLNDSSIAKPDGWTQQFMRPEYDWRFSTVPQAHANDGTYMWNRGKGLGGTSAINFLLWNRPQREDIDAFERLGNPGWNYNQFANVAERTERFVPPMEEAPNELKALYNTSSLGLDGAIPISFSSTGSGAEVAFQKTLEKQGIRIIQDSMRGETVGTWKSISSIDAYNGTRSSSLTAYLMPIIDRPNLRVLTEAYVTKILSSIADGLVVATGVEFEYGGVVYQVNATKEVILSAGTIKSPQILELSGIGDRRILEPLGIPVQRHLPAVGTNVQDHICQPRLTFEIRENLGVISSNMLRNPDVQASWAKAYQDINGTPSLVVTSLTFLPFETVSDNAASLIEKQAERIAQNVTKYPPGLKEQYEIQLELLRNSKVPDVEIIVWPFSFSPNAKDKPYIALSASISHPFSRGTIHITSRDPKVSPAIDPHYLEEPIDLEILVEAVKFSRRIAKLEPFRDLIVKEDIPGESVITDEQLISHVRGNLSSTWHASSSLSMLPEDKGGVVDPTLKVYGTKNIRVADLSVVPLLVAAHTQAIVYEIAERAAETIKAEHG
>jgi|Metac1|2002|1-473
MTYIRGDKAQFDEWEQFGNPGWNWDTMPEYYKKVETIFPPAPAQIQVGASIEPRCHGTSSELHVAFNPALENGPLYDTHRDSWAVMKEGVNKDVNRGTTKGFSVCPQTLDPRENKRWDSATAFYWPIQSRQNLKHLNGTVSKLPWKNTNAVSGAQAAGVEYLGPDGKRRTAKVGKEVIISAGALRTPLVLEHSGIGNPHLLKQKGIEVVVDLPAVGENMIDQALSSLFYTTNINIKGYTLYSTFVTAADIYGSTIDKVAKDTEAKLGKQARQLAQASHGGLNASALERILKIQHNVIFNKHATLAEILSTAQGDKIGTSYWDLMPFGRGSVHMRSIDDVDSPVIDSRYFYIDFDLATQVESGKVGVEFWTSSPVKKIIMGQFAPNATVLPPGTTDEQWKEFLADSSSSNSPAIGTASMMSRELGGVVDSKLKVYGTKNVRVVDASVLPMQVSGHLTATVYAVADRASDIILGR
>Amore2p4_007119|23-585
SVLEFDYLIVGAGPSGLTLANRLSELPNITVAVIEAGGEVYNNPNVTIIEDFTLAEGTSIDWQYESTNQTYAAGQRIAYHSGKALGGCSTINGMTYIRAEKAQIDAWETIGNKGWNWANLIPYYKKSEHFDAPTAAQTRAGASYIAVDHGRDGPLKVGYPYGLLNGTLHEQVGQAWGALGIPHNSDVNGGSVRGFTVWQSTVDREANVREDAGRAYYYPVQSRPNLSVFLNTTVNRIVWKDGDEVIAKGVEVTSKNCSVSSLNARKEVILSAGSLRSPALLELSGIGNPAILSKYGIPTKVDLPGVGENLQDQPNTAIVLQTNTTYNGTTGYVAFSSASDFFGNVPNNSIADWALQVSNAVNNSVNASALEYLFKVQLGLISQGVPDAETIIGTTVEVGGVPRAILASAFWLLMPFSRGNVHISSPDPSVYPQINPNYFLIDFDLAIQIAIAKWARRFWATQPVSAFTAEISPGFEVVPANATDEQWGSWIKQSCSANSHPLGTAAMMPKKLGGVVDAQLKVYGTGNVRVVDASVMPFQVSGHLTSTLYAIAEKAADMIKEEM
>jgi|Pengri1|3720|48-627
KNQTFDYLVVGGGTAGLTIATRLAEQGAGSVAVIEAGGFYELNNGNLSQIPAQDAFYVGTDLDDWHPGIDWGFHTTPQAGAYNRMSHYARGKCLGGSSARNYMAYQRGTKAAHQQWADMVGDPSYAWDEFLPFFEKSLNYTPANDELRGANASVMSDPSVLGTGDGPLSVTYPHYAQAFATWAKHAFMEIGLQVRSGFQSGALLGQSYGLYTINATTMHRDSSETSFLRKGLTDPNLTVFQSALAKRIRFHGKRAVGVDVETSGFPYTLSARKEIVLSAGALQSPQLLMVSGVGPAATLKAHDIPVVADRPGVGQNMQDHIIYAPSYRVNVITQSALLDPVFEAQANRDYNERAAGIYANPTSDILAWEKIPEPKRSAWLSNHTRQVLAEYPDDWPEVEFLSMGGYFGYQKNYIRDNPSDGYQYASLAVSLCTPRSRGNITITSPDAAVPPLINPNWLTDSVDVELAVAAFKRTRDFFNTTAIQPILIGPEYFPGPQVATDEEILDHVRKSFDTIFHASCTCAMGRVNDPQAVVDSKARVIGVDALRVVDASAFPFLPPGHPQSTIYALAEKIACDISGN
>Thiau2p7_023477|14-623
AALSFDYIVVGGGTAGLVVASRLSEDAAVKVLVIEAGADHSEDPLVLTPGLIAGLYGKDEYDWNFTSTPQPTLNNRTIDQAKGRMLGGSSGMNFLMAVYPSRAIIDAWGALGNEGWSFDTLQPYLRKFATTHDPPKSAREISRLDGHYDAAFTKSESGPVQISFGEGYGVTNTAWMDTFAKLGLQMTTDPRSGAAVGAFQNGATIDPATKTRSYSANAYLGPEVRKRENLVVMTNTLVTKIVLEKLADGNAVARGVKIRAKNGEEQTISARHEVVLSAGALQSPQLLELSGIGGKDLLEKHGIPVLVDNPNVGEHMQDHPIVCESFEVAPGVPSGDILRDPNILNAVIGQYQATREGPLGQSIISCAYAPVLDASGPLSPEARQALLDSHLQPLTSSSNGTKGRELERKILRSLLSITDEPGVQFLLFPTQVHIPEHPKSMSDHLIPVAPENYITVMVMLNHPFSRGSCHIASANIDDKPVWDPNYNAEPVDMEILARALQFVETLVSTEPFASLLQKGGKRMPDIVATDLDKAREVVRQRQISVYHISGSCAMMPRELGGVVDSRLKVYGVKNLRVVDASVFPLEPLGNLQTTVYAVAERAADMIKEDK
>jgi|Metro1|649|21-587
ATTDFDYVIVGAGTAGNVVANRLSRDPNISVAVIDPGADQRSNPNVTNPMIWLNNLGTSTDWAYQTVPQANVSNRVITFDAGKGIGGTSLINEGMTYIRGDKAQFDAWEQLGNPGWNWAAMFKYYKKVETIFPPAPAQIQVGASIEPRYHGTSGELHVAFNPALENGPLYDTLRDSWAVMKEGVNRDVNGGTTKGFSVWPQTMDPKENKRWDSATAFYWPIISRQNLKHLNGTVSKLLWKDTNAASGAEAAGVEYLGPDGKRRIAKARKEVIISAGALRTPLVLEHSGIGNPNLLKQKGVKVVVDLPAVGENMIDQALSSFFYTTNATVKGYTPYSTFVTAADIYGSTVDKVANDTRAKLGPWARQLAQASHGGLNASALERILEIQYNAIFNTHATLAEILSTAQGDKIGTSYWDLMPFGRGSVHMSSIDDINNPVIDPRYFSIDFDLATQVESGKIGVEFWTTSPVKEIITGQFAPNATVLPPGATDEQWNKFLADSSSSNSHAIGTASMMSKELGGVVDSKLKVYGTKNVRVVDASVLPMQFSGHLTATVYAVADRASDIILGR
>jgi|Cocvi1|83982|1-570
MASSYDFIIVGAGTAGPLLADRLTHTRAAPRILLLETGGAPSGPYLRAPYHRYHAPALRPDLDHGYITEPEEALNGRQIAYTRGKGLGGCSMVNFAVYLYGSKRDYERWDDLVNDDGEDGEGTFKWENVKRAYEKIENFDSSGSKTYRHLANPSSVQHGTKGKLNVGLPPILETAVQPQMEALMQAGEKLNLDPNSGDPVGISIFPATYAKQGRCTSAIAHLTDPPKNLDIWTDAKVTKLLWEGKKVVGVVTENGREATAKNEVIICAGAIDSPRLLLLNGIGPKSELEALGIDVKVDLPGVGKNLHDHVLTFISVEVDGSVNDKYAFESNPEIVAEAEKAWEKDNSGALAIHNSALWGGFLKLPGLETFEEYKALPKDFQEFLSKDEVPTYELIANSALWPPGTKLAEGNTYMSFIAFLMNPLSRGSVTLRSKDAADKPAIKLNYLTHPYDTRVFREAVRNTWTKLTTSTALAPYIVRKILAPESMSDESIDAFAKENANTVWHAAGTCKMGKNDDKEAVVDKKFKVRGVEGLRVVDMSVAPVTTNNHTQATAYLVGQIASERLIKEYG
>jgi|Psean1_1|80434|78-672
TDDVFDYVIAGGGTAGLALAGRLSEDPDVTVAVIEAGHSGYSNDEQLLVPANAYFKSSVGTDLDWQYVTALQTKLQDADGKPRAASWPRGKVLGGSSAINGLYYVAASKREHQVWGRLSGDAATWGWHNLRDAMKKSTNFSPNQIKELDSSISNQTEYVGRNGPVSISYPGVSYQPVADWVPTLAAIGLEQAKSPYNGENQGAFIATSTINSHNWERSFSRNAYLDPIANKRKNLVVLPNQTVTRIIWDTEVDEDGNRRALGVEFAADASAPRVHVTARREVILSAGAIGSPQILQLSGFGCKELLAKNNVTLVKELPGVGQNLQDHLSGSVSYSPAEGLVMPSETNLTKKASFVDSSVAYVTLEKMYGANETVNFLERAKKFSADYIKSATNVPEAVRRGWAKQYKLLLEDLLVPKSKNGFTGTAKGAVEMLLGISTGSAIQVETALQAPFSRGWVEIASNNPFDKPIINPNYLQHQSDVELMRSGFQLARKIGQTAPLKTVVGAETTPGAAVSSDADLDKFIATTAGTEYHPSSTCSMLDEDDGGVVDNELRVYGTSNVRVVDASVIPISLSSHLMSATYAVAEVAADLIKAC
>jgi|Melva1|476475|4-592
QIEEYDFIVIGGRTSGLVVAARLTENPEISVLVLEAGGNYLQDPRVQMPAGWRSLMGSDADWGFKTSPQEGLDHRSINLTQGRALGGSSAINAVAFIMPSKLDFDTWAELGNSGWDWDSLEPYFRKFHTLSAPSQPDNDYPLNFPQQQPTSGPIQASFPENVSSTTKAWNETFRNLDYPFKGDVARGQVIGPYLSPASIDPVTKQRSYSASAYLHPIMDRSNLKVLTGAEALKVNFSGQSPTVVATGVDFLLDGKVRVANTRKEIILSAGTLQSPKILELSGIGGGSLLQSHEIPVVIENLNVGEKLQDHLMCGISYEVADGIETLDDLVRGVPTTVQAAMNAYTTSASGPLARASVNTNAFVPIIDAYSTAGEKSMQTFLAQHPAQPGDLPHHKFCRSVVENKTEGSAQFLMVDAQSLEGQLLTGNFITLIAVLMHPLSVRNVHITSGQPAKQPIIDPKYLSNELDMEVLARHVMSLNLVAGTKPLAGLLKTGGKRNALYEDMYREGTLEQIKGYVRKRALSQWHPVGTCAMLPEEKGGVVDKKLRVYGTTNLRVVDASIMPAIPRANTQTTVYAIAEKAADLIKESL
>jgi|HypCI4A_1|67105|1-560
MGSTYDFIIVGSGPAGSTTAVGLANSAKKPSVLLLEAGGDNTDKNRRVDGQRWTTFTNKEMNWQYKTAPQEHCNNREIDYSRGRGLGGTSTINFGVFTIGARDDYDEWARIVGDDAYRWENIQPRFKKLESFDRKLPAGIDKKYAAPKAEDHGTSGPLKVGYAAEWEEDIPVVLDSFQEAGFPLNPDHNSGNPIGMSALINSSYNGLRSTAADLLTPAPDNLKILQNSPVQRVILEGKKAIGVESNGTKYYASKEIIISAGALDTPKILMHSGIGPTKQLNDHQIPIAHVMEAVGQGLRDHMFVPLIHSRKEDTITRGAFYSDQKAMDTALEQWKKDGTGPWSKYACETGIGFFKFDDLASTPEFQDLPAAEQRYLLSETVPHFEVFTHFPIHWLAPDLPTRNYLCLLCFYYNAQSRGEVTLQSSDPNVPLKFDPKYLADPFDRRVAIDTLRKILNFTRHESYAKDSVEQLLGPKSDSDEDLLEHWRQNISSSWHMTGTAKMGRPGDADAVVDKDFRVFGLEGLRVADMSVVPVLPSAHVQAVAYVTGITCAEKLIQQYD
>jgi|Sphst1|29033|33-610
EKATYDYIIVGGGTSGCVIASRLSEDPSLKILVVERGILADTWASRVPLLSSNFDSNSAPAYKWKTVPQTHADGQEIRLVAGKALGGTSRINSMLYTRGAPAEWNSWSNAGRKGWSYKDMLPYFLRSERAADDITGDHHGREGSWFVRKIEPWFFSFWPIVLSAASILNLPTIKDINDPSGPICGAALIHRTQYESGERQPTSTAFLPIELALERKERLKICTGAIVNKIDFKSEEEGISKVVGIYFESEKNTSKVYYAKARKEVIVAAGTFGSPHLLMLSGIGAKEHLQEHNIPVIKDLPGVGQHLMDHTGIPISYKVPLKESLHSIQASMFLAVSHLFKYIISGTGFFLFPVSQVSIFIRSALLSSQTSELVVTPPNREGPDATQIAPELNAHDPENIPDLEILPVPVNLNPAETFTTKSGIFSLLVVLVQPKSTGTVRLASSNPRDRPIVDLNALADPDDVSALRKGLRFALALARHMRNSGWAKMLNHQVPRSESAADLNEYIPKNAQTVYHYSSTCRMTNEEEGGVVDDELRVHGVKGLRVADASVFYRVFGVHTMAPTVAVAERCVGFIKGE
>jgi|Fibsp1|767045|10-598
ADKAFDYIVIGAGPAGLAAAARLSEDPSVSVALLEAGEPNLGDSKILLAAQYGATFGNPKYDWAFPTVPQKNALNLAVDWNRGKGLGGTSTMNFMCWVRPPAEDVDAIGKLGNEGWSWDDYLKYSKLTECFHPAAPEHTALYPHTSNIAHHGTEGPLLVSTPHHVHTVDLLFKETCEAKGLKVVEDPYGGDISGMWIASATMDPKTWTRSNAATAFYEPNADRKNFTVLCEAYVSRILFADAKGKEDITATGVEFIHGGKTYTVNVKKEVVLSAGAIKSPHILELSGLGRPEVLEPLGIPVKVALPGVGENLQEHTLAKFSVELKGDHDTLDKMRDEEFAKEARRLHAEGKGMFRTGITAFSYFALQTAAPEAAKSVIDAVAAEVEKRKANAPSGLRKQWDLQLETLRNEGIPDMESLIIPSYMRASFPPEKGKAYLTMVLVQQHPFSRGHVHAKSTNPLDHPTIDPNLFDFDFDLESLVHQMQYIRSFDEVEPWKSATKELSPSPNATHEQLRDYVKATSGPTWHAIGTCSMLPREDQGVVDAKLKVYGTTNLRIADISIVPLHIAAHTQATAYVIGEKGTMLFHCSE
>jgi|Leugo1_1|50908|29-583
KEANFDFVVVGGGTAGAVLANRLSANENLQVLVIEAGSDGQNAVNASCPYLWRTLSSSQFDWNFTSTPQKALDGRTIGYSAGHVLGGSSFINAMDYTRGSADDYDRWARVTGDSGWSWNELLPYFKKARLRYTKQIQCGKGQFDPSVHGFEGKTYVSLFGHSQSIDSRVIAAANELGGDFKFNIDMNTGIPLGTVWSQAAIGYGERSSSASSYLSPDVLKRSNLHVLVNTRVSRLVPSYGNEFRKVEFTDNTGAKHTVRAMKEVLLSAGAINSPRILLHSGIGGADELKSVGIKTLVDLPSVGKNLTDQPSIYISFLANTTFETLRDNPISIARNATLFAEAFNQWKTERKGPMAVDGTNNFLWLRLLLKGNPDPSAGPNAPHLELFVDNGGSNDEPRVSVGATIVSPASRGSVKITSSDPFGQVLIDPALLSAPVDAFMAREGVRLARKYFAAHAWDGYVISEAAPTANSTTDDELDAVLRENVGTVTHLAGSVAMSAKDAPYGVVDPDLKVKKVQGVRVVDASIMPFITAGHTVAPVYAIAERAADLILKYWG
>jgi|Aspca3|203112|3-607
GAKSYDYIIVGAGIGGLVLASRLTEDAGVNVLLVEAGANRIGDPRIEIPGFLGTLYGDPDFDWDYVSQPQVHVNNRQIAQPRGRVVGGTSAMNFAVIMYPSEANFAAWKSLGNQGWGPQDMAPYLRKFHTYTPPLPEVASHLSLDRYMDKENQGKDGPVPVTLPDVYSVFNKAWDETFESLGWRSDADPISGRKIGAFTAPLSVDGTTGRRGYAAAYYSPEVAQRPNLDLLAETIVERVLLTKDADGQAIATGVQVRSKGEESRQISATREVIVCAGSINSPQLLELSGVGQRELLEKHNIPVIVDRPGVGENLQDHCLAGISFEVADGQISGDIMRDPNIVQSLIQLYEKTHAGPLAGMPMSMAYLPPMDHDGQLSNEKIRELLSQHLDQDLGDVPLIRQKQYALQRELLQDGSNASSQYLFLPIQTHMLPGKTTMADVLAKSLPGNYISILILHNHPFSRGSVHIRSAGPQDKPIIDPNYLSHPLDIEILARHVQYLDQIVTTAPFAGLLKSNSRIPERAIDLSDLEKTKEIVKERLYTCFHPSGTCAMMPEELGGVVDAQLRVHGTRNLRVVDASIFPLEPTGNIQATTYAVAERAADLIRG
>jgi|Armme1_1|12117|26-594
PTTDFDFIIVGGGTAGNVIANRLTEQPDISVLVIEAGGSTADILVSEVPFFCPDTVPQTPLDWNYTTVPQSGLNNRPISYPRGFGLGGSSAVNFMVYTRGSSQDYDRYAAISGDEGWSWDNLQPYIKRSERFVHPADNHNITGQFNPEVHGFDGIMSVTLPGYPRGTDGRVIQTTTDLADEFPFNLDMNSGYHLGVGWMQTTVGNGTRSSSEVSYLGAKYINRPNLHVLIHTHVTRILQSHHTDSKNKDKDKQGHGHKAPKFDLVEFTQDFGATTQTLSPSKEIILSAGSLNTPNILLHSGIGDSAELKAVGVKPTVHLPDVGRNLTDHPRWVLNWEVTDTDTLENVYFRNETYQEEVLEQWKENRTGFLSSMPTSQLGWLRVPDGTLEVDPSAGNETAHFEFIFSNGIYHAPFPPTGQYFAINTVVLCPLSRGSVTINNTNPLSAPVVDPAFFTHPQDIQVMRSAVAKAQDFVKGPAWDGHIIRLVTNTTDDDIRNGISSIYHPLSTASMSPKGADWGVVDPDLVLKRVQGVRIVDASVLPKPPAGHTQAAVYFIAERGADLIKKSWG
>jgi|Bjead1_1|43892|29-613
PSTTFDIIVVGGGLTGLAVAGRLSERDPKLSVLVVEAGADNRNSPATQSLLKPGQWYDGPQDWAWKVDKGRVLRGGKTLGGSSSVNSAVWARGHAVQVDRYARLFPPSSSSWSYHDLAKYMARSETFHGPTVSQRQGINATFDSRVHGFHGPVQAAFANSTLLAGGPGQNEFIRSCEVALGLQKGRDQANGNPMGLWVVPLSIDPARGDSRSSSAEAYLTPVEDSRENWTVLVEHMVTKIFFSTSKDQDGLLLATGIEFGAANGTGRRFSVGANKEVILAAGAIQTPALLQLSGVGSPATLSPLGIKPMLPLSGVGQNLQEQPLIMFNFSTNIPSSNSSKPWSTVDHIADAFVFLNVTHLFGDATKHVGDKIYANVTQWAAEQTSTRTDVDSMTEILNVEAQSVVQDGTPILEIQLYTPADGSLILIMWPLLPFSRGNVTLNSTGPFQKPNVHVGYLNVDFDLQVLVAGARAVRKIITTPPLSDLIVSEVTAESAAVPAGDGPEVDAAWREYITENFAPTEHPLGTAAMLPRELNGVVDERLKVYGTTNLRIVDGSVIPFQMPAHPSATLYGVAEKAAEMILEDL
>jgi|Cloaq1|568208|1-563
MSNTYDFIIVGGGTAGCRVAYKLAHAPSRPSVLLVEAGGYPEGDTLRAPFFRYATAFVRPDLDHGHVSGPNKELNDRTINYTRGKGLGGSSIMNFQVYLWGADEDYNRWADLVGDDTWRWPNVKRAFMEIEDFDFEGAKQYSHLANPDPKEHGHSGMVKVSLPPILEKGVAPELEAVIKNGEQINLDFNTGNPIGMGIVANSSGPEGRTTSATAHLVDVPENLTIWTDAAVHKLVIDGTKAVGIETADGRKATSGKDVILCGGAIDTPKILLVNGIGPAEELKSHGVEVVKDLPGVGKHLHDHVLAFVSAEVDGSENDKYTFESNPERLRVAAEEWKTSKSGDFAIHNGTLWGGFLKQPGLEEMPEFKGLDRDLQEYLTKPTVPTYEILSHSVMHPGSVIAEGNSFLTSGAFLMNPQSSGSITLRSSNPEDKPIIDLGFLEHPYDRRILMEAIRNVWTKVYENPDIKKSVVRKISAPESLSDEDILAFMKDAAGTVWHANGSAKMGRKDDPLAVVSPDFRVYGVDGLRVADLSICPLTTNNHTQTTAYVVGQLAAERLIAEYK
>jgi|Sphst1|69653|34-235
PKRKYDFVIVGAGTAGNVMANRLTENGQFSVLVIEAGVSNDGVLASAVPFLAPTSQPASPILWNYTTVPQKALNNRVLGYSRGRLLGGSSSVNFMTYTRGSDDDYNRWAKLIEDPTWSWKNLEPYYLKSSRLVPPADHHNTNGQVNPAVHGNGPVELSVPGFPTDIDARVINSSRELSSQFPFNLDVQSGNTIGINHPILSN
>Trave2p4_015036|35-610
RWRTYDYVIVGGGTAGCVLASRLSENPGTTVLLIEAGQSHEQNLFTRIPLAFAKLFKTVLDWNYQTTPQKAFNGRSIYWPRGKMLGGTSSMNAMIYHRCDTADFDDWERQGAQGWGYESLKKYFLKAQRYVPRAAHAIDASHQGSDGPWVHTHVPTAPICSKILEAAENLGLPLPDDFNAPDSSIGAGPFVAAVDEKHERSSSATAYLTPEVLKRPNLTVAISVTTEKVLFERTPEGTPKAVGVQLSASRKGPRFAVGASRVVIICAGAVGSPQILQLSGVGPSAHLTQLGIPIVQDLPAVGDNLRDHVSAGAIVFRARKGWTWDHLTQNPFHAAVAILRWLLWGTGPMASLSFQLGMFIRSDDEGLPLGPPLPTKDMSSSPRSPDLEFMFVPLTVINQGLGFPPLGTYGITVGSLLLKPSSSGTVRLRTSNPYDHPLIDGNYLADESDLNVLIKSVRFLLHLARTKPLSDVLDLRSTTTKDSLFWPGDADPDKITDEEIKEFIKNSGQSALHPTSSVRMGTDPQTSAVDSELRVHGVQALRVVVASVFPDQVSGHPCAVVIAIAERAADLIKLAS
>jgi|Aspor1|11256|4-252
NTKEFDFIIVGGGPAGCTIASRLASCSEKPRVLLLEAGKHNDSEDLMVDGQRWTTLQQPGMNWGYTTVSQEYCNGRQLDYSRGRGLGGSTAISFGFWTVGCRGDYDRWADLVDDPRFDWVHMQARFKALESFQTEDAEASYGDYVSPRRDDHGQHGPLKVGYAKLWERDIVPMLDIFRDAGFPITRDLNSGNPLGIGPVINSCYQGRRTTAITLLQNSSNNLTTITECSVERLVLEGKRVIGVEAAGAR
>jgi|Aurpu_var_nam1|35673|22-601
NAFEYDYIIVGGGTAGCVLANRLSASPSVSVALIEAGPTVFNDSRVLIPSPAGLAWGTELDWNYTTIPQAYANNSVLTYHAGRDVGGTSTINGMVYLRPTADEIDSWSVLGNTGFSWDSLLPYFKKSEHFQLPTDPRPRAIAEASYESSVHGFIGPVKLGWGNDLAPGVFGQALNTTWQSLGFSWNADPNSGNNTGLGLFPIEKDTVLQIRQDSARSYYLPVIGRPNLHAFTNTTALDINLDSGKSHHGPKSAVVAKGVNVILPSGRKQLLRSKQEVILSAGTYRTPGLLERSGIGNPSILRNLSIAPKVPLPGVGAHLQDQWLVNAVYNANFTPTSFVASYNAKPLSASVTAAELFGSDLDTVAAQLYADIPAYARTLSEASNGAISVQAQEQILLTRASLFFDKKVAIGALTFGIFGGNCWVTLPLSTGNVHSSSDPSDPSKPLINPNFLQLPWDLLVQQRLFSLLRRVLASPLVAATLSPNTIELSPGYSLLPANASLPQTTAVFQAILAPVWHAVGSAGMRKREWGGVVDEEFRVYGTKGLRVVDASVVPVEVNGNPTSLIYALAEKAAEDILRDC
>jgi|Moeaph1|61|37-616
SGNTYDYVIVGGGLAGLVVANRLSANPNISVAVIEAGASGYADAAKFSVPAANLYDSSVGTQYDWQWQTTPQSGLAGRSAPWPRGKVLGGSSAINGLYYVRPSDTEQNAWSDLIADDAWNWDQMFAAMKKSESFTAPNAATTRTVNVGYNPASHGTDGPLHVSYPLQTYPEVGAFIESATNVGIPASSDPNAGNNTGVFLAMSNINPANATRSFSRTAYLDPVAARPNLSVLTGHTVTRVVFNSTQTDEAVASGVQFAASRGAAVSTVYARKEVVLCGGAVNDPQILQLSGIGDAALLDRVGVEQVVDLAGVGYHLQDHLSTGVVFSPSSGATMPPTRITGDAATDSYVNSAIAYVRGSTLFSEQQWSSLIDQMRQNRAASVEAYDAPAAVKAGYNATYTTQVETLFPTSIGPIELLFALSFGGVQVQAALQHPLSRGSITVTSTDAFTPPRIDPGYLSNDVDMTILRQGFKLARRLGSTSPLADFTSAETAPGSAVETDGQWDEWIRRTVGTEYHPSSTCSMLPRQLGGVVDARLKVYGTRNLRVIDAAVPPVSFSAHLMSVTYGLAEIGAEMVLSDYA
>jgi|Parsp1|1216669|4-560
RPTEFDYIVVGGGTAGVPIASRLSSYLPSSHILLLEAGPNAISHPKVTEPSTIFELIPEGLLVDYSTTPQKHCNNRQIVNLAGRMLSGSSGANVGVWMRASSTDYDLIAERAGHERFSFKEMVKYFKRAETWWDAGADSEYHGFEGPLHTVGGRKYPLRPFIQKAVEQLGYKYNPDAAKGDPSGLVEMTQCFRATSDSSSERQHSARVYDLTKVDVRCESPVAKILLDEEKRATGVELVSGERLFARKEIIVSCGAQRTPQLLMLSGIGPRDELEKQEIQVQIDAPLVGKNLFDHACITQYYKLKDPSKGFALPFEGTMRPEYGQGFPWEFNLFSHISPSRLAPVLAADKEKAIVGTDGEQHPHLRDRRCHIMHLPFYFPILANMNQYNPDVVIGDGKHIAITALSLLPLSRGTVTLRSSNPTDTPVCDPKFMSTESDRFILRTAIRTTLALVSTPPFADVLDGETPPADSRFPALTMESTDQEIDERVKEHMQTIAHPMGTCALGDVLDSEFRVRRVKGGNLRVCDASVFPEPLGGMPSCTIYALAELCADLIAGR
>jgi|Trave1|45355|24-627
THAEYDYVIVGGGTAGLVVAARLSEDPTITVAVVEAGVHHVNEPLVDTPQFFGRAIGNPAFDWNFQTVPQPALNNASVHQARGKMLGGSSGLNFMAWNRASAKEYDAWEELGATGWNWKFLLPYHKKSETASPPPPQGILPGAVELPESVFDVFHGQSGPIQPSYNDFYSNLTAPYVQTINGLGIPTNSDAYTGHATGIYNTEHAVDKKKDVGQRSYAASTYYNISADRPNLTVFLTTQATKIDFESSSNYSHPLKASGVNVVAINSTGFTGTLLARKEVILSAGAIQTPQMLELSGIGNQAILEPLGIETLIDLPGVGENLQDQPFIALDFELRGHFWTYDMLRNNETFLLDQEQEYAVNHTGVFAQLASPRTFPPFTACTPPGAAAKIRELALSLSASPDISPLARAQYQIQDGWLSDDDVAHIEVIMTPGGGSTSIPATPNKTYVTLSLGLMHPFARGTVHINSSDPLAAPVIDPKYVGNDVDFESMLESVKFAQKIAASPPLVDAVAGSHNPPANSTDEAGLIAYLRAATGPFFHPAGTAAMVSRSLGGVVDPTSLKVYGTSNLRVVDASLVPMQIAAHLQTAVYAIAERASDIIKQELY
>jgi|Dotse1|26641|1-578
MGDTYDYIICGGGTCGPVIARRLSDEKSLKILLLEAGSHSKDMHNVHMPGAWTKNHYGPTDWQIETPGQPGLNGRQCKLPRGRFLGGSSGSNGTICVRGVKDDYNDWGFDEWNGEEMFRAMRKAETFHPKKWFPHDEKAHGWDGPLHIEPAPPPFPLAERMFESFQSKGMPYDADMFSHGNTVQGCGHTMRTTYQGYRATAADYVTKDQERPNVEIRCDVTVDKVILEKGSDGLLEAKGAEYVDASGNRIKVFASREVIITAGTYCSPAVLMRSGIGPKAELEALDIPVRLDLPGVGENLQDHQLMWTYYEVSDPTLTDDARMNHDPDAYNTAHKEWLDSKSGFMAVFPFGAFGFARLSDRLDKENSPAGEEWRSFPREEGRDPMSLTKNQPNLEFFNTVGYGGPPEYTDFPKEGQYAFGMCCFLCGLKGRGKVTIKTKDPFAPPFVNPRYLEDRRDLLMMTEGVRFANEIVMEGAGTKNVVKGAWPPGAKHHLNKTNEDWQPFVRERCSTSYHPGGTAKLGKKDDPMAVVDKYLFVYGTKNLRVADCSIMPTLNSGHTQMPAYGIAEKAAEYILQAA
>jgi|Neodi1|1161|27-595
LSSEYDFIIVGGGTTGLVLADRLSESGDQKVLVLEAGPDPNVVAMYQAPGAVEYIAGKLKQGLGGRKLAYHRGRGLGGSSILNGLYYGRGSANVYDHWVDLGNPGWGWEDVYPAFIKGTSFNAPNNGTGYNQKYQTWDPTAYSDGPLQIGYQGFVPPSSVAFIEACAAIDIPIVEDLNNGRNLGVKQGTATLTSKYRRSSAYDYYKAAAKRQNVHILHNAPVQQITFTRNATGSPVASGVVFIDHSLGRHRTIAASKEVIVTLGTFQSPQMLMVSGIGPEATLDAFDIEPVLINENVGQHMMDHNVYSISATVVPEASTHYLMFNSTAVEASQDEYYSTGKGIYTAPGGITNGFQELSHEKLEAIGAGAVIEAGLTNRSTVEFLFESFFYPNSPGPTYEPSAEGSYISVTVSSMVALSKGNITIQSSGMSDAPIINPNYLTHPADRAIAINAFRDARKILAHKAFANLTVGPDHGEVAPGVANIASDDDDAIFEYIKATTVPNWHASGTNRMLPLEDGGVVDPRLRVYGVKGLRVIDSSIMPTVPDVNIAGPVYMLGEHGAKIIREDWD
>jgi|Hyspu1_1|122066|111-368
KNGYGLDKHLLRAGPEHDGAIAAYRKNKGGPYSSGLLELVGFPRVDSYLAKSKEYMAFKERNGGVDPFGPDGQPHFEIDFVPMFSDAFQWHFPTPPSGEWLTVIVDLLRPLSRNGVVKLNSSNPLDQPFINLNYFSNDLDLVALREGVRFVDDVLTSGEGFKNIVGDNYPWDMPLHSDEAMKRQILERSQTGFHPCGTCRLSKDINQGVVDDNLKVHGVKNLRVVDASVFPVIPDCRIQNAVYMVAEKVADMIKAEHT
>GOX3A_PENAM|39-602
AGKTYDYIIAGGGLTGLTVAAKLTENPKIKVLVIEKGFYESNDGAIIEDPNAYGQIFGTTVDQNYLTVPLINNRTNNIKAGKGLGGSTLINGDSWTRPDKVQIDSWEKVFGMEGWNWDNMFEYMKKAEAARTPTAAQLAAGHSFNATCHGTNGTVQSGARDNGQPWSPIMKALMNTVSALGVPVQQDFLCGHPRGVSMIMNNLDENQVRVDAARAWLLPNYQRSNLEILTGQMVGKVLFKQTASGPQAVGVNFGTNKAVNFDVFAKHEVLLAAGSAISPLILEYSGIGLKSVLDQANVTQLLDLPVGINMQDQTTTTVSSRASSAGAGQGQAVFFANFTETFGDYAPQARDLLNTKLDQWAEETVARGGFHNVTALKVQYENYRNWLLDEDVAFAELFMDTEGKINFDLWDLIPFTRGSVHILSSDPYLWQFANDPKFFLNEFDLLGQAAASKLARDLTSQGAMKEYFAGETLPGYNLVQNATLSQWSDYVLQNFRPNWHAVSSCSMMSRELGGVVDATAKVYGTQGLRVIDGSIPPTQVSSHVMTIFYGMALKVADAILDDYA
>jgi|Trias8904|435|32-578
AAQSFDYVIAGGGLTGVVVARRLAEANHRVLLVEAGGDEEGNSLVTADKQSAIDWAFNTVPQPQGGGKSMKIRAGKGLGGSTLINGMAWTKPHTFQLDDLETLGNAGLNWDTLAPLMRSVETYHPPSSEQQAAGLTFDTSCHGTSGPIGVNINPGVPVAFEKVFNNTGASLGPYARDLSCGNPAILGPVAHNQVNNRRSDAYQGYLWQKDFPSLTILTNAVVGKVTFSGTRATGVEFRDQSGTTRTVSAAKEVLLAAGSIRTPVLLQHSGIGPRAFLESAGVNVLVDLPAGQNLIDQTTSTTSFQFTGGAAGGGQSILFPRFQDIAGGDSSRLSGLLQANLDKWAQEAVDAGASGSKEGLKKVMTLQRDWILNDGAAVGEAFDWTGGDSVNYDTWFLLPFGRGFVRISSNDPYSNAFTVDPRFFTNEFDRLATAATLRYTRTYSRTQPLAGIITNEWKPGSNTGDSLEDWLNFARNDYRSNWHPIGTCAMQPRADGGVVDANHRVYGTQGLRVLDASVLPFQVSSHLMTVLYGLAERAAEVIKKDAC
>jgi|Colfi1|276537|25-591
SSNGYDYIVVGGGTSGLAVANRLSENPAVSVLIIEAGGSVFDNVNVTNPNGYGLAFGTDIDFAFQTTNQTFGGGSVQTMRAAKALGGTSTINGLAYTRAEASQIDAWEKLGNEGWNWNSLFPYYLKSEHFQTPEPARQVAGRLAYDADVHGEDGPLLTGWTYGQTNGTMPAVLNSTFQNLGLPWNEDVNGGSMVGFSVFPRTVDQANAVREDAARAYYYPYQNRTNLKVLLNTSAQKLTWKNTAALPTADGVQIVAADGSSSVVKANKEVILSAGALVSPLLLELSGVGSANVLKQHGIKTVVNLPTVGENLQDQMNNGLSFDMKNMSIDGTLTTVAYPSVANVFDNADEVAAQIKEALPAYAAKVASVNGNATRASDLLEFFQLQWSLIFESQIPIAEVLVNAGSGSWSSEYWGLLPFARGSVHIGSNSTSRAVINPNYFMLDWDLLEQVEIAKYIRKLYNTAPFSTYTGTETRPGADVVAADADDVAGWESYIKGNYRSNFHPVGTAAMMPREKGGVVDASLKVYGTANVRVVDASVLPFQVCGHLVSTLYAVAERAADLIAKSS
>jgi|Cylto1|430087|35-618
SDSYDFVIVGGGTAGLVLASRLSEDSNTTVLVLEAGHTGDDVYSTIAVPDGTYFQSLTKSEYDYAFTTSEQSNMNNRGLPWPRGKVLGGSSAINGMYHVRPAQVEVESWHDLLEGADGDDNWTWDSFYAAMKKSEIFTPPTDETAAIAGIEYDASVHGTDGMIHTSYPGFQFGLNGNWTPTLNSLGVASRKDGAGAENWGAYITQSYINPTNWTRSFTRSAFIDPLPQRDNLQILADATVTKIVFEKGDSLKATSVEYAGSATASASSVKVNKEVILAAGVIGSPQILQLSGVGPSDVLTAAGVEVQSNLPGVGQHMQDHLVAAVYWSTDADTAGKLHTAGVNTPEFLSYINSATAYVNLTTLMGAEGANTLLTSIKDSASDATRYVPSADSGVLAGYSAMYEQSVSLMENTPTANIELLLALTGDGAVGIQAGLQHPLSPGRVYITTASAFDSPTIDPGYLAHSADLAVLREGMKMARKIGQTEPMSLFLGNENSPGDSVSTDEQWESWIKDNAGTEYHPHGSCSMRPQNKGGVINPKLIVYGTSNVRIADSSVFPIDMSCHLEAPTIAVAEKAAEIIRTQYN
>jgi|Stehi1|147740|31-434
ANTRYNYIIVGGGAAGGVLAYRLTEDAEVNVLLIEAGSSDFENTNIKVPGLQSRLQGSQFDWNFTTTNMPGLNGRSVSYPRGFVLGGSTAINNMAFNRGSMDDFDRWADFTGDDGWSWESLFPYILKMENLTAPTDHRDTSGEILSSIHGHHGPLRTSLPGLRLPTDDRVLNASAELSSEYPYNIDMNSGNTIGISWAPYTISNGVRSSSASAYIAPALSRANLHVLVNTLVTRVVQTVSENETAAFRSVELTQSASDSIFILNATQEVILSAGAVKTPQILMLSGIGDASQLSSLGIQTLVDIPGVGRKLVDHPLLGSSWTVSSNDTLDNLQLNAEFFNEQLSLWETDRTGELILSGANQKGFLRLRDDDPAFGNGTIEDPSAGSTSGHYEFIFSHSPFVPHR
>jgi|Cocmi1|100498|34-620
GGQTFDFIIVGGGLTGLTVANRLSEDSGRTVLVIENGYAVDDVSTRVPSFANSVNTPLMYDITSAYDANTGASHPVWVGNVLGGGSVVNGMAFDRASAADYDAWEQLGNSGWNFNNLLYYFRKSTTFTPPNQSNIKEFGTTYDASYYGTNGPIQASFPKFEYEDTKTIWAAYKKSGVPLPKEQGSGQAVGALWTPTALRPKTQTRSHAKNEYYDPIKNRKNLVVITGNTVNEILFNVGLLTGLTANGVQYKSRRDGSVKRVYARKEVIMAAGAVFTPQLLQLSGIGPRDVLSAAGVPVKKHMPAVGANMQDHPNANMMFDLQNLAFPNPFSGANPDFNATVWSEYDSTASGPLTQAHGSSLAFLSLQTITDNWNEIVQTVKSQDVRSYLPSVYGDYNLLRGFQKQRDIIANLHASPDAAVGEFPMVPFGLAINALQRPLSRGTITLNPKNKYGNPVVQFNSLQNPVDRQIILAMVRWTRNHWTNPELAKFSPVELSPGSQAQTDDEIMNDLLRQNGLQASFAHMSGSCSMMPEAYGGCVASDLTVYGIKGLSIVDASIIPLIPATHLQSTMYAVAEKAADLIKNRYS
>jgi|Psehu1|539|80-674
TDEVFDYVIAGGGTAGLALAGRLSEDPDVTVAVIEAGHTGYADDEALLVPGNAYFKSSVGSDLDWQYTTALQSKLQDASGNPRTASWPRGKVLGGSSAINGMYYVAASKREHQVWGRLSGDQATWGWHSLRDAMKKSTNFTPNTIKQLDASIQNQTEHMGDKGPVSITYPGVSYQPVADWVPTLAAIGLDHAESPYDGENQGAFIATSTINPKDWERSFSRSAYLDPIANKRKNLVVLPNQTVTRIIWDTELDDEGNVRALGVEFAANSSAPRVHVTARREVILSAGAIGSPQILQLSGFGCKELLKKNNVTLVKELPGVGQNLQDHLSTSVAFTPASGLIMPTATNLTKQASFVDSSVAYVTLENMYGSNETTAFLARAKKFSADYIKSATNVPAAVRRGWAKQYKFLLEDLLAPKSQHGFTGAAKGAMEMLLGISNGATIQIETALQAPFSRGWVEIASNDPFDKPTINPNYLQHQSDVELLRSGIQLARKIGTTAPLSSLTSSEATPGASTTSDADIDKFVASSAQTEYHPSSTCSMLDEDDGGVVDNELRVYGTANVRVVDASVIPISLSSHLMSATYAIAEVAADLIKAC
>Pleos_PC15_2p4_000375|33-594;jgi|PleosPC15_2|1098831|33-594
RDKYDFIVVGGGTGGNVVANRLSEDPSVSVLVIEAGGSNDVLESQVPFLWTRLIGSTHDWNYTSAPQTTLGGRSISLPRGRILGGSSSINGMLYSRGTSDDYDSIAELVGDPLWSWDRLQPYIKKNELWSPPSSNRPTEGEFDPSVHGRHGLVAVSLPSVLQPIDDRVLQTTRENSEFPFNLDVNSGHHLGIGWLQSTVTSAGKRASSATSYLSPGVINRSNLDVLLDAQVTRLLVSNATDDITFNTVEFVAGASAPQSVKATREIVLSAGSIGTPNILLHSGIGDPTYLARIGIKSTHNLPSVGQNLTDHIIAVLPWFANSTETFETVGRNTSLQAILLEQWKANGTGLFSGSGIDHLGYVRLADNASIFNSVPDPAGPNTGHIEITITNGNIFAEPTPDNFILSEVMVTKTLARGSVTLNSSNPLDDPIIDPSYLAHEFDRFALREAVRSGQRFIASPAWEGYVLDRVGDFATIDIQDDDQLDEYLRKTGSPGLHFVGTASMSPKGATWGVTDPDLKVKGLRGLRVVDASVIPLIPAAHTQVPVYIFAERAAAFIKEDWK
>jgi|Hetan2|120243|31-589
LSRKYDFVVIGGGTAGNVVANRLTEDASVRVLVIEAGPSNEGVELSIVPFFCTELVPATPWTWNYTTVPQAGLYGRTVPYPRGRLLGGSSSINYMVYIRGSDNDWDRYAEITGDQGWSWDALLKYFKKSEHFVAPADHHNITGQFDPAFHGFSGLLNVSLPGFPQTIDDRIVQTTQELTEFPFNEEMNSGAMIGIGWTQATISGGKRVSSATAYLAPRYVNRPNLDVLIETQVTKIVAADADGPVSFTSVEFAQSSAGERYRVSAKKEIILSAGAINTPQLLMLSGVGDPAVLDKFGIEALVDLPDVGQNLHDHALLSNEFLVNSTATWETFERNATLFADIFAEYNSSGTGPFVDTPAGNMIGWLRFPDNSSIFKEYPDPSSGPNSAHYQILFTNGFASSVEPIPTTGNYMTLLTIVTSPVSRGSISLNSSDPFDFPLIDPAFLTQPLDALISVNAVKAVRRLLNALVWDDYVLSQFGPGGLAHTDEEIEHYVRNQTATIYHPVGTASMSAVGAKSGVVNPDLRVKNVKGLRVIDASVIAAVYAFAERGADLIKSAWG
>jgi|Neodi1|9021|36-616
LTSYDYVVVGGGASGLTVANRLSEDSDITVLVIEAGDFDANEDFVTIPGLAGGAVGTKYDWNLTYTASESLGGRNVSIPQGKVVGGSTKLNRMVFDRGSKSDYDRWATLGNEGWNWDALLPYFKKNEKFTPPSDALVAEYNITYDAAAHGTSGYMHSSYSPFFWPTTKNIIKALKELKIPISKDQANGNALGGYFCPHNQDPVAITRSSAREAYYNNFTKRQNLHLISGHQVTRIVTKKTSSAVKVTGVEFATSKTAARGTVQVKKEAILAAGAIHTPQILQISGIGDSKTLSSINVKTVVDLPAVGQNFHDHVLLAVVNVITAPLTSSMLTSNATFAAEARAQYDQKRQGPLTSPTGDFLAFLPLSTYSEASSSISAQATSQDGTKFLPSGTPAEVIKGYKAQQKLLNSKLLSKDSAVLEVIWSDGVMILGLQHPYSRGSVKASSGCTFDAPIADAGFLRNPLDVAILAEGVRFTRTIAATSAITPLQPLEVVPGVNVTSDADLEQFIRSSASTLFHPGGSCKLGKREEGGVVDAELKVYGVQGLRVVDASVIPLLPASHTMTTVYAVAERAADIIKRAQ
>jgi|Fibra1|8180|33-603
PQTEYDFVIVGAGIGGGVVASRLTEVSDFSVLVIEAGISNENNVDVEIPFYCPTLSPDTSLTWNYTTTPQNGLNNRAIPYPRGRILGGSSTINYMVWNRGSEDDWDRYANYTGDNGWSWNEIYPYMLKSENLVPPSDHHDTTGEVNPSIHGTSGPIQVSLPGYPSWIDGRVINTTVEMPTTFPYNEDMNSGNPLGVGWIQNSISTFGRRSSSATAYLELAYNRSNLDVLIQTQVTQVISSSTVNGLPAFTTVEMAQSVDSETYTVTATKEVILSAGSIGTPQILLLSGIGDTASLESVGVTPLVNLSDVGQNLIDHPLLANAWLVNSTNTFEKVERNATLEAEIYEAWYTNGTGLFVDNGSNQIGWLRLPDNASIYESYSDPSAGPMSPQLEMLFANGYGTPDNPAPYPDTGYYLTILTNVVSPSSRGTLTLSSDSPFDYPEINPNLLGTPFDVAVMVQAIKDAMQYLTSPAWDGYIIQPYGGLSGATTDAELEEYAREYTRTVFHPVGTAHMEPASQDGGVVTSELLVKNTSGLRVVDASVFPYIPSMHPQACVYALAERASDLIKSAWG
>jgi|Claim1|151542|5-577
RERSFDFIVVGAGNSGAVVAGNLARAIPGPSVLLVERGGDNQDPELRVASERFTNVYINDAVKLRYETVPQKNLNNRSLEYLRGQGLGGSSMANFCGYIRGSRSDYDTWAEMVDDDAFKWKNVVQRYCELENLHFTPDDDPDGFVRLRDGVHGFEGPVDLSLAARQEWPTGLDKVMKASLQFGWPLNQDQNSGDLIGVGSISTTTYKGYRVTSASAYLSNPPANLTIWTHALATKLLFEKYGNSSKPKAIGVELADGRKPRAKNEVILALGTIDTPKLLMLSGIGPKEDLRQLGIPSLVNLPRLGKDMIDHNYVIVSWGANTELGTSVDRVRNAELVETARKQWRKDRSGQDAWLNLSNLLAFVKYDPKRSPKTFEELEKLDERTKKWIKHPQTPQIELFLQGTVPEEFDTKNGPECFMLGIMSMQPQSRGTVRLASKDPLEMPLIDPNYFDHPYDSRMMIEGVREGFNLIKSTDLSKYIVGPNLTPASDSDEDILKFLKTYLMPILHPVGTVRMGSSNDHSACLDTDFRIRGVDGLRVMDLSVCPLITSNHTQATAYVVGQLGWKQLQKEYG
>jgi|Gymlu1|42012|1-422
MVHSLTGINAVSLSGFPQNIDPMIFKAVDELGGIFHFNEDYNSGNPLGFGWLQSTITTEGRRSSSATSYLAPKYIERKNLDVLLNARVSKVLPSASKSSSSGYAFRTVEFAQDLDGPLLRVNASKEVILSAGVIGSPHILLNSGIGDSNELLGVGIKPLVNLPSVGKNLTDQPGLVNEFLVNSNKTTDDLFRNATLLNEVYTEFNRTGMGPLVATGGNQISFFRVSDSLTDMLGDPSSGENSPHLEMFLENGFFGMPPPTGHYLTLGTVVVSPASRGSLTINSTDPFANPLIDPGYLTSPFDIAAMREAIRIMFQYLSAPVWDGYVLSQFGDFANITATSPDDVLDEYIRNSAGSTAHPVGTAAMSAKDADYGVVDPDLRVKRVEGLRVIDSSVFPFVTSAHTQAPTYAIAERAAALVKAAW
>jgi|Armme1_1|4436|30-402
TDKQYDFVIVGAGTAGNVIAARLAENANTSVLVVEAGRNNVGFDSDLITIPFLGPQASPHTSFDWNYTTVPQEPLNNQLIAYPRGHVLGGSSSTNYMVYTRGSSDDYDRFAELAGDDSWNWNNLFPYALKNEKHVPPNDGHNETGQYIPSIHGTDGPLSTSIYGYAADIDNRVIATTSELSEEFPWNPDYNSGNMLGVSWMHSTIGGPLRSSSATAYLEPALSNYSNLDLVYNSQVTRLIQNGEIDGLPVFTSVEFAKNPTAPRYKVSATREVILSAGAIGTPQILMLSGIGRSLDLAAVGIQPIVDLPEVGQNLVDHPLLPIQWNANSNETLDPIVRGEAAFDAALEQYQANGTGRLAANGVSNHMCAFXXX
>jgi|Cersu1|117387|28-594
TKSEYDFIIVGAGTAGNVIAARLTEDSSLDVLVVEAGISNVGILAAEVPFLGQTLSPDTNVTWNFTTTPQAGLDNRVLQYPRGRVLGGSSTINFEIWTRASEDDWNRFANVTGDNGWSWNEILPYMKKSESLVAPADHHNTTGEVNPAVHGTNGPIQVSLPGFPSEIDQLIINTTEELPSAFPFNEDVNSGVPLGVGWTQGSIGTNGHRSSSATAYLEPVLNRANLDVLIMTTVTKLVTSSNASGVPRFDTVEIAQSASSQKFQVTATKEIILSAGSVQTPQLLQLSGIGNSTLLSAVGITPLVELPDVGQHLADHPFLGNHWFVNSTDTLESVARNATLEEKDLEQWETTGTGRFVDAGANQIMFFRLPADEQPAEDVSAGPSAAQYEILPVDGFVSFIEATPDTGNFLTLATAVVSPASRGSVTLANNDPFAKPIIDPGLLSDPTDVDVMMQAVKASLQFVTAPAWEGFILSPAADLSEATASDTALEAYVRNSTSTVFHPVGSARMASESSSDGVVTPSLLVRNVSGLRVVDASIFPFIPAGHPQAAVYAIAERAADLIKATWA
>jgi|Copci_AmutBmut1|378065|32-589;jgi|Copci1|10304|32-589
PKTNYDFVIVGGGNAGAVLAHRLSTNPRWKVLVIEAGPTHEGVFNSRVPGLVASLQNTIHDWNLTSTPQAGLNNRVLPLARGHILGGSSSINGQFYTRGSSSDYDRWARVTGDSGWSWKNILPYFKKNEKWAVSADGHDTTGQYDPKVHGTDGMVSVSVVGAPQTVDAKVIQASKELGGDYAYVLDMNDGNQLGIGWTQLTVGKGERSSAATTYLAPKYANRRNLHVLVDHRVTKLVNSGKKGNIPSLRTVQFSSRNEPASTLEVTASKEVILSAGTYGTPQILLLSGVGDSAELRAKNIDVVVNLPSVGKNLTDHPLLPLVWSLGVPGTVQPTPELQVEWQAEWNASRTGPLTGVGTNHLGWVRIPSDSEIWKEHEDPSSGRHTPHIEFGFSGMSIYPSPPAMMVPVIIPVQPASRGSVTLASSDPFSDPLIDVGFLSSPFDLFTFKYGVSSLKRFFDAPAWKEYNLTLVGVPEGEAELEEFIRNTVSSGAHPVGTAAMSSRGAQWGVVDPDLKLKKAEGVRIVDCSVMTYVPAGHTMAPVYAVAERVSDLIWDTWS
>jgi|Sepmu1|43979|1-470
MIYNRGTYGSFQVWADLVGDDAWLFENVLPYYAKGITYSPANATLRAANASVPLPANPLAFNDTGPLHVSSPNFAQIFASYVDGAFAESGISSQQDFASGSLLGRQYAPLTISYPEEERSSSESSYLQAALRSGRTNLKVYPNMLAKRIIFNGTMTAMGVEVEAASYGNSQTFHLNATKEVILSAGAFQSPQLLMVSGIGPREQLEAHNITVLADRPGVGANMEDHLDFAPIWEINIENGVGAIADPAVNGPLIEEYRVNRTGPLTNAGVDYIGWEKLPEPYRSGLSAQAQADFAKFPADWPEIEYEITAASLSGTDPSKRFGTIIMIPVSPLSRGWVNITSNNTRDLPVVNPNQLSHPSDREMAVQGFKRARSFFHTEALQPILVGGNEYMPGPNVTSDEAILEYIEQSSYQNWHASCTCRMGKVEDPMAVVDTHAKVIGVTGLRVVDASSFAVLPPGHPVSTVCKLSF
>jgi|Penth1|225119|36-600
AGETFDYVIAGGGLTGLTVAARLTEHPDITVLVIESGFYQSNIGPIIENLNHYGDIFSTSTDQAFETIPLAIHNRTEIIRSGKGLGGSTLVNGGSWTRPHKTQVNSWEEVFGMEGWNWDNLMPYMNKVEASRPPNAAQIAAGHHFDPACHGVNGTVHVGPRDTGEKFSPMIKSLMETAKESGVPVQKDFSCGIPHGISMFPNDVHEDQTRSDAAREWLLPNYKRTNLKVLTGQMVGRVLFDTTSSTPKAVGVNFGTHNKVNFDVHARHEVLLAAGSAVSPQILEHSGIGLKTVLDKVGVEQLVELPVGLNLQDQTTTNVRSTINSIGAGQGQAAYFATFNETFGDQAPRAHQLLNTKLEEWAKDAVSRGGFHNETALLIQYENYRDWLVNSDVSYSEIFIDTAGKLNLDLWDLIPFTRGYVHILDSDPYLRRFAYDPQYFLNELDLLGQAAASKLAREISNKGEMTKYFNSETIPGSNLAYNATLDEWVDYVKQNFRPNYHGVGTCSMMTRELGGVVDAAARVYDVESLRVVDGSIPPTQVSSHVMTVFYGMAEKISEAVLADYH
>jgi|Glalo1|8601|10-578
QDTVYDYIVCGGGTAGAVLAARLAEDENNSVLVIEAGQHNSLLENTIMVGGWSQNFDTEADWNITTEPSPGANGRQVKVSRGKFLGGSSGVNGTLCIRGTKQDYDDWNQPGWSGDEVFGYMKKAENFHDKKWFDADKEAHGYDGLLDIEPHDLVPISNMILESMQDQGLALQPDMFTSGNNPHGCGHAPRTHYKGDRTTSANYFRNKGPNLAIKTDTIVDKVFLEGEAENLKAVAVKIIEKDGSSKELKAKKEIIISGGAYCSPTILMRSGLGPKSELEKHGIDCKIDLPGVGQNLMDHLIVFIFYQTTKPNITNDHLLYKPDALGEAYRQWKEEKQGPLSTFPFGAFAYARLDERLKSEPLWKNAPRKEGCDPMGLKPNQPNIEFFSTECYGGPKQFDQYPDGEKTHAFSLIAELFSPKSRGSVTLKSADPKDNPVVDHNYLSDELDVLVLSEACKFANEIITMGKGTKDIVEGSWPKDLTHHTHTKREDWVPYVKDNATTCYHPGGTCKMGPADDPMAVLDHELRVRGVKGLRVADTSIMPLLNQGHTQMPAYAIGEKAADLIRGKF
>jgi|Penpol1|1881|13-610
TRTTFDYVICGGGTAGLVLAARLSENPAVTVGVIEAGKYRIGDPLVDTPASFSEMFENPDYDWCVYTTPQEGNRGLCHHVPRGKLLGGSSGINYMMYVRGSTKDYDNWADLVGDDGWSGKHMQGYMRKHQTLEPIDPAITDRSTMPFVGEFHGTSGPIRTSFNDSIMPVENDIIRACEDVTGIPNRPIDPWSGDHIGFYHTLGAVIRSGPNKGKRSYSARAYYEESRATRQNLKVLCEALVNRVVLDGNKATGVNLTHNGVEYQVSARREVIVSGGTIQSPQILELSGIGDPEVLKAAGVECKIANKGVGANVIDHALTFSIMEVQPGITTLDTLYQVPEAMEAATKQYTEAGGGPLSAVCSMQGFFPAKKILSEAELAEIIQSIRDIKPNSAFHVKQLAQTIANLESDHFANMQFVTIAGSMNPDAIGHQSKIIQPRLPDQPAGLTMAVCIQYPVSRGTIHIGSADPTKPPVINPNYGGHPADISLLAAFLRWSDKLTESEHVKSSFLRRAYPEASLNLQDMDTAREAVHDLIAGEYHIAGSVAMGDALDSRLRVKGVEGLRVVDASVFPNNISGNISSSVYAVAEKASDMIREDWG
>jgi|Bauco1|122838|23-617
VSQEYDYVIVGGGTAGLCVAARLTENPDVKVGVLEAGANRMDDPQISTPSLYPTLIGREKYDWCFQSVEQPTAGNKRMSQPRGKVLGGSSAINYLMYVRGSKEDYDGWESLGNKGWGWEGMAPYFRKHQTVDITGKESKNQKFMPIAAKDKYHGTNGPIHTSFNDYYEPFEEDFCTAAYEVGGKESTLEDAWSGDHMGFYSSLAAVNRTDDKGKRSYAATGYLRPNLGRPNLKVLTEALVTKVVLNGKAAEGVEFVHDGQRKTVKASKEVIVSGGTISSPQILELSGIGDPEVLQAAGVECLVENKRVGANFQDHVLGGMLYDLKEGVQSLDSLHDEEYQKAMDEVYQKTGEGPYGSPGMLMGFVSYASLVGEEELKRTIDEIRKNSFAKTQFEKEQEEVIIRQLSNPNFANIQTFCIGCQLDVSGGDSQIQFFSAPPKGKTRVSLLVCLEHPLSRGTVHITSSDPAQHPRIDPGYLRNPADAKILAEAIQWMDKVANQPVMKKSLGERVLPPQNTSIASEEERIEYVRNHISTQYHLIGTCTMGEVVDDHCRVIGAEKLRVIDASIMPGHVSGNIMSTTYALAEKSADILKADD
>jgi|Aciri1_meta|151255|25-625
PSYDYIIVGGGPAGLTVANRLSEDPSVNVLLLEAGPPDGEQPDVEMPGLVGQDITSIYNWNLSTVPQTHLNDQPRSLPQGRGLGGGTLINGMLWNRGGIGDYEMWAQLNNDSSWSWDGLLPYFMKSETFTPVTNVEEELQYSIEYDPNVHGYAGPVNVSYPNFIWNQSAYFFAALNELGVPTAFDPNTGEIAGASFLPLDLDPQDEMRSSADKAYYNPYVSRPNLYVSTGQYVTQILFAGTTPNTNASTVTTGDNSVGQAAFLTAIGVEFAASANSGRQNVTATREVIVAAGALHSPQLLMLSGIGPASQLQAQGIPVNINLPGVGQNLQDHGQVWCWYPYHNNSFSNPTELTNNHTFGADAWIAFWANATGPFTTPAIEGVAFPSLPYIVDGSTAIAETASSQSPDQYLAAGTDPTVIAGYKQQLPLLIQALSSPTRAAYEILNANDGVLTVSNMRPFSRGSVTLNSPEPFDPPVINPRYCSNPVDAQVLVAAMLFNQRLIKTSSLSEMDPIQIYPPPNSTDEELVEYIGDKLQTEYHPSGTNAMMPLALGGVVSPELLVYGTSNLRVVDSSIMPMLPAAHLQAVVYGIAEKVCNNSEYI
>jgi|Penant1|7929|12-587
LQTFDYVVVGGGTGGAAIATRLAQNEFKVALVEAGGHYEVESLAEVPAADVLPVGSDPNTKSVIDWGFVTRDQPGANGRAIHYARGKCLGGSSALNFMIYQRPTRESMDQWATTVGDDSYKFDQVLPLYKKSVEFTPPNTQYRAANASAAYDADAYEANGGPLQVSYSNFAMPFSSWMNLGMQAIGINETQDFNLGSLFGTQYCSSTIDPAHELRSSSEESFLSKINPSSLTTYDHTLAKKIIFNKQKKATGVEVKGLLGNTVTLKASKEVIISAGVFQSPQLLMVSGVGPSDNLQAHGIDVIADRPGVGQNMWDHPFFAPTYRVQVTTSTKFATNLLYAAGQVVGGILTKTGPLTNPVADFLAWEKIPETLRAAFSQATKESLAKFTDDWPEAEYISGAGYIGDVGNLLADQPKDGYQYASMLGVLITPTSRGNVTLNSDSTSDLPTINPNWLDTVADQEVAIAMFKRLRQAFQSDAMAPVVIGDEYDPGTQVKTDAQILEWIKNNVMTLWHAACTCKMGTPDDEMAVVDSQARVYGVDGLRVVDASAFPFLPPGHPQSTVYMLAEKIAAAIIRG
>jgi|Coclu2|56058|67-502
YQYATQKTHWKAWAEKGNVPIQKEHANGSAYGVFWIPTSMDPARGYNRSFSGLSHYIKVQPRKNYHLLTLHRVTKVKFANKDEKMHAISVEIRNRYNSTTGAVFTVKAKREIVLCASATRTPLLLQYSGIGPKKVLDAAGIETLVDLPGVGWNLQDHSWALSLYNLTTDFSFPKPTTIASNASYKAEAYKIFQETNGGPYTAAVTVSGAFLPPSAFVGDQYEEIVKQIANQNPESYLPSDTPKELVAGYKKQKEILLGSFQSTTNSWFEHPFSGKGWGMCILLKPFSRGSVNINPADPLGDPIFDYRIWSNPIDKEMHIRMQSYIRKHFLESMAFKDLNIIEQDPIPGAVIDDAGWEDWLLNQNKLMASNGHSVGTAALMPRELGGVVDNQLRVYGTLGLSIADTSIIPLIPGTHTQTTAYAIGEKAADIIKARHG
>jgi|Exoxe1|136997|25-632;jgi|Exoxe1|136998|25-632
VEQSYDYIICGGGTAGLTIAARLTENPDVTVGVIEAGANRLGDFLVDTPALFLQMFNKPEYDWAFKSTPQKGNKDKIHHIPRGKLLGGSSGINYMMYVRGSDKDYDDWAELADDPSWSSANMKQYMRKHQTLEPMDERVTDRTCMPFVGENHGTSGPVRTSFNDFRLPIEDDIVKAADQATGFTKKPIDPWSGDHIGFYNTLGAVARTGPDKGKRSYAARGYFQANAHRPNLKLITESLVCRVLLDNGNDNDAKPDGRRATGVEFQTQNGTRHTVTAKREVIVAGGVINSPQILELSGIGDPDVLRAAGVECLVPLPSVGTNYQDHVASATVYHLAPGHMSGDAIFTPDVMAAAQKQLIEEQGGPLTAVQSVQGFFPVSMFLEPGEMDEIIASIESTTPSSDFQRKQWDQVKAHIQDAKSANLQLVFLAGTVDMANGAADQSLLMTPPPADAPNGITLAICLQYPVSRGSIHIKSSDPTKHPEINPNYLTHPADVAVLAAGVKFLEKMISSPALQGKVGQRIGPPVPSLETIDQRRAAVQEYCMGEYHSCGTCAMGDTVDSRLRVKGLKNLRVADASVFANNVSGNIVSTVYAIAEKASDMIKQDWDY
>jgi|Aspac1|1903391|1-596
MATAYDFVIIGGGTAGLVVASRLSEDPSLSVLVLEAGADMTADPRVNIPIFYAALLGSDADWKFQSSPQPGLNGRVLGLNQGKTLGGSSSLNAHVFVPPFKGAVDAWEELGNPGWNWTMLKDYFSKAYNCPTVAQNAKGNLAIEDWPGMNEAKGPIQTSFGNETHPIRRAWAELFRSSGQCNAGDPFTHSSVGSFSCLASIDSQGKRSNSSSAYYKLAELRQNLHVLTNSFVERVLFDESKPPRAIGVQYNLDGVSKTVQAKSEVILAAGAFQSPKILQLSGVGRAELLEQHGIDLVADLPGVGQNLQDHMISYTAFHAKPELETKDSLVRQEPEAIGQATQEYAATQSGPLASLGVHTYAYLPLPKPDRSALQALFTSDAPENPQHKTTQAYYDIAKTTVLDPKQPSAAYLSALGQTNYSKDLKDGTIPAASPGKFVTLGVMLSQPLSRGSVHITCNNPEMPPIIDPGYLSNPLDLEVMARHMLRIKKLAESPQLGALLEQPLKFRDPDADFQGDLDAAKRYARDNLVSMWHFAGTCSMLPREKDGVVDPNLKVYGVEGLRVVDASAIPLVSTANLQATVYAFAERAVDLIKQDR
>jgi|Colhig2|11999|30-610
EDEYDFIIAGGGTAGLVLANRLSESGKQRVLVLEAGPSPEVVSAYKPPGGNQFLGGTAIDWSFYTTPQEHLDDRILRYHRGRCLGGSSVTNGFYYGRGSASVYDDWVKIGNPGWGWDDVYPLFVKGTHFNPPDDHEARGFDISYKTHDPSAYADGPLQIGFQGYVPPSGVGFIEAAADALQIPIVQDYNTGNSTGVKQGTGHLDANFMRSSSYDSYLRQARRRRNLDVLYSAPVWKINFDQSSGERPRAEGVAFMDHPTGVVHEVKARKEVIVSAGAFNSPQLLMVSGIGPTAQLEEFAIEPVLINENVGQHLNDHSVFSIMATSTPEFSTSDMVATYSALREAQDEFYTNQTGQYTAPSGITNAFQKLSEAELEAIGAGEIITAGLANQSHIEYLFESVFYPSGPTPYYTPRGNETYISLTASSMVALSRGNVTLRSSSMAEFPRINPNYFAHPVDRIIALASFKYLRKILAHPRMAAFTVGPNNGEVSPGADNVSEDDEDAVLAYVRANTIPNWHASGTNQMLPEADGGVVDPRLRVYGVDGLRVVDCSIIPVLPDVNIVASVYMIGEKGAEMIREDWD
>jgi|Exigl1|780695|28-620
SKDTFDFIVVGAGTAGTALATRLSEVSSFHVGVIEAGEYHQDDPMVLVPTLHLFALGDPEYDWNYMTIPQPTLDNRTLSMARGKGLGGSSAINDLGFVHAGKVEYDCNPGWDWNTTLRYIKKVENVTEAPPEVQRDDLATVDLRFHGTHGPIKTTFSNFLSEAIPPWYTAMENLGASAAKDIGDGRDSNYVSNPLCVVDPETRTRSYAATGYYEPNAHRKNLVVVTGAQVTRVVFADGADKHGDITAQGVEYVDLATGKKFTASAKREVILSAGAIQTPQLLELSGIGNKTLLNGLGIETVIDNPMVGENYQDHIITFEEFEVPNTIQTWDVVFDPAKNASAYAKYQQNQTGVYAACITGLGDFSADKFIDHKTLSQWTKQLDEEFYSMQPPPSKFAKIMHEIQKKRLLPGSQEVSLEVYAAPVNAFIETFKPNTSYLQIAAIPEHPFSRGWIHINSSDPLARPLINLNAFGLDIDRQIMIAAAKFVRKIAETLPLKSIIKAEVKPAAEVRTDDEWLEHIKQTVSRPYHPCCTAAMLPKDLGGVVDNKLKVYGTTNLRVVDVSTLPFLLGTHLLATAYAIGEQAADIIKATYR
>jgi|Cypeu1|112561|5-564
SEPKYEFIVVGAGPAGCVIAWRLASSAARPKVLLIEAGGDNAGTANRVDAERWIHRMSPGQNWGYQSIPQEHLGGTVIPLDRGKGLGGSSAINFSCWTIGPKDDHDEIAELVGDDEWKWSNAQPRYKRIETYHAPSGLDGYLEPNLADHGHQGPLNIGFPATWERTLEPLLESGIQYGMKKNVDPNNGEPIGMGIVASTAYSGHRTTAADFLVGAPSNLHVLTSTQVARVIFEGQTAVGVETLESANLFASKEVILSCGSLDTPKILMHSGIGPEDQLNKYGIQVLQHNANVGQHMMDHHHLTLNYLRADHTTTRHTYYRSKQLQAAARAQWEKDGTGPLSEIGTGLGIAYLKLDRMYETKEFQELDAKTQAFLKRPNVPLWELLVNGASPAHFIDPENAPAMTTMFIFVMNTQSRGTVTLQSSRPEEPLVYDEGFFSHPYDRRLAIEMTREALKFVESPAFSKDTVGVLGPELPASASEEQILDAWRKGTGSTWHMSGTARMGRNAETAVVDNTFRVFGVDKLRISDMSVYPLLPNNHTQTSAYLVGLMLGDKLVDEYH
>jgi|Pendec1|6403|1-212
MAIIEQKVKRVLIDQDVSPPSAQGAESGSQGQKFVIYAKHEALLTAGALASPLILEYSGIGLKKVLNAAGVPEQIVDLPVGLNLQDQTTMTLMADIHTDGTVQGQAAYFATVGELFNAQDNETARGLLHSQLNQWAADSVAKAGFENQTTLRKQSEIHRRWILDDNVAYAELFMYVHPFGSVSVWVLLPFTRGYAHIMSSDPVSGKNHDKPE
>jgi|Metro1|4271|6-577
NGNEYDFIVVGGGTAGNAVAGRLAENPKVRVLVVEAGAPNPDQLEAITTPSQAFGLRGSKHDWAYKSTMIKRDDYERIEKPNTRGKVLGGSSCANYFTWIPGSRATFDDWQEFGGQQWNWDNCVDYLRKCATYHDDEKLYPAELKKIGTGGPINIAHADLVPEMQPFRDALTTAWVSKGERLTEDIYEGEMRGLTHCCDTIYDGQRQGSFLYLKNKPNVTIVYGVRSKELIIDPSTNTCVGVTIVSEAAATEISVYASREVILSQGVFETPKLLMLSGVGPSAELSRHGITTKVNSPHVGQHLLDHPIVPFVLKIKDGYGLDDYILRKGPLNDQAVASYKRDKTGPIGSGLLELVGFPRIDERLNKHENYREAKAANGGLDPFGPAGQPHFELDFVGMFSTAFQWHYPVPEEGSYMTVIVDLLRPLSEGEVTLNSSSALVQPNINLNFFANDLDILAMREGVRWTYDLLTTGEGFKDIVVSEYPWKMPLHSDEEMKRAVLDRSQTGFHPCGTARLSKSIHQGVVDPELRVHGVKNLRIADASVIPVIPDCRIQNSVYMIGERAADMIKAAHK
>jgi|PenchWisc1_1|141085|13-610
TRTIFDYVICGGGTAGLTLAVRLSENPAVTVGVIEAGKYRIGDPLVDTPAAFPQTFENPEYDWCVYSVPQEGNRGVAHHIPRGKLLGGSSGINYMMYVRGSTKDYDNWAELLEDDGWSGEHMQHYMRKHQTLEPIDPSITDRSTMPLVGEFHGTSGPIRTGFNDSILPVENDIIKACEDVAGITNKPHDPWSGDHIGFYHTLGAVIRTGPNKGKRSYAARGYYEENRATRPNLKVLCEALVNRVVLDGNKATGVSLTHEGVEYQVSARREVIVSGGTIQSPQILELSGIGDPEVLKAAGVECKVANSAVGGNVIDHALSFIVMEVQPGIMTLDTLSQVPEAMAAARKQYAETGGGPLTAVSSMQGFFPAKSILSETELAEIIQSIRDIKPNSAFHAKQLEQTIANLEDGHSANMQFVTVPGSMNPDAIGHQGNIILPRSADQPAGVTLEACLQYPVSRGTIHIESADPTKHPIVNPNYGGHPADISLLAAFLRWCDKVTESEHVKSSFLRRAFPDPKVNLQDMDAAREAVHDLVVGEYHISGSVAMGAALDSRLRVKGVEGLRVVDASVLSNNVSGNIVSTVYAIAEKAADLIREDWD
>jgi|Eutla1|673|6-432
RATTHWQDAPSAQYVQPLNTSAFGDGPLEVTRQREQLTFDQPFANKMASTFELPNIDFVSGGGIGVTQSVESIRASNETRSYAYNTFGYLANNRPNFELHHDAWVSKIGFTGTTADNVTYNDTTTGTIHTLQAGEIVVTAGTINSPQLLMLSGVGPAQQLEQLGIDVVKDIADVGQNLMDHHYAVVQYEAAQDVDSYWQLTENTTRAAIEDERYASNGDGLLGTIVGDVLGAYRLPDDVFEGTGDFQTNLPADRPHVAYYQFAGPFLDNSPNVSIISAFAAAVQPESSGNVSLASASYLDAPLINSNYWGAASDRAAIMAGYRGLRDLFHSAELSPYTTQELFPGDEVSNDNEADLWAAIQEASRSWHHPVGTTALGTVLDANWRVKGLKGLRVVGASSAPTIPTCPIQAAVYAMSYRAALDIADAD
>AB03194.1|113-574
VPCGRVTETFTAPDAEYAVSHNITWDVAVHGSDGPVQVSHAPYDYPSSANKYNGALSLGIQPALDPDNGRAQGVFRLVRSIDSKTQTRSSARANRYDRDAARPNYHILPNTAVSHVLFENLTAVGVEYISISNGTRRTVRARKEVIIAAGSVHTPQILHLSGIGDPAHLKSFGIEPISELPGVGRNLQDHLVLKVNYNYTSNHFPNGGSLQSNATYAMEQRALYDAGKPSAYDLTGTTGNLIIQLPLSNWTNASIPAISQAASVYPAAILGNDADSSIIAGYKKQRAIIIKGINTEVVGGLSWNTGPETNIYMTRPFSRGSVKINSINILDAPLIDYGAITDPVGLDILYAIYMKNRELMATSDLAVLGPIETAPAPGIDNEEHTKEKIKAALQPSNAHQCCTAAMMAREDGGVVDPQNRVYGTFRVSVVDASTWPLIAGGGPQASVYAGAEKAADMIKERH
>jgi|Claps1|576|25-619
VSRKYEFVVVGGGTAGLVVAARLTEDPNISVAVLEAGENRMDDKSVSTPSLYPTMIGRKEYDWCMTSTPQLNAGNKIYSMPRGKVLGGSSAINYLMYVRGSKNDYIRGWESIGNPDWGWEGMLPYFKKHQTLDNTPRHSDPQFMPIAGGDKYHGTNGPIHTSFNDWYMPLEVDFAKAAYEVTGTKKTIHDAWSGDHLGFYSSLGAVNRSDDPGKRSYAATGYLRPNLGRPNLKVLTEAQATKIILDGNTATGVEFVHKGQKYSVHATREVILSAGVIQSPQLLELSGIGDPEILKTAGVECVVGNKGVGANFQDHVLGGILYDLKPGIDSMDALHGEEFMKMQQDVYQNSQKGLYANPGMMMGFVSYASVVTPEELEATIKEIKEKSLAKTDFEKAQEKVIVDQLRDPTFANLQTFCIPCRLDVAKGSDQTQFFGKPPSGKQQLSLLMCLEHPLSRGTVHIKSSDPLAPPEIDPGYFRNEVDAKILAAGMKWMDKVARHPLLAKSLAERELPPESESLDSEEKRIEYVKNHVSTQYHLIGTCALGEVVDNDLKVKGVKNLRVVDASIFPGHVSGNIMASTYAVGEKGADLIKKDI
>jgi|Zymar1|768935|26-620
VSNEYDYLVVGGGTAGLCVAARLTENPDVKVGVIEVGKNLMDDSQVSTPGLYPTLIGREKYDFCYVSEEVPTAGNKKYSMPRGRMLGGSSAINYLMYVRGSKGDYDGWASLGNKGWGWDDMVPYFKKHQTLDPSEEEPPSAQYMPTGAKEEYHGTDGPIHTSFNDYYEPFEYDFCEAAYEVGGTERTLHDAWSGDHMGFYSSLAAVNRSDDPGKRSYSATGYLRPNLGRKNLKVLTEAHASRVLLDGNTATGVEFIHNGEKLQVKASREVIVSGGTIASPQLLELSGIGNREVLAAAGVECLIENERVGFNFQDHVLGGMLYDLKDGLKSLDAMHGVEYQQQMQAMYEKTNNGPLGSPGMLMGFVSYASLVDKETLDATISEIRQNSLAKTDFEKRQEDVIVRQLSDPTFANIQTFCIGAQLDVSKGHDQIEFFAAPPEGKNRVSLLVCLEHPLSRGTVHIKSPNPFDHPVIDPGYFRNPADAKIMAEGIKWMDKVAARPVLAKSLADRILPPKGASIESEEERVEFVKNHISTQYHLIGTCTMGEVVDDQLKVKGVNGLRVIDASVFAGHVSGNIMSTTYAVAEKGADLVKADD
>jgi|Metac1|5829|16-609
AHSYDYVVIGGGTAGLAVASRLAEDASLRVGVLEAGGIANGEDNVDIPAFYGRSLGGPLDWAFETEPQDGLGGRRLPWPRGKVLGGTSALNFMTWVRGNREDYDDWAALGNEGWSWNDLLPFFKKSETFHLPTQALREEYIAIHEPEALGTTGPIQISYSPDYSPSHKLWHSTLNAVGIKTNSAHLSGSNVGVWTNVTTVNPVTAARSYATSYYTAHQPENLHILTGATVHEIVLRKDGSGDEHDYVATGVRFSHGDKDHVVNVKKEVVLSAGTVQSPQILEMSGIGSTEVLKKAGVAVKVDSPMVGENLQDHIMLAMIFKVDPSLSNPDDLLTDEAIVAAAREQYLREQRGPFTILPCALTYVPFSHAVPPHVLAEIHTKSANVTAYNAEKRAILRRRLDGTSTLGQVEYLFDLGNWSTTFKGDAGKKYGTMLQMLQHPFSVGSIHIRPGQSSTGDAKPVIDPAYYAGQHGQLDAEITKECIRFGQKIAKTQPLAGIIRAPANPTPDVVDDDARLRDWVRQHTITDWHPVGTCGMGGRAGIRGGVVDERLRVYGVRGLRVVDASVMPLQISAHLQATVYAIAEKGAHMILEDG
>jgi|Settu3|113410|34-619
NGQSFDYIIVGGGLTGLTVANRLSEDSSRTVLVIENGYLVDDITTRVPSFANSINAPLMYDITSAYDAGTGGTHPVWVGNVVGGGSVINGMAFDRASAADYDAWEQLGNTGWNFNSLLSYFKKSTTFTPPSASQAQNFGITYDASYYGNNGPIQASFPNFEYQDTKTIWASYRREGIPLPKEHASGNAVGAYWVPSSLQSQTQTRSHAKNGYYDPVKSRKNLVLITGKTVNEILFKSGLLTGYTANGVQFKSRKDGSVCQVFAKREVIMAAGSIFTPQILQLSGIGPASLLNSAGIQVKKNMAAVGANMQDHPNANMYFDLQNLAFPNPFSGANPSYNATAWSQYDTDKTGPLTQAHGNSLAFLSLQNITNKWNDIVQTVKSQNARSYLPPIYDNAALLNGFQKQRDIIAGLHASQDAAVGEFPMVPFGLAINALQRPLSRGTVTIDPNNKYAAPVVQFNSLQNPVDRQIIVEMVRWTRKHWQNPELAKFNPVELTPGPQAQTDDEIINDLVQNKALEASFAHMSGTCAMMPESCGGCVASDLTVYGVKGLSIVDASIIPLIPATHLQSTMYAVAEKAADIIKSRN
>jgi|Colfi1|287958|6-575
QEIIYDFIVCGGGTSGCVVASRLAEVPGVNVLVIEAGEHNENLENVHMTGGWSQLFDKDTDWNVISEKKPSVNNRQVKLSRGKFLGGCSGCNGTLCIRGAKQDYDDWGVEGWTGDEVFKYIRKAENFHGKPWFEASEDHGTNGHLNIEPHDLAPISNLIMDSMVSKGLPLDHDMFSHGENPHGCGHAPRTVHKGLRTTAADFVTKENKKDNLHLLVETHVEKVIIEKVDGELKATGVKVLKADGSVVDIKARKEVIVSGGAYCSPNILNRSGIGAKTELDSFGIPTLVDLPGVGKNLMDHLIVFMFYETEKAGLTNDHHVYHGDNFAKTYALWKDQQAGFLSTFPFGAFAYARLDERLADSELWKNAPRQPGRDPMGLTPKQPNIEFFTTECYGGPKQYDQFPTDGKYAFSMIAELFGPRSRGTVTLRDTGAKSVPVVDTNYLSDPLDVEVLAEACRFGNEIIMEGAGTKDIVKGSWPSDLVHHKHTTREDWAPYVRDNATTCYHAAGTCAMGNASDPKAVVDPTLTVKGVKGLRVADCSIMPVLNGGHTQMPAYGIGEKAADLIKAAWK
>jgi|Aspor1|6053|78-658
DASFDYVVVGGGNAGVTLAARLAEQSFNVALVQAGGFYEINYPPAKVPGAVGIGTGTDPMAIRTPIDWGFLVNTGPGADSRTIHYEKARCLGGASASNFMLYQRPTIGSMKLWADLVDDESYLFDNVFPLFKKTINFTAPNEELRPANATVSYREDAYEKHGQPVDVTYPHAASPFSSWFQLGLESVGVEVTSEFNSGSLLGSFYCPFTLRPADQIRSSSESAFFRSPYSSRYLETLTLYKNTMGKKILFDQKRATGVEVATAGSKYILSATHEVIISSGAFQSPQLLMVSGIGPADVLQEHEIDVIVDLPGVGQNLWDHVFSGPTYPVAVETFNKLAMDLQYLISQIREFKSSHTGVLTNHGFDYVAFEKLPGSSRAGFTERTENDLSWFPEDWPEVEYIPAPLFVGNFSDPITMQPQDGRQYATILPTLVGPTSRGNVSIISADTDDLPVIHMNWLTTETDQQVLVAAFKRVRDIFHSEAMAPIIVGEEFFPGKEYQTDREILEVIRDTAMAPWHASGTCKMGTRSDRMAVLDSRARVFGVEKLRVVDASTFPVLPPGHPQSVVYMFAEKIASDIIGYS
>jgi|Aspste1|438200|6-578
NGSQYDFIIVGGGTAGNTIAGRLAENPNVRVLVIEAGIDNPHEVEDITTPSKAFGLRGSKYDWAYKTTMIKREDYERVEKPNTRGKVLGGSSCANYFTWIPGSKATFDDWEEFGGRDWTWDNCVEYLRKCATYHDDEKLYPSDLSKIGTGGPLQISHAELVPEMQPFRDALTQAWVSSGEPLTEDIFAGEMHGLTHCVDTIYQGQRQGSFLYLLNKPNVTVLSSAQSKRLIIDPATRVCSGVEVINPATGAQTSVYATREVILSQGVFETPKLLMLSGVGPAEELSKHGIDVILNSPHVGQHLLDHPIVPFVLRIKDGFGLDDHLLRAGPANDAAVAAYRRDKTGPVGSGLLELVGFPRIDERLNQYPAYREAKAANQGLDPFGPGGQPHFELDFVGMFSSAFQWHYPVPKQGNYMTVIVDLLRPVSEGGEVKLNSANPLVQPNINLNFFGSDLDVLAMREGVRWTYDVLTKGAGFKDIVEQEYPWEMPLHSDEAMNKAVLERSQTGFHPCGTARLSKSVHQGVVDSKLRVHGIRNLRVADASVIPVIPDCRIQNSVYMIGEKGADMIKAQHK
>jgi|Cocvi1|30914|16-620;jgi|Cocca1|3928|16-620
TSRSYDYIICGGGTAGLAVASRLSEDENVTVAVLEAGGNALNDLLVDAPSMYTQTWGNPNYDWDYKTVPQKGTAGRVHGWIRGKVLGGSSAVNYGMFSMASKQDLDNWGELGNKGWSFEDLKPYYRKFETYHPASEAYGEKIDNKYLDKSLRGTSGPIHISFAETDVTWSQDMWPKTIINAGYLPANDPRVGSSIGGFNQLCTIDPRHNRRSYSARDYYEPAKDRPNLFLLTHALVSKIELEKNADTVKATGVQFTVDGSPFTVKANREVIICGGVVNSPQILELSGIGSPDVLQKAGVEVIVDLPGVGDNLCDHSATAVVLGVKDEYPTAEALFRDPTLTQQALEAYLTHKSGPFAAGPTTAGFASLQKVSPDLSNPQSHIDSLLASTTTSDPAGRDPLTARQLLNPKEAVCQLVFLPLGINTYRPENANQLLPCEDPGMWATLGVCSTRSFSRGSTHITSSNPEAYPAIDPAYFAHPLDIDLMARSVMHALSFADVEPLKQIFKRDEKGGLVVPQNASGPLPRDVEEAKEWVQKNTVTEYHPVGTCAMLPREKGGVVDEELRVYGVQGLRVVDASIFPLHVQGNIVSLVYAIAEKAADMIRGR
>jgi|Aurpu_var_mel1|60822|8-579
EEKVFDFIVVGGGTAGNCVAGRLAENPDLSILVIEAGKDNPLKEEKISTPALAFQLVESEYDWQYPITFWDREGEKRHEAKNTRGKILGGSSCLNYYTWLRGSKPTYDEWSRYGGNEWSWDKCFPYFQKPGTMHDRHQILDHDPAHVASDGPLQINPAIPIPLASKLQEAWKSQGHRLTDDIYNGTVNGLAHVCHTISNGHREPSTVFLEGHKNITVKAQTMAHRLLFSGETCVGVQTHATDKSQAYYARQEVIVCGGVFESPKLLLLSGIGPSTQGSMTDLTAVSSGIGHSVKSPHVGQNIQDHPVAPHSFKVKDGHSVDDALRPGVKNLEAMAEYKATGKGPLASSLLEMCGFARVDDRLKKCKEWREEEETRGHDPLGPQGQPHFEYDFLPCFASPFLPHVPEPTEGNYMTIVVSLLRPLSRGSLKIQSANALDFPLINMNYLDHPLDAVALREGVRFVDEIILRGDGMKDLIVGEYPEGDGGIVRDSDEGMAEWLKGRLTSGYHPCGSCRMGPTIEEGVVNGRLQVHGVRNLRVIDASVFPLIPDARIQNPVYMVAEKGADFIKQDHP
>jgi|Hetan2|156219|31-602
PRKDYDYIVVGAGAGGAVVANRLSEDSKVQVLLLEAGENSAGLENFAIPFFDVQLSPNKEHNWNFTTTKQVGLANRAINYPRGKILGGSTSINYMIYSRGSADDFDRYANVTGDGGWSWNALQPYIKKHERVVPPADGHDTTGQIDISAHGTSGPLGVSLPGWPLGIDSMVMETTKQLPEEFPFSHDTNAGTALGIGWTQNMVEKGQRVSSSTGYIQPYLKRSNFDVLINTQATKLIQTGTERGIPSFRGVQFATSKDAPLYARNATKELILSGGVFGTPQLLMLSGIGPSADLASLKIPTVVDSPDVGKHLVDHPLLSNVYEVNPVGSVTTDDLVQNSTFAAQQLDLWRTQKKGFYTMAISNHIGWFRLPKNASIFQTETDPAAGPRSSHYEFLIFNGFVSPNGDFVQSGHYLSMITSVTSPSSRGTLKLASASPWDLPIANPGILSSAFDKFTIRESIKATKRMVAAPAWANYVLGPYGDLATAETDAELDAYAAKNTASFNHPLGTAAMGPYGPPAYGKGAVNPDLTVKGVRGLRVVDGSILPAIPAAAPQAAIYIMAERAADLIKNAN
>jgi|Leucr1|307063|39-620
AQSYSYIVVGGGNTGAALAARLSEDTTKTVLLVEAGTSQISNPGVSVPGLAGSTFLSEVDWAFSTTPQANAQGRSVYWPRGKMIGGSSGLNFLAYTRGHKSEYNSIAWLSRDASWSWRNLLPYFKKSESFSTPGPNTENVTREFDASVHGTSGPVAVSYPPYISEQFAGGFFDGLEQEGVPVDIDLSDGASSGVSWSASTQSPENVRQTSDNAYIAPAVSARSNLVVLTSAMATKITWSADKLNGSVVASGINLVATASNTTILTATASSEVILSAGSIQTPQLLELSGVGDSSILNPLGISTVVNLPGVGANLQDHPAIVLVQKLKPGFVTLDGLAGDRLNQALADYAAGSGILTQELSTLAYLTGKQFLTPAEQKQLAKLVLQPSTQLPASQQAQQLLQIAAGAPIIEFLPINTYFGPSAGVANESYISLAACLQHSFSRGSIHISTTNPLTPPAIDAAYLQHPADRYILSRAGKFLRQLAVNSTLTSFVESENEPGLSVETDAEWESWVEGAVRTEYHPVGTAAMSLQNESGVVNSHLQVYGTANVRVADLSILPVHVSAHPQSLAYAIAEKAADLILG
>jgi|Aspfo1|51957|2-597
ATTAYDFVVIGGGTAGLVTATRLSEDPNTSVLVLEAGADLTADPRVNIPIFYAALLGSDADWKFQSAPQPGLNGRVIGLNQGKTLGGSSSLNAHVFVPPFEGAVDSWEELGNPGWNWAILKDYLTKAYSSPTVAQDDKESLAIEDWPELNAAKGPIQTSFGNVTHPIRKAWAELFRSRGEYNGRDPFIHSSVGSFSCLASIDAEGKRSNSTLAYYKPVELRQNLHVLTNALVERVLFDESKPPRAIGVQYSHDGASKTVQAKSEVILAAGVFQSPKILQLSGVGGAELLNQHGIDVVMDLPGVGQNLQDHMISYTAFQAKPELETKDSLVRQEPEAIGQAMQEYAATKSGPLASLGVHTYAYLPLPEQDRRDIQALFTSDAPENSHHKATQAYYDIAKATILDPKQPSAAYLSALGQTNYAKDLRDGSIPDASPGKFVTLGVMLSQPLSRGSVQITSNNPETPPIIDPGYMSNPLDLEVMARHLLRIKKLAESPQLGELLEQPLKFRDPDADFQGDLDAAKKYARDNLVSMWHFAGTCSMLPREKDGVVDSNLKVHGIEGLRVVDASAIPLISTANLQATVYAFAERAADLIKQGR
>jgi|Schco3|2614510|31-606
DGKAFDYIIAGGGLTGLVVANKLSAAGNSVLVVEAGPDSKDIEAVNVAADRNNITPEECNWKYEAVDDNGNPLSWKIDSGRCIGGSSSINGMVWYTPTQPEMDTLEALGSQGWNWYQLRPYMKAVENYHLPDDQQKADGASVKEDLHGYSGPVNVSFPIPMRIPEAQALYKSAMPSVFNGLTLHDDLSDRTGSVMASTSWTCWNDQSSGSNVIKRSSAAQAFLYAPDQQRSTLTVLHDHKVLKVNFDSNIKATGIQFGPADGGDILTATANKEVLLAAGSLATPPILEHSGVGDKSILEKFGITTLVDLPAVGRNLQDQPGTGASALVLPTNASNNKLIDNVNMFAPVISLVDIDQIFGNSSNAKKEALRTGVQARAQAAVDAGAMVNLDSAMAIFQAQTKLIIEQNMPVAEVVGESYPSVMTSVFWPLLPFSRGHIHIKSDDLFAAPAITPRLLTDEFDVQVAINVARKAQSMFTVWPFDSIISTAFLDVAQGASDAIWEAWYKSTAYGASHWVGSSSMLPRAKGGVVNNKLQVYGTTGLRVIDASILPLPITSHTMTTAYAIAHKAADIILGKD
>jgi|Aspka1_1|17206|8-601
PLEADYVIIGGGTSGLVLAARLSENDSSRSVIVLEAGKNLTDDPRVQTPALWTTLMGYEADWQFQSTPQAALNNRVIRETQGRVLGGSSAINGQAFIAPTKAGIDAWDKLGATGWTWGNLAPYYKKATTLQLPDEVTRDHIGVSWVDPEVNGNSGPIKVSFPAVKESPLAKAWVDTFQEMGYGCTADPFSGVSTGGYSNLSSVDYEQKQRSYAATGYGLPAMERRNVRIITEATVQRIVFSTEESGATATGAEARIDGQIVTIKARKEVILTAGALNTPKLLELSGIGNRQILDQYSIPVIVENQNVGENLQDHLMTGISFEVKPGIATGDPLLRQEPEAIKTAFQLYSEQKAGPMTIGGVQSSAYMPLMAFLGQPEAKLAYFDSFPPDLSERDQVIRDIYAQENEPTCQMFMFLAQANLHDSGKSFVGQKLLPGNFLSLGIIQTLPFSRGAVHIASSDPTVSPIIDPRYFSNPLDIDLMARNLLSLERLDSVKPIADYLVEGGRRNHPDAFLTDLESAKKYLRDTATTSYHSSGTAAMLPREKGGVVDENLRVYGTKNLRVCDASIFPLVTAANPMSTVYAVAERAADIIKGA
>jgi|Armga1|996705|29-590
QNLTFDFVVVGGGTAGNVVANRLTENPAFSVLLLEAGPLPEGLINHTVPFFNVLLRGENPWDWNYTAVPQIGLNGRALHYPRGRILGGCSSMNGMAYLRGSSEDYDRYADVTQDPGWSWNGIQPYIRKNERWTAPTDHHNTTGQFNPAVHGFHGINAVSLPGFPSAIQNRVIQTTQELADEFPFNLDCNSGYQLGVGWEQSTIKHGKRSSSYTSYLGPEFIGRPNLHVLLNAQVTRLLQTASNPPEFLAVEFAENADAPRLRVTASKEVIISAGSLETPKLLLNSGIGDASDLAALGLKTLVDLPDVGKNLSVMIMLNLVYFVNSTDTFDDVFRNVTLRDELILQWNETGGAGLLGTSVSHNIYTRLSSNSTIFGNSPDPAAGPNTAHIQSGISNGNISPPPDGHFMTMSVTLNTPTSRGRIGLNTTNGFDRPLIDFGALATDFDIFALKEGIRSVQRFLSAPTWDGYVLDSLSNLTTSSTNAELEAFIRANSAPDGHIVATASMSPKGATHGVVDPDLRVKGTGKLRVVDGSILPFVPSANTQFAVYIVGERAADLIKAAW
>jgi|Trici4|1122551|19-590
DGDHFDFVVVGGGTAGNCVAGRLAENPKARILVIEAGVGNPEDCPEITTPSNAMNLRNSVHDWSYKSTLVKRDDYERIEKPNTRGKALGGSSSLNYFTWVPGCKGTFDRWAEFGGKEWSWDHLVHYLRKSATYHDDPKLYLPELKKIGGGGPIPISHAELIDEMDHFRDNIQKAWVSHGQPITENVYDGEMNGLCHCVDSIYKGVRSGSWLFLKDKPNITVLAGTHAKKLLINYADRTCRGVRVMTPDHKDINVFADREVILSEGVFESPKLLMLSGIGPERELAKFNIDVIVDSRHVGQNLIDHPGVPFVVRVKDGYGMDTAILRKNAESEKMHAQYKKDRSGPMGSGFLEMVAFPRIDEYLQKDETYRKAKEANGGVDPFSPEGQPHFELDFVCLWGSAFQWHFPFPPEGDHTTVVVDLVRPISDPGEVTLRSADALEQPDINLNFFANDLDIIAMREGIRFSYDVLTKGEGFKDVFVAESPWLMPLDSEEEMKRAVLDRCQTAFHPTGTARLSKSIDQGVVDPSLKVHGVKNLRVIDASVIPVIPDCRIQNSVYMVAEKGADMIKAAHK
>jgi|Aspbom1|4743|23-590
STVHFDYIIVGGGLSGSVVANRLYNANTSLHILLVEAGVDASDNTLIPYANNTAFLIGCDLDWGFVTTPQQNLEGRKIGNPAGKCLGGGTAINNCGWIRGDRSDYDRWAEIVGDESYSYDSMLPYFTATEKYTDGSQTDGQQHGSDGPLYVASVSSTGRQYPLREPLAQAWDENHVSALPGLDGNRGSPQGRAELAEDRRDGLRQLASAAYPLDGIHVMTNTLVRRIITTSEDNTPKAIGIEAISGEKYYGREIIISAGAYRTPQLLMLSGIGPGEVLSQHGIPAVVDAPDVGRNLYDHLEFAQYWKLKDPSKGYALGSDNPLFTKPEFGLGVPVDWVVTTSVPRDGLVEAITADEGCPPSADHPLLKAERSFLEYIVLYAAGSASDPVIPLDGTHICITIIGLLPTSKGHVTINSTDPTNPPVIDPNYLSTEVDRYAWRTGLRTATRLFLGTDSGSSLIDQETPPDGFEPISLDSSDEYLEARARHGALCVYTWPFPTDLTNEGSSTYHPMGTCSMGKVVDNRFQVHGISNLRVVDASVIPTPIAAHIQAALYAMAVKAADIIASKV
>jgi|Phlgi1|236503|10-614
ANATLDYVIVGGGTAGLALAARLTENRDIQVLVVEAGADHGEVPEIDTPGNIGRTIGNPTFDWKFVSVPQKHAHDRVVIQPRGKGLGGSSFMNYLIMLRPSKEELDALEQDFGNEGWNWESLLHYMKKGETLQPSGLSEAQALEYAVQPNPDMHGKDGPLKVSFPCVLNDMHRRFFDAAGRLGVPRNPGAANGTNDGAVTSLLSLDSLTGRRSYAVDAYLAPALPRPNLLVLTHAQVTRVLFETDGPVPRATGVEFVQGGQVRRVEGVRRDVVLTAGTLQTPHLLELSGIGSRELLTQHGIETLVDLPGVGENMQDHVGIATVVEVETEDDTMDALRDDPAVLEKHTRLYQEEHSGLLATVPVPAFVFPSADFLGNRSDIDAWKEQAKAQCTDSLARAVPALRAGLDKQYEVLRKLLSDEHQVHAEFIQFNGHQPNPNSLPEPGKRYSTIICLLTHPFSRGSVHAASGDPLAAPAIDPNYFAHPADLELAVHMVEGALALFGTAPLRETVRAPKMPPAAALARGRDGLRDFVRDNCRPVYHPVGTAAMMPREQGGVVDARLRVYGTSGLRVADLSVMPLELSCHTQSVAYAIGEKAADMLKAEWS
>jgi|Eurhe1|382386|40-617
TNATDDYIVIGGGTAGNAIAARLALANHSVAVVETGTFYEIVNSNRTQVPGYDFYSALNSVGSNKGQSLTEFALETEPQVGYNGRKVVYVAGQTFGGSSASNYMGYARATFGTFDKWTKLTGDDFWTWDNVFPAYKKSCHFTPPNYQKIDRKANISYDAGAFDSTGGPLEVSYGNYQGPYGPYFDEAMERAGIPRREGLNSGTLLGYATITAAIDPETATRSSETSFLQLASRNSNIKIYPQTLAKRIIFDEQKRATGVEVRTNSVTNSFTYHLSATKEVILSAGVWHSPQLLMVSGIGPAETLQKHGISVVNDLPGVGQNEWDQPWMELSFKVNVTTGSQLQAGNEEVSAKLVEQYLTNQTGLLASIGGGQALAFEKFPQLYHQQFSNKTRKFLDTFPDDLSEVNYLSLEYGDNPPGLGPDDNYITLGSALSTTSSRGNITIKSADMADGPIISPNWLLDQGDQEQAIAALQRIREIAFNSTIVQSEYRPGSNVTSREDILEWLKENMSLIYHGASTCKMGPKADKSTVVDSRSRVLGVEGLRVVDASALPFLPPGFPMATVYMLAEKISESILEGN
>jgi|Cormi1|883|35-619
LLGYDYVIVGGGCAGCVLASKLSEDADVTVLLLEAGGPHTGILESRVPLLFSKLFHGEHDWDYSTVEQPGLAYRRMFWPRGKVLGGSTSINAMMYHHGSKSDYDEWAGALGCAGWSYADLAPYLRRMENFTANPARPAIDLQHRGTGGEWQTGYSTLSPMVERGFLPACAEVGIPANPDINTEAGTLGVTRFQTFIDSKGERSSMATAFLTPEVLRRPNLYVACHAHVTRVLYDRLDSDKEPAAIGVELMTKRGGERYEVHARREVILSGGAVNTPQTLLLSGIGPAAELGRLGISVVKDNAAVGRNMKDHLCPTGVVLKSKTAHTYDYLNDNIKAIPALLRWLVTGGGPLSSNVGEAAAFIRTVDHPSPATKPENRPKDYSSGGVGPDVEILGAPIAFIHHGEEQAPAGAGIFSVGPCLLRPQSVGTITLKTDDPFDHPLIDPKYFSDEGDNDRKVMLAALRLAIKIANSAHWKEFVEPIARNDSPGHLWWPSSSSDPDSISDEQLLAFMKEKAFTLYHPVGTARMGPVEAGNSVVDLECRVHGVGRLRVVDASVFPEQISGHPTAVIGAIAYKMSDVIKKTFT
>Pleos_PC15_2p4_009672|26-593;jgi|PleosPC9_1|116309|26-593;jgi|PleosPC15_2|1067653|26-593
PTADFDYIVVGAGNAGNVVAARLTEDPNVSVLVLEAGVSDENVLGAEAPLLAPGLVPNSIFDWNYTTTAQAGYNGRSIAYPRGRMLGGSSSVHYMVMMRGSIEDFDRYAAVTGDEGWNWDNMQQFVRKNEMVVPPADNHNTSGEFIPAVHGTNGSVSISLPGFPTPLDDRVLATTQEQSEEFFFNPDMGTGHPLGISWSIATVGNGQRSSSSTAYLRPAQSRPNLSVLINAQVTKLVNSGTTNGLPAFRCVEYAEQEGAPTTTVCAKKEVVLSAGSVGTPILLQLSGIGDENDLSSVGIDTIVNNPSVGRNLSDHLLLPATFFVNSNQTFDNIFRDSSEFNADLDQWTNSRTGPLTALIANHLAWLRLPSNSSIFQTFPDPAAGPNSAHWETIFSNQWFHPAIPRPDTGSFMSVTNALISPVARGDIKLATSNPFDKPLINPQYLSTEFDIFTMIQAVKSNLRFLSGQAWADFVIRPFDPRLRDPTNDAAIESYIRDNANTIFHPVGTASMSPRGASWGVVDPDLKVKGVDGLRIVDGSILPFAPNAHTQGPIYLVGERGADLIKADQ
>jgi|Volvo1|120229|311-878
ETIEFDFIVIGGGTAGSVLANRLSENPDFRVLVIEAGPSHEDVLEVKVPWLAPKLWSSQYEWGYNSVPQDALGGRVLRIPRGRLLGGTSSFNFMMHTRGPREEYDDFARIAKDERWSWNSLQPYFRRNERWVPPNDGHDTTGQYDPSLHSEEGMVATSLAGYPTPIDQLIVAASRELGGAYNFTLDYCSGNPLGMGWLQTTIDGHTRSSAATAYLALPYLERSNLFVLVNAQVGRLLSTRGSSQDLDFRTVQFRSVGEDALREVTAKKEVILSAGVIGSPQILLNSGIGDQSSLSAVGVDPLVHLPDVGRNLVDHCVVANAWSVNSTDTFETTKQPHVSSKLLEEWKTKRTGPFVNTLMSHIGFFRLPEELTPQPDPASCGPTIPHYELAIANGIIIPNPLIPPDGHYLTIASAIMKPISRGSVTLSSSDPFCPPLINPAILSDPNKIDISIMREAIRSAQRFASASVWKDYIVAPVGGLEDVMTDEEMEDYILKRAGTFFHPTSTNRMSAWEETEVGVVNPDLTVKKVKNVRVVDASVFPYVPSAHPQVAVYVYAERAADIIKECHA
>jgi|Ascra1|9814|40-614
RNATYDYVIVGGGLAGSVVASRLTEHTNASVALIEAGSFYELSNGNWSQIPYWSEQWVGAEPDDWQPLIDWGLFTEPQINGERIHYAQGKNFGGSSGRNQMIYHRPSVGSLKAWADHVGDQSWTWENMTKYYERSMQLTTNFANRTANNGSLVYDASAFGPSGSNTQPLHVSFPNYINPLSDYAAAAFSAIGLKQIPGFASGILDGFGWFQFTINAQTGLRSSAESSFLAEAFGRPGLTAFINAQVRNIIFENDTATAVNVTTYGMRPFTISARKEVIVSAGVWHSPQLLMVSGIGPKATLDKFGIEIVKDLPGVGQNVWDSTNIGGPIHEISVPGFTYWQQPGPMASAQAQLLSNGSGPLTNIDVDVGGWQIISDRSNFSESTRQELSAFPADWPLIENTFTSSSRVLASSGASTQYGVMDSILIATSSRGNMTIQSADNMDPPIIDPGWLREKADQEVAIEAYRRARQAWQAVPDDIRNQEEYMPGKNVTTDAELLDYILGQIAPIHHGSSSCAMGKQDNPMAVVDSKARVFGVQRLRVIDSSSFPFTPPGHTQGVTYAHAEKLVEDVLNDYF
>jgi|Neole1|496286|17-602
SKQTFDYVVIGGGTAGCVVASRLSEDPNVRVLLIEAGGRHDTQPFTKIPIAFAKLFKTSADWAYDTVSQPCLNSRKLFWPRAKILGGCSSMNAMMFQHCSPSDFDEWEKKGAKGWDYQSIYPYFIKAEKFTPNVLFPETKLEERGDKGLWKTSYAHLAPICKGFIDAAQQVGLKYNPDINTPRGSLGVTKFVTSIDSKGRRSSSATAYLTKDVLARKNLAVLIGTTTTRVLISSEPDGRPKVTGVEVAKNASSRRVQIVATKEVIISAGTTNTPQLLNLSGIGARDELEKVGIEVLRDLPAVGKNLTDHLVTGAVTLRAKRGYSLDYLAHPIKSLPAILKWYMSGTGPATCNVGEVAAFFRSNDKALPARSALTSDGPDEELIDNSSGPGAPDIELMSGPISFLNHGFQSAPPGTEGYTILPSLLRPLSSGRVYLNSSSPFSPPTIDPNYLSHPNDIKVLTRGVRLALRIARSPPLQPFLNLPPHSENHSDVFYPGDADPEKISDEEIQTWIRGNAETLYHCMGTARMGDYGDDKGSVVDPELRVHGVEGLRVVDASVFPQPTSGHPAATVVAIAEKAADLIKSAA
>jgi|Rhyru1_1|110457|2-607
ETIKPDIIIVGGGTAGLVLANRLSDDPSISVLVLEAGVDASADPMVIIPALFSSMFGTEHDWSFETIPQENLSGRIIGQPLGKVLGGTSAINLQALIPPSASDIDAWEDLGNTDWNYRTLKPYLDKFFSLTKLDDETSKHLHLSWLNDTDADIRFTGPIQASFAGVKEDPLGKAWIEAFEALQHPLTQDPFKGKSIGAYNCPSTIDTASKTRSYSASAYYLPIKQRTNLQVLTGCTVVRILLDHSNGENEFRATGVEYIHDGMQKVVEAKKEVIISSGVFQSPKLLELSGIGDPQVLNSHGIDVKVNNPYVGTNLQDHVLSGISFEVKDGVFTADNMLRGDQGVIDAAMNAYQTDQTGPFCSSGITSFAYLPLPNISSEDVKALLGTFSERHSTHPLDSARYTQLQKLLLKNLDEGTAQYSLFAAQSNIIGRDTNKGLSDGLISGNFASIIASLSHPLSTGTTHISSNDPAAKPTIDPKYLSNPLDLDLLAQHVRYIERIAAADPLASLLKPNGRRNHPATFIGDDLDKAKELVKLGGSSNFHSVGTCAMAPKESGGVVDTKFQVYGVDGLRVVDASVFPLIPQSNTVSLVYAIAERAGDVIKESL
>jgi|Psehu1|3667|32-617
KAKSYDFIICGGGTAGCVLASRLSEDPNTSVLVLEAGGNNDALEVKAPLVFTKNFKTERDWDYTTTPQASVLNKEMQWPRGKLIGGSSSINAMMYHHCAPSDYDEWSEKFNCKGWSYKELLPYLNRSEKYTPHASQPDVKAEERGASGLWQTGHSSYKAEVTSKGFVNACVEVGIPFNPDLNTHRGSEGVTQFTTFIDSTGKRSSAATAYLPLEVQKRSNLTIGIHVMVNRIIFDRTGSRPKAIAVEMQNKRDGKKYYAAANQRVVLCGGAINSPQTLMLSGIGPAAMLNKQGIPVIVDNALVGERLSDHLCHSTINARAKPAHTLDYLSSDIKAIPSLARWLVTGGGPVSSNAGEAAAFVRCNDQSLPLVNSMTKPENCPQFFGSMGKGPDIELICTPLAYVDHGTTPAPAGTGCVSIVGLNVRPRSKGTISIRSADAWDKAIVDPKYFTDPDDNDRKVTLAGMRLAIAVAKANALQPYLEDYKSDNEDDFYWPMSSTDPSKLTDDQLMTFMSKTAFTLYHPVGTVKMGPDASDSVVDTALHVHGVDGLVVCDASIFPEQISGHPTAAVIAVAEKAAELLKDIAA
>jgi|Volvo1|115185|32-594
PSTTYDYIVIGAGIGGSIVAARLSENPNHQILLIEAGGSDADVIPVSVPLLGQTLRPFTPFDWKYTTTPQTGLNGRSIPYPRGFILGGSTSINSMVHTQGTIEDFTKYAKLSGDDGWSWDALQPYLLKSETLVPPVDGHNTTDQIDSSVHGTSGPLLLTVANSPTPLDQRVLDTLDELSDEFSFNLDMNNGANLGIGWTKSTTGGGRRVSSSVAYLHPNLNRPNLHVLVSAQVTKLIHTGTRNNRPLFSSLQFQKSPSAPPFAVNATREIILSAGSIGTPTILQLSGIGDSKELGGLGINTIIDLPDAGKNMSDHTLLLPSYRTQGPSFDEFYRNQTFQQAEIEEWGISHDGPLSNTISNQLGFFRLLDNHPIFDTVSDPAPGPNSPHYELIFSNLYVGPNRPDTGSFMTVFTALISPAARGYTRLASSDPFAHPIIDPNLVGTEFDLVTLREAVKAIKRFLAASAWQDFVIGPVGPLADAVDDASIDEYIRNTAGTIFHPVGTASMSPIGANWGVVDPDLKVKGAEGLRIVDASVLPFIPSGHTQAPVYVLSERAADLIKAF
>jgi|Cadsp1|468592|14-616
LEQQYDFIIIGGGTAGLVLAARLTEDPSVHALVLEAGANRQDDPLIMTPGLTFGMYDNPNYDWCLQTVPQSGLNNRILPQQRGKVLGGSSSIFQMQMVYTSKPAFDAWEKLGNPGWNWETMLPYLRKFHTHHNPGPADPVREIVSLSNHDDALESSEGPVQTSFSETGDLEKAWYEAWGKIMKDLKYEGTDIGGLAHPSSIDPKTRTRSSATTAYYSADVSSRANLRVVTDALVSKIVLERKDDEVIATGVQFVSKLGQDIIVKAIKEVILSAGTMKSPQILELSGIGDFKLLEQHGIKTFVNNSSVGENLQDHLIVSVSFEAADGVKTGEIMMRDPSVMPALMAMYQKDHSGPLGNHFVPMAQFRVPETFGPNGTEYIPSLLKTVSAEGTTEHQRSKDTITADLLSSATMQQMIAKMQFNISAGSKITEMVKGDVDGNYISFMAALNHPFSRGSIHIASASPTDNPLIDPKYLSHPMDIELCARHVQFLSTLTATTPLSQFLKPAGRRIPAYAFAEGKEMDLETAKKVVREHSISNYHTAGTCGMGPRDAGGVVDAELKVYGVKGLRVVDASVFPILPRGNIITSVYAVAERAADIIKAEWK
>jgi|Aurde3_1|1248956|32-629
AKQKFDFIVCGGGTAGTAVATRLSEIAGWKVGLIEAGLYHKDDPAVLIPQGWNVGKTWGNASYDWNFATTPQKALNGRKVPMARGKGLGGSSMINLMGFLRAGAVEYDQIGELGNPGWSWKNILPYFMKAETVHAASPELQNQTHATIDPTIRGHTGPVHTSFSQWFSEAIPPFFDAMINLGFEAILDGGDGTDADYVWNPILAINQDTEERSYAANAYYEPNAGRDNLILLTGAQVIKVELSGTADKDGNLRATGVTYVDTKNKKSYTASASMEVVLSSGAIQSPQLLELSGIGNKELLTKFGIETRVDLPAVGENYQDHLMVFETYEIPNTIVTWDILNDPEKNATAYAQYLKNHTGIYTAGVTAISYISAGKFIDADTLNEWVQQLDKDFNATNPSVGARAQYEVQRKRLSPTSKEATLELYAAPSSASPDLVKPNSSYVQVVAIPSHQFSRGSIHIQSSDPLAEAAIDLNTWALDIDRKVMLAGAKFARQVTDTLPFSRIITQPIAPPQSNATDDQWLDFIRNTASNSYHPCCTASMLPKHFGGVVDPTLKVYGTSNIRVIDVSILPMVLGTHLMGTAYAVAEQGADIIKAAYG
>jgi|Tescy1|37813|75-669
ASEVFDYVIAGGGTAGLALAGRLSEDPDVTVAVIEAGNSGYDADNAILVPSNAYFASSVGTDLDWKYTTAIQEKLFDAEGKARTAAWPRGKVLGGSSAINGMYYVAASKREHQVWGRLSGDQASWGWHNLRDAMKKSTNFSPNQVKEIDANIANQTDYIGSSGPISVSYPGVSYQPVADWVPTLAAIGLEEAKSPYDGENQGAFIATSTIQPKSWERSFSRNAYIDPISNKRKNLVVLPNQTVTRIIWDTEDDEDGNKRALGVEFAANSTAPRVHVTARREVILSAGAIGSPQILQLSGFGCKELLEKNNVTVVKELPGVGQNLQDHLAGSVTFAPAEGLTMPAASNMTKKASFVDSSVAYVTLEKLYGANETANFLSRAKQFSADYIKSATNVPEAVRRGWAKQYKFLLEDLLAPESKHGFTGTAKGALEMLLGLSTGTMIQIESALQAPFSRGWVEIASNDPFQPPVINPNYLQHKSDVELLRSGFQLARKIGTTAPLATTAASETAPGTAVTSDEDWDKYIASVVQTEYHPSSTCSMQEEDDGGVVDSDLIVYGTSNVRVVDASVVPISLSSHLMSTVYAIAEIAADLIKEC
>jgi|Stehi1|135717|244-625
LSHLFNTGWAQTTIADGARSSSARDFIAPALSRSNLDVVVNTHVTKIVQTGTQDNLPVFLGVNFAHNASSPVFSLNATREVILSAGPFQTPHLLMLSGIGDSDVLSEVGIQTIVDLKDVGKNLQDHPLMTSSWTVSSNDTLDDLSRNATLENETLNEWLVNRTGADVISAGNQWGWLRLPDNASIFENTTDPSAGPTSAHYEMIFTNNFLSFIEPEPTNGSFFTMFTNVVSTSSRGSVSLNSTNPFDQPIISPNLLATEFDIFNMREALKSARRFMAAPAWSDWIIGEYGDFAQAQTDDELDAYIRAQAYTNSHGSCTVPMGKTGNDTSRGSGALNSDLTVKQTVGLRVVDSTIFPRIPAAHTQTPTYIVAERAADLIKAAD
>jgi|Armga1|1080073|11-578
NRPLDYLIVGGGTAGLCLAARLSEDQHTIVGVLEAGEYSPNVPVINVPGFLGGAVANPAYDWTFYTEDQSHVNGRKMRLPQGKGLGGSSQINFLGMVRPSKDEYDAIEELGNEGWNWHSLLEATKRSEDTVPSERTPEQARGLAIGPDPALHGKNGPIIKSFSTSQSPVYAKLFDALEHLHVPRNPEPGGGFAVGSTFVYNTVDPRTATRSYAATGYYEPNAERPNLLVVFDTGDSREGKRRATGVEFIKDGSRLWVAVKKDVILSAGSLQSPKLLELSGIGNPRILEKHGIETLVELPGVGENLRKCRKDHVMAFTVAEIDASLETVDVLHDSAEAQRHAKLYKEKKGLLSTLQAPAYVFIPASKLGDAQAWRDVANVQCTAYLASINNPQLRAGLARQYAIQQRWFCDENHAQGEVSFYNGHFPVPTLQPKPGKRYMTLNASILHPFSRGSVHIQSIKLALKLYETEPLTKLVVPDGLVFPTKDDLEGDRLREFVKNTCSTVYHPLGTAAMMLRDLGGVVDNALRVYGTDNLRVVDMSVFPMELASHTQSSAYAVGEMAADIIKRG
>jgi|Conlig1|590359|19-618
ANRKFDYLVVGGGTAGLVVAARLAGDPSLTVGVLEAGSVGVGDPAIDVPGLYGSTLGTKYDWQFETVPQPGLAGRRLPWPRGKVLGGTSALNFMTWNRPSRDDFDAWERLGNVGWGWDGLLPFYKKAETFHEPKNDQCKQENQLFYKADALGTSGPLQISYAAEYSACHVLWHDTLNSLGVETNKAHLAGSNVGAWTNMGAVDPDSMTRSYSVTGYYLPNAYRRNLVVLSEALVSEVVLSEHDGKWTATGVRFQHDGQGYIVSASKEVILSAGSVQSPQLLELSGIGGPGVLTRAGIAVKVENTNVGDHLQEHIMIATIFEVDPSLASPDDLKVDRSALAAAEAQYTTSKTGPLTILANSVCYLPLSHVIPEDALKSIVSRAESLTQYAGTEKAILDHRFKPSANLGQIEYMFDLGNWNPAFTPPPSNGKKYGTCLQMLQYPFSRGNIHIPPKGADGSPPGPLDKPLIDPKYYEGLHGEIDRDIMTHCALFADKITKTKPLADIVRCRAFPPEEVKGHEDLREWVVNTTITDWHPVGTCRMGGSLGNQAGVVDDRLRVYGVEGLRVVDASIMPLQISGHLQATVYAIAEKGAEMILEDYR
>jgi|Ustma2_2|10518|36-626
ISNTYDYVVVGAGTSGMALAGRLSENKGVTVAVLEAGIDYKSNLINQQLVDTPGFDTFGVGADPTDSFTNGLIDWFAVTEGEPGYDNRKVHYARGKCIGGSSARNFMLYHRPPKQAQQTWVDLTGDNQWSFDNTLPYYQKSFTDFGPRHELRKDNPPAQYNPATFPGNGPVSVGFPNYAQPFSGPLLNSLNEVGVPTSTDMSSGNILGAQYSTITIEASDGKRATSRSFYQQALNEKRINLQVITSALAKKIIFDTTGSKPKAVAVEYTLPFGIKKTIQARKEIIISAGAFQSPQLLMVSGIGPADQLNAQKIPVLVENSNVGQHMQDHIFFGPTYAVNVDTPTKEANDPIFLASSIAQFNFANQGIFTNNVADLIGFEKWNNTFLDAIQAGVLKSNPSDWPEIEFLSGPGFIGDFSNLVINNLKEGLTLQQFATLLVALVAPVSEGSVTLKSADTNDYPAIRPNWLSSPVDQQVAIAAFKRARQVFAAKAMNGTRTKPNVEEFPGFDVATDDQILASIRKNLMTVWHAASTCRMAKDAQSGVLDSNFKVFGVDSLRVVDASSFPRLLPGHPQAVCYMIAERAADIILAAN
>GOX3A_TALVA|39-602
AGKTYDYIIAGGGLTGLTVAAKLSENPKIKVLVIEKGFYESNDGAIIEDANAYGQIFGTTVDQNYLTVPLINNRTSSIKSGKGLGGSTLINGDSWTRPDKVQIDSWEKVFGMEGWNWDTMFEYMKKAELARAPTDAQIAAGHYFNATCHGFNGTIHSGPRDNGQPWSPIMKALMNTTSALGIPTQQDFLCGHPRGVSMIYNNLDENQVRADAGRAWVLPNYQRPNLKIMTGQTVGKVLFNQTASGPKAVGVNFGTNKAVNFDVYAKHEVLLAAGSAISPLILEYSGIGLKSVLDAANVTQLVDLPVGLNMQDQTTTTVSSRTNAAGTGQGQAVFFANFTEVFGDYTPQARELLNTKLDQWAEETVARGGHNNVTALKIQYENYRDWLLEEDVAYAELFMDTSGKINFDLWDLIPFTRGSVHILSSDPYLWQYANDPKFFLNELDLLGQAAASKLARELSTKGAMAQYFAGETIPGNNLAADANLSQWSDYVIQNFRPNWHAVSSCSMMAKELGGVVDATAKVYGTQGLRVVDGSIPPTQVSSHVMTIFYGMALKVADAILADYA
>jgi|Schpa1|255300|9-604
VSKTFDYVIIGGGTSGLALAARLSEDHSVSVLVLEAGEANLQDPKIFTPGIYARTLGDPKYDWAYFSTEQASCGNRKLYWPRGKGLGGSSANNFMLWSKPSKFDIDAFERLGNPGWNWSNFDKYTKRSEGFVFESMNADRELLTHDNLSHGKGGPVVTSYPGLVSGIEKPVQKAMNNLGINIVKSVGSGYSEGHGACVIPSTVDPATYTRSYSASAYYEPNASRANLSVLVSAHVAEIITRRNSDGTLTGTEVKFICDGGPHTVKVGKEVILSAGAINSPQILELSGIGEKAVLEKAGIEVKLELPGVGNNMQDHYYIALSYELKEAFYDEMNSFDALRNPETAKHQMALYSEKKGLFTMYILGLMFAPLESVATEAANVNKTHLSEIDAGIKGGKYPPGLQKQYEIQLERIQKQLPSCEILIYPGMSAPGLVPEPGKKYVTLTPATNHPFSRGSVHITSKDPLAAPAIDPAAFKENYDLAVMVETVKFARKVVQQEPLASMIKGTDLRPGPDVQSDEDIAEKFVKLFVSTTFHTSSSLSMLPREDGGVVDSKLKVYGTTNIRVADTSIIPLHINAHTQAIAYAIGEQAADIIKGL
>jgi|Rhiso1|4721|45-614
PFAYDFIIIGGGTSGSVLASRLSERPDFKVLLLEAGTSGITLPISRVPAAYGRIMRSQHDWHLYTTPQAGCDNRELFWTRAKLLGGCSSSNAMMFHYGAGSDYDEWASVTNEPECKEWGFDQFLRYFQKFETFHPHPDFPVDETKRGKQGPVQTGFYGHFGNVSRAFVSACESIGIPFNPDLNTAQGSLGVSKIMTYITSTFSRCSAEAAYLTPNVLARPNLTVATNAHVTKVLFENKRAIGVEFARNKDAPRYRARARKEVVLSAGAVHTPHILMNSGIGPVDELKKHNVHLVHDLSDVGGHLMDHPMPLLRFRTLPGESLNFLNEKYNNTFYDKLKRSRAIAQYLLSKSGALTTNIAEAACFFRSDNPKLFPGLPPLDEDSTSGPDAPDLELIVMPIAFKNHGLEPVTGGDLMSIGTIALRPTSTGRITLRSNNPFDPPVIDPNYLSTQHDVDVLVRGMRIALRLTQEEPLRSMLDQDDRTAELDLKLISADDATLAQEARARTETVYHPTSTARIGSVVDARLRVYGVEGLRVADCSVIPTIISGHTEAPALAIGEKAADVIKAAYP
>Psehe2p4_007788|22-598
ESVVYDYIIVGGGTAGLALSTRLSQGLPDSKILVIEAGPSALDELNINVPGKKGSTLGSKYDWNFTTTPQEGLKNRVLAQNRGKVLGGSSALNLLTYDRASEHEYDGWEELGNPGWGWNKFLEMMNRSQNFTSANTEWYGTAAASTKGPIRGTINRLIPAQQRGFVPAWNALGAETNKEYLGGNNLGVSYSSSSIDPTHYNRSYSANGYLPLAGSKHTVLTNTRVAKVNLKKIRQSYSATGVTLTDGTVITARCEVVLSAGSFQSPGLLEVSGIGKKSVLDAAGILQLIDLPTVGENLQDHVRIQTSYQLKDNFTSIDIFRYNTTYAAEQLQLWIDGKSSLYDYTGSAYAFQTWKQAGEDNSKFIRLAKEAVGNASNPADKKKLQWISDQTIPQLEVIGSDGYTGVKGYPAAGTPLYGKSFWSFISVVMHPLSRGNVHINVTDPLGKPIIDPNYLSNEHDIQAAIAAVKKCRQIALTPPMSDIWVAEYEPGLDRVNTDAEWRDFVLNTTLSIYHPVGTCSMLPRKDGGVVDSTLKVYGTTNLRVVDASIMPVLISAHLQTAVYGIAEMGADIIIGSA
>jgi|Schpa1|834349|16-613
RSVAFDYVIVGGGTAGLTVASRLSEDPSVTVAVIEAGPNAENLPEVFVPGLIGTGQSFTTLNWAYRTVPQVNLNSRNLTVNAGKALGGSTIINSMIFPRAEKEQYDVWGALNNDSSWTWDALLPFFKNSEIFTPPNAFQSASGVRFDPSVHGFSGRVHVGFPNFFFEQSQLWVKTSEGLGFPASPDLANGDPHAVGVAPDSLNAANNTRCSAACAYFTPFAERPNFTVFLNATVSRIIWDSNSTANAGSTKAIAVEYIASNGTTLQASVEREVIVSAGTIGSPKVLELSGVGNATILTAAGVQPQVNLSTVGENLADHVHNWVNSFTSFNLTKDLLNNATFLAEQLELWNKTRTGLLSAAPRSLGIAAPSNVFNQSQLTALVTQSRANLTATAISFSNGNADLAKGIAAQLDHALSLYAEDKELPLEMNLEPGYSGPTPLAVRPNRTFTTINTVLYAPLSRGRTHITSSSPSVPPAVDPNYYAHPMDIAAHIGGIRLARRMLTSPPLGDSFLGEFEPGAEKVSDAQIGSWLRANATSDNHETGTAAMMPRELGGVVDTNLKVYGTANVRVVDASIIPFPISAHISSTVYAIGEKVRQS
>jgi|Fonnu1|9941|6-566
PDRFDFIVVGAGAAGAILAARLANSKHRPSVLLVEAGGKNDSKDVRADAERWLHRMIPSQNWGYKTAPIKGFDGNIIDYDRGKGLGGSTAINFSVWTVGPKDDYDQIANLVGDDEWSWNNAQKRYKRLESFHATAPNVPGDAKRYLNPDPKDHGHDGPIKVGFPQVWEPSCTALMDIWYANGTKPNPDHNSGDPIGLAACVSTAYQGIRSTSADALVGAPSNLHVLVDAEVAQVTFDGTKATGIKTTGGKVFQADKEVILSCGALDTPRILMHSGIGPVDELSSFNIPILKANDNVGRHLKDHHHIMIPSLRADHTSERTRFYKNKELQAAARAAWEKDGTGPLAEYGCALGIAYLKLDKLYDSAEFQALPKEDQEKLRKPTVPHYEFILNGAWLPNFIDPENAQAGTTVFVFVLNQMSTGAVRLQSSDPTKPLIFDPNFFSHPFDRRVAVEATRDVLRVLKSPEFQKDTLAIDGPKSESEDDILAFWRAGSGSTWHMMGTARMGKDEEKAVVDNHFKVFGVENLRVADMSVIPIVSNNHTQSTAYLVGLTAADKLVEEYG
>jgi|Ompol1|2531|831-1332
VINFLGLSRANKDEYEAIERLGNPGWNWESMLKYMKKSENTIITPSDPPFRNPKECEDYQREVYDWNGRDGPVFKTFPTYQGDVQAKIFDTFEGLGVPWNPDGNDGNNIGATGILNSVDPSTMTRSSVYTAYFKPNAERKNLLVLTNAQVVKILLEPNTNGHQRAVGVDFVESDKVGQILTVKDVRRDIILSAGIGNPEILAKFGIEPVITLPGVGENLQDHVCVRTLAELDEECETFDVLMDPRQMEHHKKLYLEQKGHLTSMSCVVYSFIPSSHLMSSKEANDWQRHATIDEGSCPSSLHTGLKKQYSILSKWITDEKQAQTEIINYAGHQGVGGLKPVPGKRYTTFTAVLMHPLSRGTVHIASIDPLAPPAIDPNYFANEGDLELLLRAVKYMMKLYSASPLKEVIKEVVVPPTEVIESDEKLKAWVRQECFHVYHPVGTAAMVPFEDGGVVDSMLKVYGTQNLRVVDCSILPLEMACHTQSLAYAIGEKAADIIRAQN
>PTRG_08992|2-567
AQQSYDFIIVGAGTAGCLLAHRLSHSAKKPSVLLLEAGSKPSGAYLSAPFHRYHAQAMRPDLDHGYVSEPEPGLNGRQIPYTRGKGLGGSSILNFAVYLYGSSEDYNRWAEFVGDEEGEWSWETVHKSFGKIENYDFEGSKGYKHLADPSTNPHGTAGNVEVGLPKELEGGAEPQIEALVKEGWKVNLDLNSGDPVGVGIFPSSYSRQGKTTSATAHLLDAPENVHIWTDAKVAKFVWAGKKVVGIVTEDGRNATAKKEVIICGGAIDTPKLLLLNGIGPADELSPLGIDVKVNLPGVGKGLHDHVLTFMSVEVGGSINDRYAFESNEKLMAEAEAAWEKDQTGAFALQNSGLWGGFVKLPGLEKLKEFENLPKDVQEYLTKDKVPTFEFIANSTLWPPGTQLESGNTYLTFIAFLMNPQSTGSITLRSAKAEDKPVIKLNYLTHPYDKRIFREAIRETWTKLTSSRVIAPHVVRTILGPNSMDDADVDAFARENASTVWHAGGTCRMGKDGDEGAVVDKGFRVRGVEGLRVVDMSVAPVTTNNHTQATAYVIAQRASEMLVREYR
>jgi|Aurpu_var_pul1|341516|43-617
GNASFDYVVVGGGAAGLAVAMRLAEDNTHTVAVVEAGGFYQLEAGNKSVTPAYNSEFASINNPLSDPLIDWGFVTTPQPGANNRTLHYARGKTLGGSSALNANVYNRGTVASYQEWADLVGDDSYTFDQWLPYFAKGVNYTVPNGIRAANATVPQPSSDALDFSPTGGPLRVSHSNFALPFSSWAQKAFQYLGFANITTFSNGQLLGSQYAPQALNPISNERETSATSYLDAALNSNRTNLKVYTHSLALQVLFSENKTATGVLVRSGRLDYVLTARKEVVLSAGAFQSPQLLMVSGIGPAAQLQQHNISVVADRPGVGQNMWDHVDMEVTYKVDVVGFNTLKNETYNQEQLDGFHTVPAVSMYGSYGADYIGWEKLPDNYRANMTSTARDQLATFPSDWPEIEYEVASIYESDFHGYGTFVVIPVSPLSRGSVSLQSNSMLDPPIIDPQWLTNPADVELAIQALKRAREILASPALAPIRLGSEVAPGESVVTDAQILEYIRNTFFMNWHAAATCKMGRTNDTMAVVDSKARVIGVENLRVVDASAFALLPPGHPISTVYGLAEKISADIVANR
>jgi|Stehi1|94721|35-622
QNQTFDYIIVGGGTAGLVVAARLSEDSNSTVLVLEAGDAHLDDPEILTPSKLSGIIGNTTYDWSFPIVPQEHANGTVINMSRGKALGGCSAINALIWDRSAKEEYDMVAALGNLGWDWDGLEPYYQKAETFTPPDPAFAAEWNLTYDSSQLGQAGPINATFINYLPECERAVEPAGLELGLDLVRNPMDGVTSGIWRTPASMDPISRTRAYSANSYYTPNSGRCNLFVFAAAHATSILWNSSNQTSNATASGVSFYSNGTNYTVNASKEVILSAGSIGSPWLLELSGVGSPDLLSGLGIEPVVDLPTVGENMQDHIYVMVSYKLKAGIESVDELTLNATFAAEQDQLYAESPASGANGYIATGMTFLNLHKFIPSYDDLISNLESKLSSNGSTDQQQNQLAFVTSNTSTVVEILLEGAHETTEATDGTSSYVTFLTLMQQPFSRGSTHASSASAFDYPTINPNYFDFDFDLDVLSGVAQYVRSTLSKTEAWSAVLEEETYPASAVNSTDEWNSWVKSTFQSQGHTTGTCSMLPQSDGGVVDSNLKVYGTTNVRVVDLSIMPQQFSGHPQGLAYAIAEKGADIIKAANS
>jgi|Phaca1|211701|9-605
VDKSFDYVIIGGGTAGITLAARLSEDPSKTVCVLEAGDPNIDDPAILTPASYASHFGKKQYAWDFATTKQKMCTGKIFPWARGRGLGGSSGINYMVWTKPPAEEIDDWERLGNPGWNWKNFQKYIHRAERFVEPAAELREKFKIPLHEGDLGTKGALAISFPRTFSEVETYLMQAAKNAGIPAAPCPYGGNPNGVFWTINSIDQQTATRSYACTAYYMPNRDRPNLTVLPDAHVARVISDKDTNGNLTVTGVEFLHGEKCYVVHVNKEAIVSAGALKSPQILELSGIGSRSVLEKVGVEVKVDLPGVGENLQEHVYGGFSWELKPEYDFLGFNELQHAAGRARHEALYKDLAGAFTMGIVNFSFLPLEAIAGAERAQAICERARAQVNALDAARTPAGLREQHAIQLARFRPGVCPAGPGCEIIGMSGAAGALPTEEGRSYFSWAYGINHALSRGHVHITSDDPMVEPEFDPRYFEHEADLDVLVETAKFARNIAQHAPLKDMVAREIAPGPAVQTDEQLREFVKATYSTTWHTCGTCSMTPRDKGGVIDHELRVHGTNNLRVVDLSIVPLHIATHTQATVYAIAEQASDIIKGTFQ
>jgi|Armme1_1|3511|27-499
PTLNFDFIIIGGGTAGTVLANRLTEDSNISVLVLEAGGSTVDALLTQVPFFSPNISSGTAWDWNFTTTDQTGLLGRSISYPRGFGLGGSSATNYMLYTRGSSQDYDRYAQISGDPGWRWEALQLYIREASPSFPFTNEFDLSLWQFDPTAHGFDGINAVSLPGYPRATDDSVIQATTDFPQQFPFNQDHNSGYQLGIGWAQYTIGDGARSSSQMSYLGTAYIGRQNLHVLIHAHVTRVLQSKKSNELPTFDTVEFTQNAGATTHTLAPSSLQEIIFSAGSIGTPHILLHSGIGDKTELKALGIKSTLHLPDVGKNLTDHPMSSVSFFVNSTKTMENIYFRNATFQAEALAEWKAHRTGFLTGGIANQLGFFRIPDDADVLDGEPSAGNETAHYELAFTNGIFSEPVPETGNYFSISAIVVCPLSRGEVTINSTNPLDSPLINPNYLSQEQDLAVMQYALASAKKFAAASVXXX
>jgi|TriviGv29_8_2|71023|21-617
TRTSFDFLVCGGGTAGCTIAARLSEDPNITVGIIEAGKYRIGDPVIDTPAAFSQAFENPEYDWCFYTAPQEANHGKVHHVPRGKLLGGSSGINYMMYARGSSQDYDDWAALVDDEGWSAKNLQDYMRKHQVTLEPVDSAHMQQSPTLAREYHGATGPIKTSFNESQLPIESDIIKACAEVTGISQKPADAWSGDHIGFFHSLGTVARTGPDRGKRSYAGRDYYDANRSRPNLKVLCEAHVNKLILKGNRAAGVSLTVHGQDYVVSANQEVIISAGAIQSPQILELSGIGDPEVLKAAGVQCMVENPAVGNNLQDHSMSLMTWEVRPGVITLDTLSQVPEAMQAATGQYTATRSGPLSSIGSMQGFLPVKSILSATELGEVIQSIRDTKSTTPFHAQQLQQIIAQLESDHSANLQIVLVPATTDPAGFEHQSQLFPPQSADQPARVTAGLCLVYPVSRGYVHIQNNDPTTPPVIQPNYITHEADVSLVAAFLRWADRMGRAEALNSSIDRRSFPDQSLNMQDLSQAKQAVRDTIAGQYHICGSVAMGDALDSRLRVKGAERLRVVDASVFPNNISGNIVATVYAVAEKAADMIKEDYG
>jgi|Fomme1|118714|49-641
VQSSYDFIIVGGGTAGLVLASRLSEDSNHTVLVLEAGDTGDAVRDIIDTPGDTYYDGLMGSSYDWSFTTSAQSGAAGRSISWPRGKVLGGSSAVNGLYAVRPSKLEYDAWVGMLENATGANAWAWDTQFAAYKKSETFTAPDSGLANAFTLQFNTDSHGTSGPVDVSWPSFQLPVVGNWSSTLAAAGIPTNSDPYGGSNHGAFIALSALNPTNSTRSYSRSAYIDPLPPRSNLAILPNATVTKIVFSNSNSGNITATGVTYQLSSSSPARTISVNKEVILAGGAIGSSHVLMLSGVGPSDVLQSAGVNVVLSLPGVGQHLQDHIAAGVSFTTTAETVAALRDSGRNDPSFLGYVNAAEAYINVSTLFGNEQATTYQQNVKGQIDSLANSLVPSNDDTVKAGYKVISTAITDNFMLSELGHVELLLSAQGQKGQQSQTMMIQCALQHPLSQGHIYITSTDPFAPPVIDPAYLSHPFDVTALREGLKFARTVAQTPPLSQYFPSETFPGSSVSSDQDWENWLKQNIQTEYHPANTLAMLPLDKGGVVDPKLRVYGTSNVRVADASVFPIQFAAHLQMSVYALAETASEIIRAEWN
>jgi|Armga1|992040|27-584
PTRHFHYIIIGGGTAGNVLANRLTEEPHISVLVLEAGESTADVLLSQVPFFSSRLGGSPLDWNFTTTQQPGLNGRAIPFTRGFGLGGSSAINGMSYMRGSSEDYDRYARVSGNPIWGWDALQPYIRRNERFVPPADHHNITGQFDPAVHGFKGVTYVSLPGYPRATDERVLQTTAELPSEFPFNLDYNSGYQLGIGWAPLTVGNGTRSNSQTSYLGPKYIERPNMHVLVHARVTRILDTKSISNQPTFNAVEFTQDSGATKHILAPQCLKEIIFSAGSIGTPHILLHSGIGSSTELAALGIVSSHHLPDVGKNLSDQVLWNIPFTVNDTDTIENIYYRNVTFQKEALAEWKENRTGFLTVGIANQRGFLRIPEDIGILDGEPCAGNETAHYELSFVNGINSNPPPKVGNFFVIAPAVLCPLSRGSVTINSTNPLDPPVINPNYLAHAQDFAIMKYAVESAKEFVTAAAWTGYVLSIATNTTDQDIRNGASNLNHPVGTASMSPAGASWGVVDPDLKMKGAGGVRIVDASVLPFVPAAHIQAAVYIFAERAADLIKVSA
>Trave2p4_002831|67-642
DFDEYDVVIIGGGTAGCALAARLTEDSSIRVLLLEAGKSSLDELFATVPVSYSRMFHTPLDWELWTTPQEHSGGVAKYWPRGKLLGGCSCLNAMVFHMAAPEDYDEWALAQKGQEGANGWSYSELRKYMLKFEKYLPSARHPKVDASLRGESGPVEVGFFGHQAEGTPKFIEACANAGIPAVPDVNTAKGTMGVTKASTRVTTEFAYLTPEVVRRPNLKVVTHAHVTRVLFDTSGATPRANGAEFTQPGGETFRVKARKEVVLSAGAVHTPHILMLSGVGPAEHLREHNIPVVADLPGVGSHLMDHPVVDLHFRDKSESSIAFVAGKSLASRLKLIPALLQYRLRGSGPLTSNICEAIAFVRSTDRSLFPLEEFPSETDPEDTTSGPGAPDLELFFTPLTYTKHTGGALPPGHYFGLHAVLLRPSSTGTIRLKSNNPYDAPIIDPKYLSTQHDVSVLVRALRLLSRIAHTAPLSDMLDPVAADDPALDHSLHTRDDAALAERVRRTAETLYHPACTARMAPRAEGGVVDPALLVYGVEGLRVVDASVFPTIVSGHTAGPVIAVAEKGADLIKADLA
>jgi|Armcep1|20980|171-467
NPQAEIDAWASLISDEDYWNWDNFYNVMKTIETFMPPTSDAESIGDIKYNTSVHGTSKPFHSSFLAVQLEFNRNWMTSCLAVGIESQQDPHSGENWGTFVSTSAINPMNWTWSYSHSVYIDPLPPRSNLQILPNTTVVHINWDISSSNIKVKSVVWQADATNSEHTITINKLSLYVLPALHTYLLLIISPKSGGVVGSPPHIMLLSGVSSSSVLKAAGIDVILDLPRVGQNVQDHVSNGINWATTEETMPTIENSNSDFSKTAKWLSFISDAITYVNLTMLMGDNMSTWISTVQSSG
>jgi|Venin1|18584|33-608
VNASYDYIVIGGGTAGNTIAARLAQNASISVAVIEAGSFYQIDNGNGSVIPALATTQFVGADANDTQPLIDWGFVTTPQAGANNRILQYARGKTLGGSSARNYMAFHRGTKGSYQWWADEVGDQSYTWSNLLPYFKKSTNLTTPNTSERAQNGTVLYDPSAFDPNGGPLQLGWPNFADPFLTWAQQGMDAAGIPISSLNFNSGVLNGSAYSPSTIDPQMRRSSSQTSFLEQAMDETDIKVYTQSFARQILFDANKRASSVIVTSGRVNFTLSANKEIILSAGAFQSPQLLMVSGIGPEATLKAYGIPQIKILEGVGQNLWDQPFFGVAHRVDLPTASLMVNSPDAAASAAQQYLQNSTGPLTAPPGMIAWEQIPQNLLSNATIQALEQFPKDWPQAEYLPVPGYLGYNRNYRTADPHDGYNYATISVALITPLSRGNVTINSANMMDPPIINPNWLTAPEDIDQAIASFKRIRQIWSKMGNITIGPEYLPGPNVTTDAQILHFIRESVIEIYHASATCKMGRASDALAVVDSKARVFGVEGLRVVDASAFPFLTPGHPQSGIYMLAEKIADDILSG
>jgi|Fusve2|3847|31-609
RTEYDYIIVGAGASGLTVANRLSEDPAVTVLVIEAGDFDKNEDIVTIPGLAGGAVGTKYDWNLTYPSTTSLNGRNVSIPLGKVVGGSTKLNRMVYDRGSKADYDRWAELGNSDWQWDTLLPYFKKNEKFSGPNADIKKEYGITTDPSAHGSSGFIHTSYSPFFWPTTKNLVKATGELGISVAFDQANGGAIGGYFCPHNLNPKTVVRSSAQDYYSAVSQRKNLQLLPGNQVTRILTSKDGSSVKTTGVEFAKNKGSAKNTVKAKKEVILAAGAIHTPQILQVSGIGDSALLSSIDVPVVVDLPAVGQNFHDHVFLAVVGTVNAPIQTGNLTGNATFAAEARAEYDQQKKGPYSSPTGDFLLFLPLSNATSSASDIHRQAASQDGSKFLPSGTPAEVVKGYKKQQKVLNDKLLDAKSAILEVIWADGTSVLGLQHPYSRGSVKAKSSCIFDSPDANPEFLKNPLDIAILTEGVKFARKLSGAPSIKSMNPFEIVPGANVTSDSDIEQFIRNSASTLFHPAGSCKLGSRSDGGVVDEKLRVYGIKGLRIVDASVIPLLPATHTMTTVYAVAEKAADLIKRG
>jgi|Aurpu_var_nam1|43322|24-603
KPTSYDFIVVGGGTAGLAVASRLSQYLPHNTVLVIEAGPDGRNASGIYIPGMKGSTLGGVYDYNFTTVAQPHAGGRSWAQNRGKVLGGSSALNLMCWDRASVAEYDAWEQIGNPGWNWKNMIDSMLKVENYTQSVYPGQEIDQGVGVDGPIHATINRIQPTDQETWIPTMENYGFAENMESLNGNPLGVSIQPNNIDTAKYTRSYSPEYLNIAGNNLHVMTETQVIKINTKKSRGQVVATGVTLKGNVVINAGKEVILSAGSFQSPGLLELSGIGNSSVIRAAGVKPVLELPSVGENLQDHIRIQNSFKLKNETSFDELKYNATFKAEQLALYNANRVSSYDYAASGFAYLTWPQALGNESAALIGVAKTATNAKDSVVDQTKLGFLTGNKSETIPQLEVIFSDGYTGVGGYPVVNSSEYGSNYFTLLSVIMHTFSRGNVHINASDPLGKPIIDPRYLSNEYDLQAAIAATKLNRKIAQTAPMKDIIASEYEPSSAIQTDQQWRDFALNHTLTIYHPLGTCAMLPQKDGGVVSPKLKVYGTANLRVVDASIIPVQLSAHIQTAIYGIAERAAEIIAAEWS
>jgi|Armost1|965239|27-587
PTRNFDFIIVGGGTAGNVLANRLTENVHVSVLVLEAGGSTADVLLSEVPFFCIGATPGTPLDWNFTTTEQPGLNGRSIPFPRGFGLGGSSAVNYMFYTRGSSQDYDRYAQISGDPGWGWEALQPYIRKNERIVPPSDHHNTTGQFDPAVHSFNGINSVSLPGVPRATDGRVIQTTSELPDEFPFNLDYNSGYHLGIGWSPYTVGNGTRSSSQTSYLGARYIGRPNLHVLTHTHVTRILQSKTKDTNGPPTFNAVEFTQDAGASLHTLAPVHLKEIILSAGAIGTPTILLHSGIGDDTELTALGITPRLHLPDVGKNLTDHPLYTGLSFFVNDTDTIENIYYRNATFQAETLVEWQANRTGFLSSGIANQAGFLRVPEEAGILDGDPCAGNQTAHYEFIFTNGISALSPPPGNFFSITIAGICPLSRGNVTINSTNPLDPPLINPNYLSHPQDIAIMQYAVESAKKFVTAAAWDGYILGVTANNTENDLRNGVRSVFHPVGTASMSPADASWGVVNPDLKLKGARGVRIVDASVLPLVPAGHTQVPVYIIAERAADLIKADI
>jgi|Gymlu1|263606|31-598
LDAYDYVVVGGGVAGCVLANRLTEDNNISVLLLEAGPSHQGVFAIEVPGLQSFTGAGTIYNWNYTSVLQANLMNQRLPAPRGHVLGGSSSINGMWYTRGSSADYDRWANTTGDIGWSWDQMQAYFKKSERFVTPADNHNISGQYNPALHGEQGPLDVSLPGYNQSLDQLVTRRLDESFPFIEDYQNGEPLGFGWTQTTIGSGARSSAASAYLDQYLNRSNLDIVVNTRVTRVLASSGIHVDTVEFIRDTETAGVRMRVQPKIDILLAAGVFNTPQILLNSGIGDASFLSMLNIEVMHDLPSVGKNLTEQPAIANLWTTNGTVVADPVTAFNKAVAQWNNSKTGRLVMATGNNVGWIRMNMSDPAVNALVEQYGDPAPGPKSPHIELLPSISAFGAVQNFANAEFVLDSVVLTPQSRGTVTLNSSNPFGPPMIDYRFYTEPQDIEIMRQGVRTALDFVSTPSWQEFLTAPVSPLLAAVIDEYNSDSRDNTAMDAYIYASTSVSFHPVGSCAMSPEGSDWGVVNPDFIVKGLNGLRIVDASVMPFVPAGHCQAAVYAVAERAADIIKKQA
>AB05218.1|32-603
NSSSYDFIVIGGGTAGLAVASRISLGLPDLSVLVIEAGPDGRQEPGISIPGRKGSTLGGKYDWNLTTVAQPHANNRVFAQNRGKVLGGSSALNLMTWDRTSKFELDAWEKQLGNKGWNWENLHAAMLKCETFLPSPAYGMERVGKAGPIRTLINRIFPRHQSTWYPTMNSLGLATNRESLDGNPIGVSTQPSNVSPDYTRSYAPEYLKLAKDNLVLKLDTRVAKIDFKGMSATGVTLEDGTTITARREVILSAGSFQTPGLLELSGVGDASRLEKLGIPVVKHNAYVGENLQDHIRIQVSYELKPEYPSFDVLKNATRAAAELALYNADRESLYDYTASGYAYFPWSTVGNETAAQLSNLVYNDASLISATDKLKKTYFSPALSTEVPQLEVIFSDGYTGLKGYPAANSSQFGIGTFALIGVVQHPLSKGNVHISSRNVSDKPLINPNYLSHPYDLAAATHLAKYLRKIASTKPMSEVWTEEYEPGNAVQTDEDWRNYALANTLSIYHPVGTAALLPETAGGVVNSELKIYGVKGLRVVDASVIPLLPSAHLQTLVYGIAEMAAEMILEEHK
>jgi|Pycci1|1564|9-535
KDKSFDYIICGGGTAGLTLGARLSEDPNTTVLVLEAGAANIGDMAILRPASYGSHFGKSEYSWNHETTKQKSTGDVSHFWQRGKGLGGSSSINFLCWIKPPAKEIDDFERLGNPGWNWKNYEKYIHRTERFTPPSEEVQKTLTMNFDNWSLGTDGPLKIAYPFSIDEGELKVQQTLINAGLSLARRPMNGETAGTYFAPCTYDLTTHTRAYAVTAFYLPNKDRPNFKVLVLAHVNRIVPSTNNDENSEFVAESVEFEHYGHVYTAHAKKEVIVSAGALKTPQILELSGIGNPMVLRKLGIPTKVDLPGVGSNVQEHTLVAVSFELKDDVKFETLDILADPETLRKHLDLHGSGLFTTGIIGFSFATLSQISPKADAIIKAAEDKVMKNANDYPPGLLEQYKILLDRLRNDAGCEFISFPGMCSRPNPPKKGKRYISFYVALNYTFSRGTIHAVSKDPAVNPEMDPHYFEEEVADMLVWIEMVKFARNLRNISPLKEMTTEELNPGPDVQTDEEIAATVYAIAEQAAD
>jgi|Trias1|139140|1-549
MAETFDFIIVGGGTAGCLIAEKLASTATKPSVALFEAGERQENNSLRQTFHRFSLATSHPELNYGSKSTPQAHYGGREIDMIRGKGLGGSSQINFQVWSLGARDEFDAWAERTKAQEWGFQSILSSIKKIEKVTLKLPTGWEKFSQQRADCHGFSGPVEVSIGPLIEPEAKHVLEAAAEIGYSINLDQNDGDPIGFGLSLNSNKKGFRTTSDSAFLKKSLPNLRIYRGSFVSKIVFEEKRAVGVQCNRSQYFANKEVILTAGAIGSPHVLLHSGVGPLAELQSIGINVVQNLPGVGKGFSDHPCIPIVYHMGHGFSERVTFLSDEMKMSSAERELRSSKTGPLTQFMSSAVTAFLQLPGIADLEGFNQLPPESRELLLKQTTPHFELTTPGPLIPPTYVFEDKNDGYLTMFLTLMNPQSKGTVSIASADPTVPPVIDPNYLASPFDRAALKEATKETLRILDTPYLNQYIKHPILAPSSANDEDIEASINPLLKYAKLFANARPCTVKMGTVDDPLSCVDRHLKVHGLHNLRVADISVTPLLPRYINSF
>jgi|Pocchl1|13546|98-667
PMIVGAGAAGCVLASKLSEDEGASVLVLEAGGDNTKVLETKIPLMFSKLFHSDHDWDYYTVEQPAVASRRMYWPRGRIIGGSSSMNAMMYHHCSASDFDEWVSVHGCTGWGYEDLAPHLRCMEKFTPNSARPAIEAANRGNAGQWQTGYSWLSQIVEDGFLPACDDVGIPPNSDINTATGSLGVTRFQTFIDSKGQRSSLATAFLPPKVMNRPNLYVACGAYVTKVLFDRINNKKPTAIGVEFQTTQGGERYQVHAKKEVILSAGAVNTPQTLLLSGIGPEQELKKHSIAPVITNDNVGKQLKDHLCSNGVLCKAKTGSTLDYLASDVKAIPALVQWLLFGTGPLTSNVGEAAAFVRTFDHKFPGSAGVIPKNYTSGDQAPDLEIIGAPIAFIHHGEERPLDDANVFSLAPIGLRPQSSGTISLKTIIDPRYLTDDDDNDRKVLLAGLRLCLKIMRSPAFQKYLDPVPTNDDTSSYWWPYSCSDVDAITDEQLSRYLVERAFTLYHPVGSARMGQTSSNSVVDLECLVHGVDGLRIVDASIFPEQISGHPTAPIAAIAHKASEMIRRSHS
>jgi|Tolinf1|193377|3-582
SLVKVIVGAGAAGCVLASKLSEDKNISVLVLEAGKSNTKVFESKVPLMFPKLFHTEHDWDYYTVEQPSLASRRLYWPRGRMIGGSTSLNAMMYHHCSKSDFDEWASLHGCEGWGYDDIAPYFRRMERFTPNQARPAIDLQHRGTSGQWHTGYSYLSKIVEEGFLPACQDAGIRANVDVNTPNGTLGVTRFQTFIDAKGQRSSFATAFLSPEVMQRPNLYVACGARVSRLLFDRLSSKDPAVIGAEFQTSRGGDRFQVHARREVILCGGAVNTPQTLLLSGIGPADELKKLGIPLVQDSDAVGKNLKDHLCTTGIICKAKAGTTIDYLSSDIKAIPALLQWLLFGSGPLTSNVGEAAAFIRSTDHCFPGSGRDTPKDHTSGGIGPDIEIIGVPLAFIHHGEEPAIAGGNIFTLTPIGLRPQSKGSIFLRSVDVFDSPIIDPKYLSDEGDNDQKVLLIGLRMCLKIMRSPAFEKFFEPVPVNDDTSSYWWPYSSSDIDSITDEQLIRFMKEKAFTLYHPVGSARMGPSPSTSVVDLQCRVHGVNRLRVVDASIFPEQVSGHPTAPIGALAFKLSDIIKQTHG
>jgi|Neodi1|9973|2-563
ASSTFDFVVVGGGPAGSAVAAGLARSAKKPSVLLLEAGGPNDDRNLRVDGQRWLTFMNKDLNWGYKTTPQEHCDNRELDYSRGKGLGGSSAINFGVYTVGARDDYEEWARIVGDDTYRWDKIQPRYKTLEEFHGELPSGIDSKYAAPKAENHGTSGPLKVGFAAEWEEDLPPMLDLFEDAGFPLNQDHNSGNPIGMSVLVNSSNKGLRSTASDLLTPAPENLTIITSSPVQRVILDGNKAVGVESNGKKYLASKEVVLSAGSLENPKILMHSGIGPRKQLEEFGLPVIKDVPSVGQGLRDHMFCPLVYKRKEGDTARAPFYGDQKVMDEALEQWKRDGTGPWTKFACELGIGWFKLDKLVASDEFKALAAEEQAYLTKPTVPHYEVLTHFPIHWFIPGFPQDSLNCSCILVFYYNAQSRGEVTLQSADPNTPLKFDPKFLSSPFDRRAAVEALRDAFRIAKHKGYADNNEAVIAGPQGDSDEDLLAYWRQTISSSWHMSGTVKMGKPGDADAAVDSDFRLMGIDNLRVADMSVVPVLASCHVQSVAYVTGMTCAEKLIAEYG
>jgi|Monpe1_1|83999|2-223
FTIEDIAKNSEGQFAFNLDYNSGDTLGIGWAQYSTGGGIHNSAATAYLQPAIPRSNLDVLIHTRATKLYPSDYSTKGTPRIRTVEIASDGNGPRVNLTASKEVILSAGAFNTPQLLLLSGIGPKEDLKALDIPLVLHSPAVGANLTEHPILTSVFSVTPSTETLDEVFRNTTLQAQLLSQWEANRTGVFADSLGPIAGNLKASAFEDPSSGPGSGNIMFAFI
>jgi|Exome1|112064|45-625
GDRTIDYVIVGGGTAGLAVAARLAENTDSQIAVIEAGSFYEIGNSNISQIPAYCAVGTGKTMEGINPFNDWGFETTPQAGLTNETAHYTRGKCLGGSSARNYLTYQRSNAGAYDLWAERVGDDSYAWENFLPYFEKSISFTPPDSQNRPANATPGYDLSTLSNGKGPLSLTYARYAHAFSSWAQVALQTLGINPINGFNSGNLIGSANQLFTLDPKDMVRDSSETSFLRKIGLPQTNLIVYQSMMATRILFDDNRNAVGVAVNGEGVEFVLSARQEVILSAGAFQSPQLLMVSGVGPAETLQRHNIPVIADRPGVGQNMEDHVLGGPSFRVNVVTASSLNDPAFLEGITEQYLMNRTGFLTAGIDDMLAFERLPADIISSLDQSTQADLATLPNDWPQVEYLPASAYFGYQNNASEAPTDGYNYATMAVAPQVIFSRGSVDIQSGDVMDAPIINPNWLTHPTDQAIAVTGYRRARQLFEAMSPIVIGAEFFPGTDMQIQSDAEILDIIRNTFFTVYHASCTCAMGRPDDAMTVIDSHARVIGVNRLRVVDASSLPLLPPGHPLSTIYALAEKIADEIAHGY
>jgi|Punst1|147031|56-553
QDLYDYVIVGGGTAGMVISSRLSENPSVRVAVLEAGGSGIGNENISCPGLIAAVLGTQVDWNFKTVPQQFAANQSITWPRGKVLGGSTAINGRVLTRGSKAEYDAFEKLGNPGWNWDSLLAAVNKAEHLHLPSQHLEDKYRYQFEPNSYGTDGPLDLTFSPWWSTAVEHGFFPSAQLLGHPLLPDGNDGNATGLRFIPAHVHQTGRRTTAFTAYYDPSRPNLDLYTFGRVSRLIFAGTAVPLTATGVEFICPNGTIGTLRVSKEVIVSAGTVQAPQVLELSGIGDPAVLVPLGIDVLYANTGVGANLQDHVIANSVWALKPQYYFQTYTALEENATYFTESLNLWAKHGVGIMASSTPQLQYSSLSQLVDEDGMEEARKLLASKPSWLSDAQFTVLKSHILGDNPILEYCPIPVQGSNVPEPGVGYLLFQNAMQHELSRGTVHINTSDPLAAPVINPRYLESEFDTWLIAQGMMHLRKITEQKPFQDVLDGEVLPGNH
>jgi|Cocvi1|16209|27-245
MANSFFSSLSPLSNNTKALVSQAAANGPSASLPQNVPAEVARGYAAQFAALNKKMVSTDAAMMEITWVDGSVESILQHPFSRGQVIAPSSSAFDYPIADPGVYRNNIDRAIMHESVSFTRKIMATASMGGLKPTEAVPGASADVDAWIRSTTICIYHPAGTAKIGPREDGGVIDENLKVYGVQGLRVVDASVMPMVPAAHIMATVYAVAERAADIIKGG
>jgi|Aspcam1|279498|13-610
STSYDYVIVGGGTAGLVVASRLTEDPTVRVLVLEAGSNRVEDPRIAAPGLAVSTYGNPDFDWCITSPPQEALNGRCIAEPRGRTLGGSSAINMGMIIYPSRSDIDAWEKLGSAGWNWASLSQYLRKSQTFTPPSDAIRDELSLGYIDPAVQGESGPLQVSFGDGPFPAFNAAWPKVFESLNHPLTGDPMSGEATGAFCHPGSIHGTQRTRSHTGVTYYNPEVAKRPNLRVVTEAMVEKVLLEKGGDGEFQATGIRFVGRDGEQRTVSANTEVILAAGAIKTPHLLELSGIGDADRLQAHNIEPLVNNPNVGENLQEHGFVPFSWEVADGQVTAEALRNPEVAKLAMDAWTTSGAGPLGLCTLASAFMSLPEETKADVQPLIQKHLASVHPRHEAQYQILQSMLEDQNEASAQYTIAPFQVTPEKGPSLQGVFGMSEPENYMSMVAVLNRPFSRGFVHLNSPDPAALPTFDPKMLSHPLDLELQARHVQWLETLAATEPMASLLKPNGRRLHHHERPSGVDAARELTRDRILAHYHVVGTAAMMPKEIGGVVDSRLKVYGCSKLRVVDASIIPLIPRGNIQTTVYAVAEKAADLIREDN
>jgi|Colfi1|277645|41-623
HDSYDYVIVGGGLSGLVVANRLTEDSDVTVLVVEYGDFDVSWDVAIPYYASNLHPNDLIQFLSVPQPGLNNRTSGVQTGTVVGGGSTVNGMAFDRGSKADYDAWEELGNPGWNWDSLFHYFKKSSTFTLPAPEYVERYNFSYDPSTYGDGPLQAGFPSWQWPDRDLQRKAWIEDIGVPVLDDHGAGGNNVGLAQLPQNHEPKNVTRSTSRTAYYEPVAETRKNLNLLVKHYASKIEFEDKKAVGVNIISRETNATTLVKAKKEVVLAAGGVQTPRILLQSGIGPAGLLESLDVGVVADLPGVGSNYQDHAWMLMMYTYGNPPELGSEAMNDPAFFNASEAEYFANRTGPFTHARGNNIIFRSLQDLTPEYEALSASVEAQNALDFLPEIYSEQPELLEGFLAQREALTKLFRNPEAGVLEIPFGGFSGGAIAFQKPLSRGTIKISSTNPDPANPPIIDFGTLQNPVDVDIAVLSVKDFRKVWDTPTLAIREAVEISPGVNVTSDKAIAEAIRNSLFASFAHPSGTASLQPLEHGGVVDPQLRVYGVQGLRVIDASIIPLIPACHLQATMYAVAEKAADILKEN
>jgi|Malsy1_1|3467|46-624
DGKTFDYVIVGGGQAGLVVASRLSENSQIKVAVIEAGTAGTAKNETDRIEVPAANLYKSGVRTPLDWRYSTVEQPYMNNRAASWPRGKVLGGSSAINGMYYIRPTTAEHHTWGQLIGDTKTWGWNSMLNAYKKLETYAHPVDSVAKADNIQWDDASHGGNGPIYVSYPGYTYPPVGDFINTSSTVAVPFTSNPDGGNNTGTFVATSNINPTNWTRSWSRSGYIDPNVARSNLVILTDHQATQILFDTSNSKNVKATGVKFKHDRNSREYTVNAGREVILSAGSINTPQLLQLSGIGDAKFLQSKKVNVAVDLPGVGYNLHDHLSSNVQWSPKNASEIPPQDITGNPEQDSFINSAVAYVPGPGIMKDQWNSYIDSVKNNQTNAVNAYDAPDPVKSGYNLTYSTVLNLLQKNVPAIEILFSLTFGNIQVQHAIQHAFSRGSILINTTDPFDYPLVDPRYLEQSSDMDMLRAALGVSRSIGATQPLNGHLDQESKPGSNVTQDADIDNYIRSIAGTEYHPCGTAAMLPQDKGGVVDNKLLVYGTSNLRVVDASVIPFAPSAHLMSVIYATAEIGSEIIHPE
>jgi|Coclu2|46616|44-618
VNATFDYVIVGAGLAGALTASRLAEALPNSTVAVIEAGSFYEISNGNYSQIPYYSTMYVGPSADDYQPLIDWGIFTEPIPGANGRRFFYAQGKTLGGSSARNQQIYHRATKGWYEALANITGDPAYLWDNMLPFMKKSFSFTPPDFRYRAANASVNFTLSSVDSHGGPVHLSYPKYAQPISSFGPQAYSAAGFKAANGFLDGNLLGYGYWPFTLRPEDSTRSSTESAFLSRTATRTSLKIYQSCMARNLLFDDSKRAIGVNVTVAGRKPFVVRARKEVIVSGGFINSPHLLMVSGIGPRAALEKYNISVISDLSGVGQNLFDTPALGGVIHSSVIPGRSAWTRSAELFNDAVESYLKNGSGPLSSPASDFAAWDKFSEEYTKNMSQSTQEYLKQLPSDWPNVEYVLQAAERVLSTTTSSNTGVVGAILTSASSRGNITIQSADNTVPPIVHIGWLDSKEDQEMAVAAYRRARTIASGVSIFGPEIAPGANVTTDAQILDYIRTKGMGAIHHAAGTCAMGRSASSGAVVDSKARVFGVKGLRVIDASSLPFGAPGHTQGVTYAHAEKLAQDIIDDA
>jgi|Exool1|136782|13-602
RHTYDYLICGGGTAGLVLAARLSEQSDITVGVIEAGKNTLDDPNVLTPLLFPTLISNPDYDWMYTTSPQHGCHHQVHSMPRGKGLGGSSSINFMVYVRGHKSDYDDWAAFDAPEWAFSKLLPCFKKSEQLEAPANEEDARSVSSQYHGTTGPIHTSFNDWGLRIDNEILEAFKSTSGRSTRPLDPWSGDHVGFFTSLSVIDRKQNKGTRSYAGSAYLAPSMERANLKVLCETTVSKIILDNNVAVGVKVLHKGQEHSVRTRREVIASCGVIGSPQLLELSGIGDPAILRAAGVECLVPNPAVGTNFQDHIISAVGLELKKGDFSLDSLPTSPDFEAFQKQYMTTREGPLAYAPGTMGFLPLQALVEDAELEEMIRQIERTKTNTEFHKKQLTQVIEQLKSPTSANVQYLVIPTQMKFEEGTSDQSKLYGKFHAEDNDRVALAVCLQYPASRGTVHITTSDPQRYPQIDPGYLSHPADVKALAASVKFAGKAIDSLVDNGKIARRVSPDVNNGLEDESLQRFVRENCIGEYHGMGTCAISEVVDGHLRVKGVKGLRVVDASVFPNNISANLLASVYAVAERAAELIKEDGY
>jgi|Suibr2|825224|68-640
EFDEWDFIIVGGGTAGCVLASRLSEDPNLRVLLIEAGGSSQNVAPSKIPVAFAKLMRSPWDYHLYTEPQKHAGNKKKFWPRGKLLGGCDAQYGAPSDFDEWAEIAGDQSWSWNNFSKYIRKFEKYNPDPRFPHVDPLLRGVDGPVEIGYSAHIWPGSKAFIDASINAGIPFSPDFCTTKGTKGTNKAMTYINSKSTRVTTESAYLTDDVLARPNLKVVTHARVSKVLFDTSSGIPRATSVEFASKSRTNKVGPTFRARATKEVIVSGGAIHSPQILMLSGIGPAAQLLRHNIPVVLDAPSVGANLMDHPSVNIRFRDKTGSTFHHFTPHSLNTACLLIRDLLRYNLWGTGPLASNVGESVAFFRSDDQVLFPPAEYNNDLEDANSGPDAPDLEVIMCAGAVHSHNIPLSPKLQAYQMMIVLLRPTSKGSLLLKSADPWEHPLMDPSYLETKHDVDVLVRGVRAALKIAHTAPMTSITDVNASHHPELDNHLSSLSDAELADIVRDRVESVYHPIGTCSMGAGGVVDSELRVKGTQGLRVCDASVFPKLVSGHPAGAVIATAEKLADIIKARYA
>jgi|Laesu1|761662|27-611
PQKEYDFVIVGGGTAGNALAVRLSEVSNFSVLVIEAGPSNLDYPEIAVPFLEFSSVITNPNISWNYNTTPQIGLNNRSINYPRGKVLGGCSSINVMIWTRTSVDDWNRYAAVTDDPGWSWDAMFPYMLKTESLVPPASDPTPANPGSGEFNYATDYGRLNPAVHNTTGPVDISLAGYPGDIASRVFQTSFELPEMFPYVLDMNAGYPLGFAQFSINSLGRRSNSATAYLEPAINRSNLDVLITTQVTRLITAADSANTSLPTFNTVEMAQSANGTRYTVSASKEVILSAGSINTPQLLLLSGIGAPSALAAHNITLLVNSSGVGAGLQDHPLFESHWYVNSNGTFDHVLRNATLQAEDLSLWESEGRGLYVGPGSVQIVWTKLENESVVFGSGGYPDPAAGPSSPHIEMLPTDGFVSLVESLPDTGNFFTMVASVVSPASRGCVTLASANPFDAPLIDPGLLSNPYDVLAAVQAVNQSRQFLSAPTWDDYILREAPDLAAAQSEAELAAFVRNGTTTLWHPVGTARMGTPDDELAVLTSDLRVKGAQGLRVVDASIFPYIPAGHPQACVYAVAERAADLIKEAWG
>jgi|Lepmu1|5553|34-605
NGKTFDYVIVGGGLTGLTVANRLSEDPGRTVLVIENGYKVDDVTTQVPTFANSINSNLMYDIKSANDANTGGSHPVFVGNVVGGGSIVNGMAFARASKADYDAWEQLGNNGWNWDSLLYYFKKSTTFTPPQASNVENFGTTYDASYYGRNGPVQVSFPNFEYPDVKHIWKAFKSEGIRLPKEHAAGAAIGACWTPTALQSKTQTRSHARNAYYDPVKSRNNLVLVTGKTVNEILFKQGRFTGYTANGVQYKTRDNGSLERVFARREVILAAGSIFTPHLLQLSGIGPKSILTAAGVRVKKDMPAVGANMQDHPNANMYFDLKNLASPNPLSGLDPAFNATIWAQYETNRTGPITQAHGSSLAFLSLQSVSSKWNKIIQTVTLQRPRDFLPDVYDNSALLRGFTKQRDIIANLHASKDAAVAEFPMVPFVTLNPDDKYGNPLVQWNTFQNPVDRQIVVDMIRWMRGHWARPELAKFSPVELSPGVQAQTDDEIIRDLIQQKALQASFAHMSGSCAMMPEWLGGCVASDLTVYGVKGLSIVDGSIIPLIPATHLQATMYAIAEKAADLIKARNA
>jgi|Perma1|583437|27-619
VEKEYDYVIVGGGVTGLIVANRLSELKDKTVLVIEGGDNVDIPGNMIPYKANDLTVSAPYKWNFTTQPEPELNNKTYSANVAKVLGGGSVINGMIYDRGSAADYDAWEALGNNGWGWKGLEPYFIKGTTFQPPSPEVAEAYNITWDPDTYGNGPLPVSITDTQYGDLKAYWAAWKGTGVHVPVDGNAGEAYGPSWFPNTMDKKTGRRAHARYAYYDPIKSRSNLQLRLKTTAQEIVFDDSKKPPKATGVKVTCDQTGETYIVNAKKEVILAAGAVQSPKLLQISGIGPKSVLEAAGIKVRHALDGVGSNFQDHPYGTVIFNTTPKANPNGNSLATNATFNATAWAEYEANKTGPYTVARGNALAFISLPDMAPESDINSVVDTLNKQDAASFLPSVYKNSQALLKGYEAQRKVIAKLFKRKDAAVAEFPVPADGTYGLVGIEKPLSRGTIHLNATNPQGPPVITYHAFQNPVDKKILGISLRYFRTVWNRPELKELVHAETVPGAQYVTDDEIFNALLAQNSVNPTLSHASSSCPMMAEKSGGCVNDKLMVYGTQHLSVVDASIIPIIPSCHLQATAYGIGEKAADLIKARRS
>jgi|Ricme1|631531|32-600
DRNYDYIVIGAGAAGAVLANRLSEDAHTTVLLIEAGSSDFDNIKIEVPQDGFQLSNTVFDWNFTTVPQPGFNGRTIDYPRGHVLGGSTAINLMDYCRGSRDDYDRWANVTADRAWTWEALHKHMLNLDVVTPPVDGHNFSFQFDPAVHGTTGLLNISLPQSLLPVDFITMNASAELSDEFPFNRDYNSGDPIGITWVQSTIFEGVRFSSASAFIAPALQRPNLEVVVNTLATNVMSTRKTNGVPDIRTVGLLNSKTNKTFNATAKNELILSAGAVKSPHLLLLAGIGDSSYLSSIGITPIVNLPDVGQNLQDHVFLPMSWTVSSNDTLDNIRLNASFAAELFDEWNTTRTGPFADGPANVFGWLRVPDNSSIFSNATDPSAGPTSAHFELIFSDEYVSKVQTPPSEGHFFTVILALISPASRGNITLASLDPLDKPVIDPNFLSAPIDIEILREGIKAARRFVAAPSFANYIIAEFGDFATAQTDDELEAFVRANGATVDHVVSTVPMGREGCMEAGCGALNPDLTVKGTHGLRVVDASAFPFIISGHTQAAVYILAERAADLIRSTKY
>jgi|Tulca1|235463|1-594
GGGTTGCVVAARLAESGASIAIIEAGHHVIGDDRVDIPGNFGKTLRDEVLDWRFETVPQPGLGGRKVPLPRGKALGGTSVINSMTWGRASKEEYDEISETLGNGKDWGWDDLLPHFKASETVIAPDSKAWAQEHGATFDPAFHGSSGPLRRGFVPWLGDSHVPFFKALNNLGVPTNSDSCNGNNVGVFTLATSIDPSTSKRNSSEAAYYTWQSEKIQLIDRALVHKVILGSSSEGNSPFQNTSVAVGVQYERNGRVEVLRASKEVVICAGAYETPKILELSGVGDPKRLQRLGVKPLIHLPGVGENLQDHLLVPLSFELKPGIVTGDMLLDPDFAAKELELYKETGKGQYASIHSAFSLLPIAAAVPAERAKKILDDAIKGIEAASYSDPKVRKGQDVLYGIQKKWYTDPNHGSLEFMHVPQFCAVLSSKPKPNTPYLSILSLVMHPFSRGCVHTSSSDPKRPPTIDPGYLTNRADLQLMMAAVRFAAHLSRTEPLAPMIVAQTDPLPAVLQDDAALEDYIKRNFETAHHPIGTASMMPREHGGVVGPDLKVYGVANLRVADASILPIQLSSHPQATLYAVGEKAASMILRDHG
>jgi|Aspfu1|1807|32-597
AEAEADYLVTGGGTTGLLLANRLSSTPTTTVLILDPGNDIRTNPNVTDPTLWLRNAHTEIDWAYPSTPQSHALNRILSYTAGRILGGTSMINGMTYLRADKPEIDAWEALGAKGWNWGSLWPYYLRTEKFSPPLGWQVGAGADYVPDLHGRTGSVDVCFSMELSRVGFWERVRDAWRVLGVNWNRDPNGGSVAGVSVWPQTIDCQEDVRCSSAKAFYYPVEGRENLRVVKGTVRRILWADTRGGEHVAAGVEYLDENGQMRTATARKEVILSAGALRTPPILEASGVGDADRLRGLGIETRIDLPGVGENLQDQANVPLLYTGNLNISGTSPYATFLMASQLFGENLEAVAAETLSSVPSWADSLASSSSNNLNSSAIERLLTLQHALIFKSNVTIAEILTSASGTTLLSAFWLLLPFSRGSVHLSSTRREDINAPSIDTNFFQVDFDLQTEMAIGRLAQSFWEQGPVKSLHPVPMPGRALDDNATDTEWTAFTKETFGPNYHPVGTASMMARELGGVVDSRLKVYGTENVRVVDASVIPLQVSGHLTATLYAVAERAADIILDGR
>jgi|Aurpu_var_mel1|56323|70-637
VGVYDFIIVGGGTAGLVIANRLSENTDTSVAVIEAGDLVFDNKNVSDVDGYGLSFGTAIDWQYESVPQAYAENKSQTMRAGKALGGTSTINGMAYLRAQAAQIDAWEHLGNDGWNWESLLPYYKQSEHFQIPTEEQCSAGVNYDIRVHGTTGYLRTGWNTGLLGEDVTSLVNATYTSTGLPYIPEPNGGSMRGFTRYPATVDRELNVREDAGRAYYLPIQNRTNLDLYTNSFVQRMTWDGSSTNSTPRVDGVQFTDASGKQKTLSAKKEVILSAGALRSPLILELSGIGNSAILEQHGIDVKVDLPTVGENLQDQTTGAGAYSSNKSFSGTADYVGYFSVADIFGNDTYDFNCTIRDNILQYATSVVEASNGVLDQKVMEKLFMIHYDLIFNQQIPISEILLSPGDGRMDFSYWGLLPFSRGNIHIQSNDSTTPAAINPNYFQLDYDLKQQIGTAKAVRKLAGSDALCEVVTGELSPGLQSVPLDASNEVWAKALKEGYRSNYHYISTAAMMAQDLGGVVDTNLSVYGVDNVRVVDASVIPFQVCGHLTATIYAIAERAADAIKQRYY
>jgi|Paxru2|1811204|18-579
TDNLYDYIIAYLIGVIGVGTVGCVLASRLSEDPNVSVLLVEAGGSHEKETSSRIPVAYTQLLKSKRDWCYVTEPQSALNGRQLDYARGKMLGGSASINALVYHHCSPSDFDEWESKGAKGWGYQSLAPQKFTPNASFPVNMEHRGTTGIWHTTYTYMHDISKKWIGAAEAVGIPHVPDLNTPREIRGVTKFVTFVDQKGQRSSPATAFLSEDVLKRQNLTVVINTLTTRILFSDGRATAIELASDSTSRRYQVGANREIILAAGAINSPHLLMLSGIGDKAALGKLGISVVKHLPHVGKNLLDHPMAPVIFRAKQGYTFDYMKDPIKAIFVMLRWFLTAEAVAFVRFDDKSLFGSKADGADSTGLIDNTSGPDAPDIELAVAPVSLRPLPNQKPGITIIPTLLRPVSSGHLSLVSSSPFDKPSIDPAFLTNPADMYMMKRGVRLALRTARGLVLKPMLDLKSDSHDTKDACWPGDADPETISNTDLEEWIRNNCATMNHCAGTARVGTSEEDSVVDSNLKVWGINNLRVVDASVFPTIVSGHPTAPIVAIAERMSDLILKGT
>jgi|Aspbom1|4167|14-584
IASDYDYIIVGGGTSGLAVANRLAQDPKTLVLVIEAGPSVYDNVNVTDISNLAYTYDSPLDWAYETTEQSFGKRRQVMRAGKALGGTSVMNGAAYVRAEKAQIDALREIGIEGWDWDSLFPYFTKSENMTAPNQTQIEAGASISPDLHSTGGPVNVGFMDIRKDEDDLTASMNGTLELLGIPWNQDLNSGHMRGFALHPYTVDVTNIRSDAARAYYWPYAERQNLQVELNTFVTRIVWQNGGKGSDIRARGVEIITQDGNGQQKSVINARKEVILAAGAMRSPAILELSGVGNPRILEKYGIPVEVNLPSVGENLQDQLNTSIVVSTETPVTGTRTVAFASVSDIFGSSAQSVADSVRSQLEEYADVTARGSNGAMRKEDLLKMFEVQHDLVFAKDVPSAEFVFILEDANTIHTGYWGLLPFARGSVHISSADPMEPPVVNPNFGLLEWDVQIQIAMSKFLRRMFKSGDFDGLISNETLPGFTDVPQDASDETWKKWIGEQYTPNYHVIGTTSMLPRSMGGVVDSRLKVYGTSNVRVVDSSIQPLQIGGHPTANLYGIAERISDIIKEDAA
>jgi|Parbr1|7719|42-504
ENEYDYIIVGGGLTGLVAAHRLSENSRVSVLVLEYGVIDRSDATKIPYMGTFLNFPNMFNITTAPEPGLEGRIYSIRAGSVVGGGTTVNGMTYDRASAADYDSWEQLGNRGWGWQGLLPYFKKSAQFTPPPQEVVDEYEYTYDQSAYGSRSPLKITYPHWQAPDLYKMSDAFTEMGIPFRNEHASGDAIGKFWAPASIDAKTMTRSSSLTAYYDTASSRDNLKLLTEHQVISLTFNENSNIVSGVKAIDRKTNKEETFRAKKEVILAAGAIHTPQLLQLSGIGPKAVVEAAGIMSKIDLPGVGSNFQDHPVAYLNWRVANNFPEPNAIAINATFAAEALELYNNLKTGPYTKAQASMIAFLTLSMITDDVDALIKSLNEQNSATYLPTVYSNSALLVGFEAQRNILAKQLKEGSVAAMELPISGSGSVPNSIQKPLSRGTVHLNPDNPRGEPIVTNKNHTPMY
>jgi|Aspcri1|5352|38-614
GDNEFDYVVVGGGTAGNVIATRLAQQSFSVALVEAGGLYQLESFQAIPGADVLPVGSDPDSKSFVDWGFVAENQPGANGRAIHYARGKCLGGSSALNFMIYQRPSIESMQQWANAVNDSSYTFDNLLPYYKKSVKFTPPNEKTRFDNATADFDSTAFDDQGGPLHVSYSNYAMPFSTWMKLGMDAIGIEEQKDFNLGTVMGAQYCSSTIRPSDETRSSSQSSFLESIKPASRKIYSNTLAKKILFDDNKRATGVQAQGPLGTFKLTAKKEVIVSAGAFQSPQLLMVSGVGPKEILHEHNIDPVVELPGVGQNMWDHPFFAPSYRVNVQTLTQTASNLLSLLTQFLDKAIPHTGPLTNPISDYLAWEKIPESLRSKFSDSTENDLKRFPKDWPEAEYISGAGYIGNVSDLLRDQPKDGYQYASMLGVLVAPLSRGNVTLQSADTSDLPIINPNWLDSKTDQEMAIAIFKRMRQAFGSDAMAPVVIGEEYYPGKEVQSDEEILEFVKSNIMTLWHAACTCKMGTSDDRMAVVDHEAKVFGVQGLRVVDASAFPFLPPGHPQSTVYMLAEKISDLIINSG
>jgi|Eurhe1|382370|6-596
ELEYYDYIICGGGTSGCVVAGRLAENPNVKILLIEAGQHNKDLENVHMVGGWSNNFDSETDWNVVTPPMKGIDNRQVKLSRGKFLGGCSGCNGTLCIRGSKQDFDDWELEGWSGEEFFGYMRKAETFHPKPWFDANEQAHGYDGPLHTEPHDLAPISQLIMSSFVSEGLPHVPDMFSTGETPHGCGHAPRSVYNGLRTTSADFVTNGFIRKNVTVVTGSTVDHVLVEPDAQTGELVARSVLVQDTFSGDVRAYHAKREVVICGGAYCSPAILLRSGIGPKSELEKHDIPCVVDSPGVGQNLMDHPIVFIFYETAHPNLTTDHLVYHKNAFETTYNLWKTNKTGFLSTFPFGAFAYARLDDRLANEPLWKEYQNTSKDKQVGNEKRDPMYLLPSKQPNIELFTTECYGGPKQYDHFPASPNRDANVFSIIAELFSPHSRGSVTLSSRDGRENPVVDCNYLDHPLDMLVLSEGVRFANEIVMNGAGTKGIVKGSWPEGLGYGTPGKERFRTREDWVPYVKEHATTCYHAAGTCAMGKDDNPMAVLDNKLRVRGVANLRVADCSIMPTLHGGHTQMPAYGIGEKCADLIKETWS
>jgi|Ustsp1|370424|18-611
DFKEFDYVIVGGGTAGLAIAARLSEDPAISVGVIEAGLWRPKDPKINYPAFIGQSLMDPDYDWCLETVPQSHSNGRKYAWPRGKVLGGSSALNFLVWQRGYKGEFDDLEKLGNQGWNWDDFSQFSRKSSTLHQPSTQLQKDNFATPDPLAHGTSGPVQTSYSLWYTEAQLPWFKAMKELGLNNAVDGLDGNNSGVWASPATVDAKNHVRSYAASAYYSPNAHRENLKVITGALASKIELGSDRDANGELKATGVSFDVEGQSYTVKARKEVILSAGTIKSPQILELSGIGSSDVLSKLGIDVKVESPGVGENLQEHLYCASSFKLKPGFTTWDKMRQSDFAKAAMEQYHGEGEDRGIIASAFSGFAYVPLSQYMTKEEIQGVKDKVNQVDWSKYSKGIQETIKLQLDRLEDESCPFMEYIFAPGFFATASPPKDGAEYFSILSALMQPFSRGTIHAQSTNPKDDPLIDPKYFSVDADLDVLAKGVNYCDKIVSSPSLKEIVVERQDPNPEVYKEEKDFREYVKDQSVSEYHHLGTCSMMPKDKDGVVNERLKVYGVANLRVADASIIPFQISSHIQAAVYAIGEKAAHMILEDA
>jgi|Sebve1|111510|37-615
PSYDYVVVGGGTSGLTVADRLSEDSGKTVLVIERGLLDQREEAFWIPRLLGSAPPKYLYNLTSTPQQGSLNRTFGLQAGCLVGGGSAINSMFFDRGSAGDYNLWRDLGNPGWGWNDLLPYFKKSETFHPPDSVTAEKFGITYDMSVHGTSGPIQASYPPYLYPAVKNFLAAWEEFGTHIPIDGTSGDALGAFWTANTLNPDGNVRSYARTAHYDPIESRSNLHLLTAYAVTKVLFQGTTASGVEFMPVGDSRRAKVKAKREVIIAAGAPHTPQVLQLSGVGPSALLKKLHIPVVVNLPGVGHNFQDHPLFVANGILTNDLDPNPSYSTNETWLEGERATYDTNRTGFYTTSSGNAAAFIPLHELTNRMDELVAAYASQDPKLQFPTGTDSTIVAGWRAQRDALLASIRAGVVAVSEYANGPTAAMAIVLEKPLSRGSITINSTDPLANPVIDYGFYKNPVDVEIQVEAIRAWRKVLSMPSWQALGAQPTDPANNITTDEQLREWVIQVSTPTTSHPSGTASMMPKNLGGVVGPDLWVYGVSKLSVVDASIIPMIPATHIQSTVYAIAEKAADLIKARNA
>jgi|Armosto1|271740|30-600
TDKQYDFVVVGAGTAGNVIAARLAENANTSVLVVEAGRNNVGFDSDLITIPFFGPQASPHTTFDWNYTTVPQEPLNDQLIAYPRGYVLGGSSSTNYMVYTRGSSDDYDRFAELAGDDGWNWDNLFPYALKNEKHVPPNDGHNETGQYIPSIHGTDGPLLTSIYGYAADIDDRVIATTSELSEEFPWNPDYNSGNMLGVSWMHSTIGGPLRSSSATAYLEPALSNYSNLDLVYNSQVTRLIQNGEIDGLPVFTTVEFAKNPTAPRYNVSATREVILSAGAIGTPQILMLSGIGRSLDLAAVGIQPIVDLPEVGQNLVDHPLLPIQWNANSNETLDPLFRGGEALDAALEQYHANGTGRLAANGVSNNMAFYRLPENSSVLAEFEDPTSGPGSPHYEHAFANGFFTTSQIQPTSGSYFSIISVVVTPTSRGFITLASNDPFQHPTIDPKMLTTDYDVSVMIESVKAAQRFAAAQAWDGYITGPYIDSVNATTDDGIKEYMSQWATTIKHPFCTARLSKEDGEGVADGQLLLKKAKGVRIVDASVFPIIPAGHPQAMIYIVAERAADVIKATWD
>jgi|Armme1_1|2266|1-441
MWTWPAVEYYYLRTSTLVPPSDGHNTTGQIIPEVHGHDGPVQVSLPGHPTELDQRVVDSAFILGGRFTYNEDFNAGKSVGLGYVQSAIGNGTRSSAATGYLLPIVDRCNVDVIISTRVTKISGSLSASEIDTVEIAQSANGTRTKIKAKKEVLLSAGVMGTPQLLSLSGIGPKGVLSDLGIDVIVDAPAVGANLVDHPLVANYFTVNSNNTWDPILRNSTLFADVLEDWETERQGLFVDTPGNTQGYFKLPTYPGGMDPSTGPLSANTEVIFANGFAPFGPMSFPDNGSYMSVLAAVVSPTSRGTVVINSTDPFAAPVIDLGILSTEFDVVAMIQVIKDIQTIVATSPWEGYVTGIYGDLANATTDDELTEFIRNNAVTVNHAVGTAKIGEVVDSHLNVIGVSGLRVIDASILHTIPECHPQAIVYTVAERMAALIKHQYG
>jgi|Leucr1|332014|22-588
AVGGGTAGLVLARRLSEDPENSVLVLEAGGLETANPNIDIPSKAGSLAGTDLDWRYTTVQQEHLGGRRVAFPRGKVWNRAPKCDYDAWWMLGNEGWDWASLLNYHRRSESFHPSSGNELDVSPRYKVQDHGHDGPVQVSYSQYISPQYGAVFDGLRELGVPEMSDPNGGKPYGAAWCPSSIDPETARRSSSETAYLEPISLRKNLLVITHAHVTKINWSKSLEDGLLVARGVSFAPHARSDVVWKAKATGEVLLCGGSLNSPQLLELSGIGSPRVLEPLGIKVAVDLPGVGEGLQDHPTIGITYKLKPGHVSLDLLSNPSFAAEAQAEYNSAQSGPLAQAAPFLAYLRPQEFMSEEDIAHGQRLMSVASPELPLKQQQRQIALYTESPMIEIVTINRNMGPPAEKDRAYLGVVVALQHSMARGSSHLNSADPFDKPTIDPRYLSHPSDAFHLAQGADFVRRLATTKALSAHIDEECKPGFKTIPADATEAEWQAWVATQIGTEHHPIGTCSMLPRADGGVVDHELVVYGTANVRVVDLSIAPLHLATHIQTAAYAIGEKAADMILSY
>jgi|Stasp1|214548|5-583
SATSFDYVIVGGGPAGLMIANRLSANPNITVAVIEAGGSVYDNPNVTAVPKTIAEFSPGIGTSVDWSYTSAPQKYTANRTLPLLAGKALAGSTAIFGMTYLRAEKPQIDAWEHLGNDGWNWDSMWPYYIAQEAFQIPPETQQKDGASYSSDMHGFRGEIDVGFTPYLTGQGAFDLFSQTTATLGIFHNKEPNNGHMTGTSVWPMMLKVEEKIREDAARALYWPLADSRPNLHVFLETTAARITWDDKASSQEEAKAVGVAVVTPENTTQIIQASQEVIVAGGSLRSPPFLEQSGIGNTAKLDALGVQEVVAHPALGSNLMDQPANGISYVSSSNWTGYPTFVTYLSASDLFGADFSTIVEEVQTNISVYASTILADYEPGVTTLEILETLLQHQVNLIFSANSTVPIVEVLWIPYQTNLVAQFWSLLPFSRGAVHAVSSDSSIAPSINPNFFQLPIDMYVQAAAVVWIRKVFSTEPLAKKVTGEESPSFDTVPRNATFRDPLLHAWIKETYSSNSHPVSSCAMLSPELGGVVDAEGKVYGTQNVRVVDASMFPTQISGHLTASIYAIAGKLADAILSKI
>jgi|Agabi_varbur_1|105031|37-623
FDAYDFVIAGGGTAGLALASRLSANPNYTVLVIEAGGVGPDSVDIPAETYFKSVFHSQYDWGYETVPQPAAAGRKAYWPRGKLLGGSSAINGMYLIRPHQTEVNAWHDLISSQPDAHEWTWDNFFGALKKSETFTPPTDDTAKTAGIQWNADSHGTSGPVHATYPGYMVPSTQNWLPTLEAVGIPRNGDADGGDTSGGFFAVSAINPTNWTRSYSKSGYIDSLPPRSNLHILLQNTVTRILFDSSSGGLHATGVEFSPAPGATVQSVRVNKEAILCGGSINSPQILQLSGVGPNDVLSAAGVNVKLDLPGVGTHLQDHISAGVSFQSKQDTAGDIEKSGSDFSKSAEFLSFVNSGVAYVNSTTLFGADGVTMMHQQMNSDMPSFATSIGTGSNNSQVLEGFKTIYTAISDKIFTSNVGQVEMLFNLNIPGQIVVQAAIQHPLSQGRIWINTNSAFDAPSIDPQYFSHWADVVTMREGLKLARKIGGAAPLNSVVGDEIAPGSQVVSDDDWDQWLRSNGGTEFHPTSSCAMLPREQGGVVDNKLKVYGTSNVRIVDASVFPINFAAHTMAPVYGLAERAAEIIHTDYN
>jgi|Cocsa1|247216|20-595
PDSFDYVIIGGGAAGLVVANRLSANPNTTVAVIEAGDSVYDNPNVTYVPKSIAEYGLFVGTSTDWGYMTVPQRYAANNTLPYWAGKALGGSTAINGMTYLRAEKDQIDAWQDLGNQEWNWDSMWEYFLTQEHFQQPTDQLKQKGAVYEAGAHRNGGDIAVGFTPYLVGQGFAQLMKETSETIGFPYNQDANKGVMRGFNTWPMTLSEAGPTREDGARAFYYPIASRPNLHIFLNSTAKKIIWEHGKTADGMLASGVEFITAASVTKSIRAGKEVIVAAGAIRSPAFLEHSGVGNPAILEPLGIETVVPLRSVGSNLPDQPQNGIIYSSSTNWTGYPTFVTYLTASDLFGDELDSITQEIRANLSAYAAAIVADYASYTILVEKQELLLKHQVDLIFKSDSKVPLAELLWAPIGNNIAAQLWNLLPLSRGTIHINATDPTRPPRIDPAFFQLPIDAYVQAAAAVRVREYFATTPFADHIVSEISPGFETVPQGAGWRDQSWNAWIKKTVNGNSHPASTCAMMSQDLGGVVDSKGKVYGTRNVRVVDASAFPTQISGHLSASVYAVAGKIADAMIKEV
>Trave2p4_013335|52-630
AHKEYDYIIVGAGPSGSVLASRLTEDARTNVLLIEAGPNDAGELSLEIPFLAAQLQPNKEFDWNYTTVPQAGLVGRTVPYSRGRVLGGSTSINFMIYTRGSKDDFNNYAALSGDDGWSWDALQPYFKKLENLVPPVDGHDTSGEILPNIHGTSGPLKISLPGMPLPSDPRVIQATQELRSEFPFNVDMSSGDPLGIGWSPGTFGGGARVSASVAYLQPVLGRRNMDVLVNTTVTKLIHTGTEDGQPVFREVQFAQSSSGELQSPTPIFVLKAIKEVILAAGAINTPQLLMLSGIGSAQALRSLRIKPLLDLPDVGQHLADHPLVTSQFGVTQSSDDIIDNFSRNATFANALLQQWLSERQGVMTLDGQTQIGWLRIPTNNSAFDGTPDPSAGRLSPHYELFVVPGFMSSSGTPTPAAGFFNTFLTALVTPTSRGSVTLASDDPFAAPVVDPNFLNTPFDIAAMRFAVRSAVRLASARAWRGFLTGPAAGFAEVDIHDDDAVDAWARTQASTIFHPVGTARMGKCGDAHGAVVNPDLTVKGARGLRIVDASILPLIPAAHPQAAIYVFAERVADLIKNGT
>jgi|Trave1|54044|28-608
SWTTYEYIVVGGGSAGCVLAARLSEDRNATVLLLEAGKSHLSDVPTRIPFGFSKIFRTPTDWNLYTTAQTNLHGRETYFPRGKILGGTSATNALIYHHCSPEDFDEWVSLGATGWSYADLLPYFKKSEKHTPNTKIARTDLSSRGLDGAWQTRHPSEVAPIDGYAIEACKNLGIPHTEDINTPKGTMGVTHLTGNINSKGQRDSAATAYLTNEVVSRPNLTIATNIMAEKVVFDESGPTIRATGVVVSVGPTSPRYHVAASREIILCAGVVGTPQMLMLSGIGPVEELAKHDIPLVHALPSVGRNLVDHVSTGPLPFRAKPGFTYDYITNRFSGFLALLKWYAFGTGPLSSMGWPSAAFVRSTDPSLPVSRTGEEPIPVTDQTSRPGAPDVELIWFPMTVFDDKFAKPPPGTHGVTLAALLLRPESKGNITLRSRSIWDAPLIDPNCLATENDLNILIRATRLLMRLARTEPLASALEFGPHSGDKSSPWWLCDADPDKVTDKELEDLLRDNALPAKHPVCTASMGSFPETSVVDAELRVHGIDGLRIVDASVFPSQLSGHPCAVIVAMAEKAADMIKKTR
>Acrth2p7_019457|38-383
IGAAYDYIVVGGGTAGLTVADRLTEDPATTVLVVENGILDDSASILRVQGGSGGLNPRFLYDITSVPQPHLRNRSAPVLAGNVVGGSSAVNGMMCVRGTAEDYDRWGRFFDGDDGDDVASRDNSSSSLSSDWSWHGMLPYFRKALRFVPPRVDVARSANISYDARFWGADGTSGVFAGWPSFQYADTALFYNAYAQIPGAQFPIDSGAGQAGVFWYPTFMDPASVTRSYARTGHYDRQQNRSNYHLVTGSRVDRVLLNGTTAVGVHVVAAARRDANTNTTTPRQVLARREVILAAGAIHTPQVLQLSGIGPAQLLAAANITPVVDLPGVGQNFQDHPSLAISIACE
>jgi|Rhyru1_1|116904|3-610
TTPSYDYIIVGGGTAGLVLANRLTENPNISVLVIEAGEDGNLDERITIPGLFVSTFGSEFDWSFKSVPQKDIDGKVLSIHQGKCLGGTSAANVLALMAPSISDVNSWEELGNAGWNWETLAPYIRKPYDLSSPADDETTNHLHVQWAEQFAKESNGPLKLSFCGIKQDPFSKAWVETFDGLGYPLKESPLVAGSTGAFNTASTIDAATKTRSYAYTAYYQPAADRSNLKVLTECLAEKILLEERGGELVATGVQYLEDYQRTSAFAKKEVIVCSGAINTPKLLELSGIGDPKILEAHGIEVKVANPYVGTNLHDHLLSPMSFEAKDGTPTGDDFMRGSLSALDMAITLYEKYRAGPHAMAATTSYAYTPTVDFKTAPGDRDEILKSLDEMKPTHPLDLDRAKRLRDVILSDEATAQYVFVGAQIPLEEKDVLATLSLSCQPGNFLTISTTLIHPLSTGTTHITSADPFDDPKIDLGFFSNPIDMEIHARNVRYAQTIAASPPLSNFIKPDGKRNHEAAFIGENLNKARRFVKLAASAVWHNSGTCAMAPEKKGGVVDNRLRVYDGRGGVIKGLRIADASIFPIIPQCTVMSMVYAVAERAADIIREDA
>jgi|Asptu1|59739|6-575
EDSFDFVVVGGGTAGNVVAGRLAENPDVRVLVIEAGVSNPSEISEITTPASAFGLRDSKYDWAYKSTMINRPYYERVEKPNTRGKVLGGSSSLNYYTWIRGSKGTFDAWAEYGGPSWSWDGCEEYFNKPATYHDDDNLYPSELSKIGRNGPLHVSHADLVPELHTFRDALTEAWTSKGQKTCEDIYSGKMEGLTHCVNSIYGGMRSTSASYLADKPNVTILSSAIGKKINFDDNLKATSVTVSGADRTEMTFTAKYEIIVACGVFETPKLLMLSGIGPKEELARHGIDSVVQSEHVGQNLHDHPILAHVFRLKDGTGLDSHLLRAGPAQSAALQKYRTSKKGPFSSGLLEMVGLPRIDDRLERYKEYREAKAQNGGKDPFGPEGQPHFEIDFVPMFSDAFQWHFPVPPEGDWLTVIVDLLRPLSRNGEVKLNSADPHQQPYINLNFFSNELDILALREGVRFVDDILMTGNGMKEILGEDYPWPMPRHSDEAMNKMILERSQTGYHPCGTARLSKDIAHGVVDPELRVHGVQNLRVVDASIIPLIPDCRIQNAVYMIGEKGADMIKAAYP
>jgi|Neole1|1174497|18-602
KQTFDYVVVGGGTAGCVVANRLSEDPNVRVLLIEAGGRHDTQLFARIPVAFSKLFKTSADWAYDTVSQPCLNSRKLFWPRGKILGGCSSINVMMFQHCSPSDLDEWEKNGAKGWGYQSIYPYFMKAEKFTPNFLFPETKLEERGDKGLLKTSYSHLSSICKGFIGAAQQVGLKYNPDINTPRGSLGVTKFMTSIDSKGKRSSTATAYLAKNVLARKNLTVLIDTTTTRVLISSESGGRPRATGVEVAKNASSPRLQIVATKEVIISAGAINTPQLLNLSGIGARVELEKLGIEVLRDLPAVGQNLTDHLATGAITFRAKKGFSLDYLTHPIKSLPALLQWFISGTGPATSNLIEVAAFLRTNDKTLPTRSALTSDGPDEELIDNSSGPNAPDVELLSGPVAFLSHGFRTAPPGTQCYSIVPSLLRPLSSGRLYLTSSSPFSPPEIDPNYLSHPNDIKVLTRGVRLALHIARSPALQPFLHLPPHSENHSDLFYPGDADPEKISDEEIQTWIRGNAETTYHPTGTARMGDYGDDNGSVVDPELRVHGVEGLRVVDASVFPQSPSGHPAAIVVAIAEKAADMIKSAA
>jgi|Aspve1|80742|17-583
ANRSYDYIVVGGGTSGLVVANRLSELNNVTVAIIEAGGSVFNNSDVTDVLGYSLAFGSEVDWAYQTENQTYAGGLKQTIRAGKALGGTSTINGMSYTRAEDVQIDNWELVGNKGWNWKSLFPYYKKSEGFQVPTADQIAHGASYDANYHGTKGPLKVGWPTGMTNSSVFPVLNKTFEKLGVHHNRDSEGGQMVGFTVHPDTVDRENNVRDDAARAYYWPYKARSNLKVISNTTANKIIWADTDNGDAVAIGVEVTGIHGVQKIYASKEVVLSAGALRSPALLELSGVGNPDILRKYNIPVKVNLPTVGENLQDQTNNGLSWEGRETWTGLATFSALPSVNQIYGKNVTALASFVKANLASYAKSVSKASNGVVKESDLMTAFKLQYDLVFKSQVPYAEIVFSPSGQSFAAEFWPLLPFSRGNVHIKSANASQIPAINPNYFMFGQDAEAQVVVAQYIRKAFGTAPLSGIVGDEVSPGLDALPEIASNSTWEKWVNANYRPNYHPVGTASMLPRENGGVVDTELKVYGTKNVRVVDASVLPFQLCGHLMSTLYAVAEKASDLIKESHT
>jgi|Diaam1|8515|6-404
ANSTPLYDETVMGDNTGPLSVAFPNSPSAYGTFAAEGMKQINLSVIDGFQSGSLLGSSYSMFTIDSGTMLRSSSETAFMRNALQYDAYHVYHLTMAKRVLFDPSKKATGVLVDTQGFQYTLAAKKEVILSAGAFASPQILMASGIGPTDTLSSLGIEVVADRPGVGQGMQDHVWVTLAYPINAQTSSSLRYPSFLYGQQALFNNYPATGIYSSPNCDIIGWEKVPQDLRAKWSNTTNGILKAYPEDWPEVEYMTVNSYVNEQEIYKLMDPFDGTNYASIGVILASPVSRGSVTITSADTSVHPSINPGWLTDQVDMDVMVAGFKRAREFWGTPALQGLVIGEEAFPGSEVSTDAEIETFIRGAFNTIWHAACTCAMGKADDPKAVVDSGARVIGMLSLK
>jgi|Psicub1_1|90252|27-555
TTFSYDYIIVGGGTAGLVVANRLTENPNITVAILEAGVGKMKQLILRLTSHTDTQFGWNYTVVPQAGLNLRTFDYPRGKAIGGCSAVNYLIHQFGTDEDWDRFANLTSEPSWSWANMKQYVQKYEQIVKPLDGHNITGKFNPSLHGFSGMVQASLPELSFPIDGRIAATLDQLSSEFKVQSNSGFGIRSSSHSAYYIPFSTRPNMFLLTSATATQILQTGITSTGLNSCRSVNFIQSFKNVTLTARREVILSAGAIGTPQLLQLSDIGNGQDLRKLNIPVIINNPSVGSNLYDRYGCPNMTFDNIFRSSSTVNALFNEWLSREGIFVNNIANNLGFARMDLDGFEDPAPGPKSPHYEMIFAQPGPFRPDTGGFLTVGTMLTSPVSTGTVKLASNNPFDPPIIDPKYLTEAFDIVAMRESVKAVLRFTSAPAWSDWIAGRFGDAFQNATDDASIDAYVRSLTISDMNPVGTAAMSMADDPSGVVDPQLLVKGADGLRIVDASVFPRNPSTHSQGLVYLLAERAADVYYNI
>jgi|Phach1|1909|1-475
MFPYLQKFQTFHPPNSKEVFNDLALDYIDQDAQGKSGPIQASYPQTVHPFGKAWIETFRALGHEITSDTMSGTNLGGYQIVSHIDPQKGERSHAGNAYLEGSFQRKNLDFVLDAEVEKVLFKKLPTLSATGVQYRRHGQTFIVEALKEVVICTGSFHSPCLLERSGIGDPKLLGSLGVDVIIPNPNVGENLQDHMLCGVAFEAKDEYETLDNFRDPEYAKAAMEEYQRSRAGPMTQTSSSFAYMSLTEDHISGETISMKDLLDQYPSHSKSPADTLIRQILSDPNEASVNFCMFQAQSHCDKSTLSEHFSITSPGKWASIFASLSHPLSRGSVHSQSINPSTPPVIDPRVYTHPLDVEIMSLHIRFFQKITSTAPFSSLLKPNGRRIPEFASFETLDDAKKVATKCTLSNMHPIGTCAMLPEEKGGVVDARLKVHGVKGLRICDASVMPILTRGNIISTVYAVAEKGADLIKEDL
>jgi|Trave1|176148|30-599
AHKAYDFIVVGGGTAGSVLANRLTEHAGVKVLLIEAGVNNAAGPNVDEIQIPYFVSQIDATFDWNYTTVAQGALQNRTIPYPRGHVLGGSTSTNFMFYTRGSSDEFNKLARVSGDDGWSWKQILPYILKTETLTPPADGHNTVGQVDARIHGKSGPVLTSLPGNASVLDSRVIQTTSQLSEFPFNLDMNSGNPLGVGWLQSTIGHGVRSSAATAFLTEETLKRSNLDVLIGTRVTRLIQSKSSSATPTFLGVELAQTATGPRVQLTAAKEVILSAGSIGTPQILMLSGIGDKAELSAHKLATVVELPDVGKNMQDHPWVPLQWQVNSNDTLDTINRDPTLMNQLLALYDSKKQGPVANNPGGNQIGWFRLPSNSSVLKQFGDPTAGPLSPHFELTFGNSFLSFTQPVPDTGNFMSMCVALVSPTSRGSVTLASASAFDAPLIDPAFMQTESDLAILTEAVKAAHRFVGAPAWKDFIIAPFADAAQTTTDDDIRAYIRNMIATFRHPMGTATMSAEHDAAGVVNPDLRVKKISGLRIVDASVFPHIFGAHLQAPVYAIAERAADLIKQAHG
>jgi|PleosPC9_1|100509|35-604
PDVSYDFVIVGGGVGGSVLANRLTENPSTKVLVLEGGPSNEDAFETKVPFFVTRIPAQYTWNYTTTPQVGMHNAEVPFARGFVLGGSSSINGMFYTRGSSDDFDRYAEVTGDSGWSWNNVQTYFARNEKWTPPADGHDTTGQYDPSVHSTTGINSYSLSGHHQALDPLVFQAGQELGGIFDFKLDYNDGTPLGLGWLQAAINGSHRSSAATSYLGPQFISRPNLHVLVNARVSRILQTGSSSTFQGVEYTQDINSGPLRTVTATKEVLLAAGVIGTPQILLNSGIGDSSYLSSIGIPPLVNLPSVGRNLTDQPTTGCLWNVRSDADTFDPVFQEQNVLDDAMDEWNTDGTGPLVVTPIGEVVFFRLNETERTNLGLPAGVDTAAGPNTPHLELAIGNGFVSPAPPPGRWLTISTNLVSATSRGSVTLDTTGGFNAFRAPHIDPAFYTTDWDIRAMREAVKAAKRFVSAPVFQNYIVEALGSLATADTDEEIEEYVRSNSGTTAHPVGTASMSPKGAQWGVVDPDLKMKGGIKGVRIVDASVFPYNPSMHTMAPTYVIAERGSDLIKSTWN
>jgi|Volvo1|118401|99-676
AAHEYDFIIVGGGTAGCVLASRLSEDPNVRVLVLEAGASGRTLRFTRIPVSYGRLFRTQHDYNLYTEPQEHANGRVKYWPRGKMLGGCSSVNAQMAQYGAPSDFDEWAKITGDDSWSWSNFKRYFNKFENYQADSRYPRVDTSVKGNDGPVTIGYYSAISPKSKDFVEACTRLGVPFSPDFNTTKGTMGVNRLPYASPPVTYVDEKCTRVSSETAYLTRDVLARLNLKVALHATVTKIQFKKVAGSLHAAGVEFTNQKDGARYQARALKEVILAGGAVHSPQILMLSGVGPQEELKKHGIEVVHDLPGVGSNLIDHPVVDVNVKDKFDRSNRHLQPNSLPDVIKSVGSLLKYIFFRSGALATNFGEAAAFIRSDDPALFPPEEYPMKLVDSTSSPDSPDLEIFTTALAYKARAWSHQVPNAHIRCACNTAEGTLRLRSSSPWDAPILDPRYLEAAVDVEKLVRGLKFVLRVIKAEPLSSHLDHNYDNSLLDHGLHTKSDDELRQIVRERVETLYHPASSCRMAPLAEGGVVDSQLKVYGIQGLRVCDASVFTTMVSGHTTGAVLAIAEKLADAVKAGR
>jgi|Psehu1|3926|35-622
TIDTYDYIVVGGGTSGMALAGRLSENQGVTVAVLEAGTDYRLNPANLVDTPGMDTFGVGADPTDSITNGLYDWFFVTEGEPGYDNRKVHYARGKCIGGSSARNFMLYHRPPRNAQQTWVDLTGDSQWSFDRVLPYYQKSLTAFGPRHEFRKDNPPAQYNPAAFPGTGPVSVGFPNYAQPFSGPLLNSLNEVGVPTSTDMSSGNILGAQYSTITIEASNGKRATSRSFYQQALDDKRTNLNVIFEALAKKVVFDTTASRPKAVAVEYTLPLGIKKTIKARKEIIISAGAFQSPQLLMVSGIGPADQLKAQNIPVLVQNENVGQHMQDHVFFGPTYSVNVDTPTKEANDPVFLAASLAAFQINQGIFTNNVADLIGFEKWNSTFLDSIQASQVKSNPSDWPEIEFLSGPGFIGDFSNLVTNNIVQGLTLQQFASLLVAIVAPLSEGSVTLKSADTSDLPAIRPNWLSSPVDQKVAIAAFKRARQVFAANAMKSTRTKATIEDFPGFDVATDDQILASIRKNLMTVWHAASTCRMAKSPQTGVLDSNFRVFGVDALRVVDASSFPRLLPGHPQAVCYMIAERAADLIAAAN
>jgi|Conol1|989309|8-598
AQQAFDYIIVGGGTTGLALASLLSLDNDVKIGVIEAGKRKDDENILVPGLIGKVLDDPEYDWSFLTAPQPYANNRRIPINRGKVLGGTSALNYMAYCRGSRVEQNDWKKLGIKGWGWDTIDRVTKESECWAPPDSEMAAHHWADKVVKNHGRQGYVKTSAYNYYYDLAKPFFETMNELGVATNHSEASGDLIGIWTYTASIDAKTGARSYSTNAYYDRVSHRPNITVLTGALVNKIHLRSEGAGVRRATGVEFTKDGRLYTVQSRKEVVISTGTLQTPQILELSGIGNAKILNSIGIPVQVDLPGVGENFQDHFVVPMGAELVGKHHITVDDLSSPAFAAEQMRQFKATATGVLGSTLSTLVFIPARQFIAPARFVEIISALDVALKSPEIVNSPWKKWYQVQREWLENDGVAQLEMILFPSWTHAGCSREGAKHYQMSVFLQHAWSRGNIHAISQKAADYPRIDGCTLESPADIDLLMLVEAVKYAFKVMQTGALGALTAEIVEPKPSSSDEEIKEFIRNNVKSAFHPIGTASMLPRSSNGVVDDNLKVYGTSNLRVADASIFPIHLGTHPQATLYGLAHRAAEIINEAR
>jgi|Agabi_varbur_1|78505|29-595
NRRNWDFIIAGGGTAGSVLASRLSENPKFNVLVLEAGPTNEDALMSIVPGLQGKLARTQYDWNYTTVQMPGYNNRSINYQRGHILGGSSSVNGMVFTRGAASDYDRWARVTGDPGWSWDSLQPYIKRQERFQPPVDDHNTTGQFDPSVHSLTGMVPISISGFQHPTVDSITLQATKELGGEFKFNLDMNSGSPLGIGWLQTTIGHDGTRSSAATSYLPPRIQSRKNLDIVLNTIVTRVLPEKSGDPSSRNTIRTVELCPRDDPSAMTVLTASKEVILSAGSIGSPHILLSSGIGDVNDLNALEIPVILNNPSVGRNMTDHPSLNNVSFGLREPIDLGPWANLDADPDLQAQALELWQKNKTGPFTALVKYDHFGWIRVPDILLEEFEDPSSGPEAGHTELLIGSPSGKFYDIRLRVSTPASRGSISLRSSNPLDAPIIDPNFLSHPFDIVAMREGIRAAQRFVASPAFSENGVTGLLPPWNGAVSDSEIEEVIRDIAVTAWHPIGTAAMSPENADWGVVDPDLRVKGVDGLRIIDASIMPHIPCAHTQTPVYLIAERASDLIKEAWG
>jgi|Byssp1|1659|33-621
ADSYDFVIVGGGQAGLVIGGRLSQSLKNHSILVLEAGENGDAYRTRIDTPAYSYFDSLWTTPLNWAFYTVPQPNAADREIEWPRGKTLGGSSAINGLYLTRPGEIEINAWKDMLGDMDGAENWGWDSFFPAMKKAENFTAATSDVAKTGNIEWDASDHGTQGPIHASYPGYMFQQVGQWVQSLASAGVAISNQMYNGEPWGTGVSTSTINPTNWTRSYSRTGYLDPLPDLGNYDVLADAHVTRLIFDTSNKNNLTATGVEYTPDGGKTKKTIKVNKEVIVSAGSIGSPTVLMHSGVGPKDVLSSAGVDLLSELPGVGQHLQDHFSATVTWNTSQVTAGSIYYQNLTQKNDTLYLSYIDDGVAYVNSSGLYGGDVDSQQQSILSQMDQHTPNTTYDQGVIAGYKAIYNTTATKIFTSPIGQIEILFMNSDANGDIGITAALQHPYSHGRVYINSSNPMDYPVIDPNYFANPSDWALLRDGIKLARRVGETDPLKSTLTVETSPGTDVQSDDDLLDWIRENGGTEFHPSSSCAMLPREQGGVVDANLRVYGLANVRVADASVPPIALSTHLMASTYGIAELAADIIGKFYN
>jgi|Fibsp1|1041054|13-600
VEKAYDYVIIGGGTAGLALASRLSDNPNITIGVLEAGQDRSDDPTIRLAGGWLVSAFVPGAEFHWPFETTEQTHAAGQKVDVHRGKVLGGTSAINALMWTRASKAEYDALVELGNPGWSFDELLPYFKRSQAHTPQENNIIPGTGTLSPSQGSYGPVKTSFNTWYSSLIKPFLAAAATLSIPLNSDPNSGNMVGMNNVTRMVDNEDGTRSHSGAAYLPRTAGRNNISVLVGAYTTKIAIAKEGHELVAKQVHFDVDGTNHVVRANEEVILSAGAYQTPQILELSGIGKTSVLSKFGIETLLELPVGDNLQEQLLISTNASLTDEAVSNLSVDPFIEGLQPEPGKDAAATNTSGPFISVPIRSATSSSEHAEFVALLNSYLADESLTPLERAQFTIQRRWLSSADSSNVAELLCEFSCMPGLAGLPLADGRVTLWNPVAHLHPTSRGSVHINSPDPFAQPSIDPKFLSRAYDMKAFLQALRLREKIIRAPPLDSMITQSAIPPSSVQTDEEVEAFIKANITTFAHPVGTAAMAARNLGGVVDQNLKVYGTRNIRVVDASIIPLQISATPASTVFAIAEKAADIILATTS
>jgi|Aspve1|205291|4-557
QENLYDFIVVGGGPAGCTVATSLAKAAAKPSVLLLEAGGSNGAKNLRIDGRRWCTFIEQAPSMNWGLKTAPLTECNGRQIDYSTGKGLGGGSAINFGVFAVGARDDYEAWAEIVEDSNFAWRKMQERIKRLESFSGLKDDLVKGNHGYDGPLKVGYAKQWDRDLVPLLDSFVEAGLQRNLDHNSGNPLGLGLTINSACNGRRTTAADMLARAPDNLVVVTDSPVQRVQLDGKKAVGVETKGRKYFARNEVILSTGALVTPKILMHSGIGPASQLANFNIPVVHDLPAVGQGLKDHPFAPMILARDPSTNDRNSFFQDKKAMADAFEQWEEDGTGPWACYGCQIGSGWLKSDRITSSAEFKALPSATREFMTRETIPQYELITNFPVHLVLPDLFQDYSYICLTMFLMNQQSTGEVKLQSANPDDPLLLDPKFLEHPFDRRACIDIYRHVLELTKHPAIAKDTTATILGSKSESDEDILEHWKNNLSSSWHMAGTVKMGKDDKDAAVNSRFQVFGVERLRVADMSAVPLLTNNHTQATAYLTGATCADVLIGEYN
>jgi|Cocca1|88126|29-603
GSASYDYVVIGGGTTGLALATRLSAFASVAVVEAGGFYEQDNGNQSVVPYYGLIMPVLGTAENYPRQPLVDWDLVAAAQPSAGNRRIHYAQGKTMGGSSALNTMSYHRGTVGAYQRWADLVGDQSYVFDKILPFFKKSSTLTPPNLEKRNAPNATVRYDASAFDNSLRGPLQVSWANWVDPAQSWLVRALQDIGMKLSIKGLSSGALDGGAWVPTTIDPKNATRSTSKSSYLDTLASPSSGPVVYLRSQANKVLFDNGKKATGVAVTTNGTSYVLSAKKEVIISAGVFHSPQLLMLSGIGPADTLAEHSIPVVSDLPGVGQNLWDQIFLNVLRGFNVPNTGTYLSTPAQVAVALQQYYSNASGPYSSAGGYLSFEKLPSKYRGNFSSRTTKLLADFPKDWPEIEYIASGFPSGSQDYPTIGSISATLLTPLSRGNVTINSASISDPPVINLGWLTDSADGEVLVAAFKRVREAWNSRAIANSVVGPEIVPGAAVSSDADILKFIKESAQPIWHASSTCAMGKSAKDGAVVDSKGQVFGVKGLRVVDNSVVPFSIPGHPQGTLYMLAEKIANGMRK
>jgi|Copci_AmutBmut1|544684|30-419
QERDYDFIVVGSGPGGATVASRLSEDPETKVLLVEAGPNNEGVLPIQIPAYQGRINSTYNWNYVSVPQTGLNNKRVMYSRGHVLGGTTSINGMVYTRGAADDYNLWASVTGDPGWRWDNLTPYIFRHEKWQAPPGGREISGQYDPDVHGYDGNVGVSLGWSSPTEFDERCLRNSEIQEEFPFNLDYNSGSPIGLGWLPWTVDNGERSSAAVAYLNASVRARPNLSILLNTYALRVHPTGPEEELDFRTLEIGIRYTKRITENVTAANEVILAGGAFGTPQILLNSGIGDAAELKDVGVRPLHHLPDVGKKMTDHIVFFANWAANDNSSAPPFPGDPLEAWMTNRTGPLTEPNLTHQILWSRIPSNASLWEQYKDPSPGPDAPHLELIIRG
>jgi|Armga1|976529|27-583
PKLDFDFIIIGGGTAGNVLANRLTENSDISVLVLEAGASTADVLISQVPFYSPLASAGNTSIDWNFTTTAQSGLNGRSIAYARGFGLGGSSAINYMLYTRGSYQDYDRYARVTGDDGWSWDALKPYILKSERFTSPVDHHNITGEFIPKDHGFDGLLSVTLPGYPRSTDSRMIQATADLPDEFPFNEDYNSGYHLGIGWEQSTVHNGTRSSSETAFLGPKYLSRPNLHVLIHTYVTRILESNSTTKSVKTFDTVEFTQDAGETIYTLSPTKEIILSAGSIGTPHILLYSGIGDADELTSVGITPTVHLPDVGKNLTDHPRYALAWTVNSTDTIENIYLRNETFQEEALAEWEASRTGYIASTSGNQLGFLRVPEGLLDDEPCSGDETAHFELIFSNGIPQEPIPPTGTYFTILAIVVCPLARGHITINSTNPLDPPLINPNLFGHPQDLTIMQAAINASQRFVTAPAWDDYILEFASNTTEVAIREGADTLWHPVGTASMAPRHADWGVVDPDLKMKGLKGVRIVDASVFPYVPAANTQAPVYAFAERAADLIKGDY
>jgi|Stehi1|67786|50-607
DEQHYDFIIVGGGTSGCALVSRLSEDPNVKVLLLEAGGSGKALALTRMPLGFGLLFRTNKLFNFHTEPQIYAAGQRRYWPRAKLLGGCTQINAQMAQYGAPQDYDDWAAITDDPSWSWSQFSQYFKKLETYKRDERYPEVDLSARGSSGPVRVGYFNYATPASKSFIKACMSIGIPFTPDFNKGTSTMGVSRVLARPNLTVAIHAHVTRLLFDTSSQAEGGEPRVIGVEYGKLREGFRYKVFVRKEVIMSAGAIHTPHILMLSGLGPASHLQAHNITPILDIPSIGQNLVDHPVIDAYFKDKHDASLKYIRPKTPKEAFSAIRALFLYTFGYGGPLTSNLGDAAAFVRVDDPVVFPTDVYGPPLAVDSSAGRGPDLELYTTPLAYKEHGLIRFDMHTFGLHACLLRPTSRGEVLLKSKDPWELPSVNPNYLQTPEDVEKLVRGMKICLRIAQTEPLASHLDQDDKDVLLDHQLHLKTDEEIRKVVLERVETLYHPASTCRMAPRDQGGVVDAKLRVYGVKGLRVCDASIFPLIVSGHPVAACYATAEKLADMIKEEYR
>jgi|Claba1|139536|6-566
PEKFDFIVVGAGAAGAILAARLANSKQRPSVLLVEAGGKNDSKDVRADADRWLHRMVPSMNWGYKTAPVKGFDGNIVDYDRGKGLGGSTAINFSVWTLGPRDDYDEVARLVDDEEWSWNNVQKRYKRLESYHATAPDVPDDAKRYLDPSPKDHGYDGPIKVGFPKVWEPSSKTLMDIWYANGTKPNPDHNSGDPIGLAACISTAYKGVRSTSADALVGAPSNLHILVDTEVAQVTFDGTKATGIKTIEGRLIQADKEVILSGGALDTPRILMHSGIGPVDELSSFNIPIVQANENVGRHLKDHHHVTIPALRAHHTTERTRFYKSKELQAAARAAWEKDGSGPLSEYACTLGIGYLKLESLYDTPEFQALPKEDQDHLRKPTVPHYEIILNGPWLPNFLDPENAQAGTNVFVFALNQKSTGSVRLQSSDPKQPLIFDPNFFSHHFDKRVAVEATRDVLKVMKSPEFQNDTLAIDGPKSESEDDILAFWRANSASTWHMMGTARMGKDEGSAVVDKNFKVFGVENLRVADMSIIPIVSNNHTQTTAYLTGLTAADKLAREYG
>jgi|EndpusZ1|966|30-438
ATATYDYVVVGCGIAGLVTSMRLSEDENVSVVCLEAGPFDHYEDSIQIPQFIGRDIGSIYDWNITTTLQTQLDGATRPIPLGRAVGGGSIINGMVWNRGNQDDYNSWQSLGNPGWAWDDLLPYFKKSETFTPIFYEGVAQQPVTFVPDVHGRDGPVSVSYPNYYWPQTDNWFRALNQLGVATVYDPDEGTAAGGYFLASDIQPNNQTRSDARRTYYDPFLGRRNYNVFQNSHVTRILFDNQRQQNDHVSLHATGVEYAADAASPRQTVLARREVILAAGAIHTPQLLQLSGVGPSALLNSLNIPVAQDLPGVGRNLQDHCLVYVNYPCKSNTPFGQSQCLMSNTDQNQSLTTPNECNTNTTFNNEAANEYRTSKTGPWTGMPSSGVAFPSLQQIMPQIPPATSEDLVNL
>jgi|Hypsu1|36732|84-489
DTKYDVVVVGGGTAGCALAARLSEDPTIRVLLLEAGGSGAALSESRTPAGYGRLLYNATHVHGLRTEPQLEANGKSMFWPRAKMLGGCSSINAQMAQYGAFGDFNEWAAYIGDPSWSWKNIAQYFRKFEAYQPHPSYPEVDTSARGRDGPVHTGFFNTITPPSRAFVDACVGVGIKRTHDFNGKDGTLGAARIMTYIDKNYRRVSAETAYLTPNVLNRMNLTVAIHATATRVLFDTKTANGRPRAVGVEFGSREGGPTWKVYAKEVVVSGGAVHSPHILMLSGIGPAQQLKSRGITPILDLPGVGQRLVDHPVVDLYFKDKNNLSPKWLKPSSLSDVWKTLGAVFRYHVLGTGGPLAMNFGECAAFVRSDDPVLFPEAEFPDKLVDTSSAPDSPDLELFSTPFAYK
>jgi|Claye1|1297|29-629
QDTYDFIIAGGGTAGLVIANRLTECPNIKVLVLENGPVPDAVANTKTPGGNQYLAGTAVDYNYYTVPQKNLDNRILPYHRGRGLGGSSTINGLYYGRGSASVFDKWVQMGNPGWGWDDLYPLAVKQTHFNAPNFHDTNDHSFETWDPTAYSNGELQIAFQGFVPDSNVGFIRAGEAIGIAIVNELNNGNNTGVKQGTGCFDSRLRRSSSYEAFYVPIQNRTNLDVLHYAFVTAIQFTKSSNGTSIATGVSFTDQPTGQFVNVNAAKEVIVTMGAFNTPQLLMISGTGPEAQLTTNGIKPVYINENVGQNMNDHSVFSIMATVQQSASTSSIAINDSTLAAAEQQFLGDGTGPWSAPSGITNAFQQLSDAMLQAIGAQAVLDAGLVNQSHVKFLYESVFYPSNVALLPGSSGSSACSSGNTAHSLPIPYYIPQSNLSYISLTASPLVALSRGSVTLKSSSMSDAPNIDPNYYADPTDRAVAINAFKDLRKLLAHPALAQYTVGPDNGEVQPGVAHVPANASDDVIFQYIQANTIPNWHASGTCQMLPERDGGVVDPRLRVYGVQGLRVADVSTVPRLPDVNLQGPVFMLAEKAALLIKEDYG
>Thest2p7_016690|31-630
RDNYDFVVVGGGTAGLTVADRLSEAFPERNTLVIEYGTVEEAVAIFEPPGAGPGTTRLNLASLPIPALNGRRASLTLGMTVGGSSTINGQFFDRGSRFDYDDWAKIGSPEFDDASEKWDWEGILPFFKKSVTFHEPPKEDVEAYGYTYDVDAAYGGDTPIHAVYAAYQFPIQRIVWDAFVEMGIPEREECAGGDKDGICWVPASQHPDTGARSHAGLGHYLDVIDDRSNYDLLVGHKVTRLLFEDGTDEAPAVEFKPVSVEEGEEAEVRTVKPRLEVVVSAGAIHTPQILQRSGIAEAAFLEKAGIDVVVDLPGVGWNFQDHCGPSAAFTLSEDILPNQGSLSNNETFRDEAIALYEERPARGPYTLAMGNSAIYVSLPNVTSDYEAIVSAIRAQVEDGSALSYLPEDVPQTVADGYLAQLSLLAESHANPRQPILEAPWLSTTPGNGFLLKPLSRGSVRINVSDPDAEPLIDYRTAENPIDLDVMAAFTPFFRRYFETETLQALGPREVSPGANVTAAEDIIEYMRDVITPSFMHPCCTASMMPESKGGVVGPDLKVHGLGKVRVADISIIPLLPGTHTSATAYAIGEKAADIIIRAHS
>jgi|Phlgi1|240805|9-604
QNAFFDYVVVGGGTAGLTLAARLTEDPHVNVVVLEAGEANIDDPQLLRPAIFGSHLGNKTYAWDHQTTAQEHVNGRQSGWHRGKGLGGSSGINFLCYTKPPARDIDDFEKLGNPGWNWKTLEPYFGRAEGFVEPSAEYKKKTGVKSESWNVGRQGPLKITFPATIADAEVKIQQAFLNSGLPPATQPLGGEPKGVSFLPCTYDPENHKRSYSTTAYYLPNKDRPNFKVVVGAHANRVVTETARDGGITAVGVEFSDESSGNTYTINAKREVALCAGALKTPQILELSGFGQKEVLDKIGVPVKVELPGVGENAQDHTFLGLSWELKDDVPFDTLDLLRDPVVAAKHLELHEAGSGLHTTGIVGFSWCSLDMFAPEGRHAQIFQKMQDAVAALDGTHPGLKEQYELSLERFRLDKPGSPGSEFISFPGFLSGPNPPVPGKRYATILVAMNHGWSRGTIHSTSADPTKEPEFDARYFEQSLDLDIHVEMVKFARRVANTAPLKDMVVKEVNPGPEVQTDEQWAEWLKGNFGTTWHTAGSCSMLPREKGGVVDPELKVYGTNNLRVTDLSVVPLHFGSHPQSVVYAIAERAADIIKAAA
>jgi|Aspgl1|25232|44-622
DAEFDYIVVGGGTAGITIASRLAEHNHRVALVEAGGIYETVSWTAKIPGADSLGVGSDPKSTSLIDWNFVTYNVPGANGRDVHYPRGKCLGGSSALNFMIYQRPTKQSMQLWADLVQDQSYAFDSVVPFFTKTVEFTPPSVNLRSCNATAQYNMDAFSEHGEPLHVSYSDYAMSFSSWMERGLEAIGIHETTDFNSGSLNGSQYSTSTIRPLDQTRSSSKTAFFYRASSQRLRDLKVYIGTLAKQILFDSSKRATGVRVKTGLVTYTLRAKHEVILSAGVFQSPQLLMVSGVGPADTLQAHGIDVISNLPGVGQNLRDHIFFGPTYQVALETFTKLAADPLFMTEQLMKYITARTGMLTNPVTDFIAFEKVPEALRSNFSSKTKEELDWFPDDWPEIEYLSAAAYVGNFSRPFLGQPKGGPQYATILASILATTSSGNITIKSADTKDLPEINLNWLSTETDQQLAVAAYKRIRAAFHSEAMAPIVVGDEYFPGMEHTTDEQILDVIRNTVMTIYHAACTCKMGLREDGMAVLDSQARVYGVEGLRVVDASSFPILVPGHPQSTVYMLAEKIASDIVSP
>jgi|Wolco1|85504|77-664
AQEEYDIVIAGGGTAGCVLASRLSEDPAIRVLLLESGGRRVASIGALTQTPLLYTQTFNTKQSHNLWTVPQEHANGKARFWPRGRYLGGCSAVNAMVFHYGAPSDYDEWAELQKGLEGANEWTFKQFNQYFLKFEKFHPSKKFSLVDTVLRGSAGPVNIGYYGNIAESTVAFIEACERAGIPRNPDFNTPKGTLGANKVLTFIDSRSRRVSTESAYLTPEVLSRPNLTVITHAQVTRILFAGGRARPRAVGVRYESRSGEQFEVKARKEVVVCAGALHTPQILMLSGVGPANHLNVHNIPVVADLPVGSNLMDHPVVDLHFKDKTKSEISGIPWVVRKAEQGNVAAILKVAKVMLQYQLFSTGPLRCNIAEALAFVRSSDETLFPPEKFSEPVADATSGPEAPDIEFFFSPLTYFEHGHGAVASGHYFAMHAITVRPTSVGTVQLKSADPHDPPVIDPKYLSTEHDIACLVRGVRLLSRIARTEPLASMIEHAGDEPFLNHNMHTWSDEQIADLIRERVQTLYHPTSTARMAPLEEGGVVDTRLRVHGIPNLRVVDASVFPKITSGHTVSPTIAVAEKAADMIKDAFR
>jgi|Rhoto1|6485|51-614
GEKVFDYVICGGGTAGCVLASRLSEDPTLRILLIEAGESDQKLLFSRIPAGWPNLFKTPADYAPHTIPQPALHNRALYQPRGKMLGGCSAMNAQADGKGQWEGKGATGWGWTNLEPYFRKAEGFVPDASQPEIGSDRGTEGVWKSRHPGEAATNEITKAFVETGPKVGVPHNADLNRATNTSGITRFQAHIDSRGQRSSTSAAYLPSSVYTRPNLCILTRTTVERLVLSTDGEKCVGVVLAQDKDPKKGRFVARASRDVILSLGSFGTPQLLQCSGIGSRATLEKAGVECKVENDGVGEGLKDHVLAGVFFETTKGSSWEWVKDPVKTLPSLIRWLTTGTGPLSSNMAEAAAFLRSSDVSPAGDVVVKRAKEGERSGADLEIITAPVWYLNHTLTPPPNTSGDYFTMASTVLHPHSSGSVRIGSGSVWDMPLIDPGYLKDSRDVEVLLAGLRLIRRMSNTAPLSSYLLKPASPSMTPEEFANATDEQLLEHARETAETIYHPMGSCKIGPREEGGAIDPSLRVYGLSNVRVCDASVFPDTVSGHPVAAVIAVAEKFADMLKAEV
>jgi|Exosi1|113314|11-600
SETTWDYIIVGGGTAGLVVASRLSEDSNVKVGVIEAGGPVFDDPRVTVPGRMGQTIGTEHDWAFETIPQAGLNGRTLPWPRGKMLGGTSAMNFLVWNRAAREDYDAWESLGNPGWGWAGLKYYFMKSESLKRPSEANAEKFKFLVTDGDHGIAGPVQTSVGAYLSETHNYWHDTLQNLHITTNEAHFGGSNVGAWTSVVAADPKTATRSYSASAYLLPSSHRPNLKVLTGAQVEKILWQQNTKSAEKVASGVAFNAGGRMLTASCTQEVIISGGSVGSPHILELSGIGNPDILTKTGIQVQVANPNVGENLQEHLMTMAVYELSPHISTPDDYADPEFERKTYQQYQESRTGLYTSTPSSFAYVPLSTFVPETSKLAKRARKYANNHPKSSRDYLMNQILQNQFSSKANLGSVEFIMDHGNFSPVFKSEKGKKYATLMQVLQYPYSRGSIHINTTAPDNKPVIDPKYYEGEGEIDYEVMVEAQKFGDKICRTSPMNTIVGKRVYPPEGPAVDWSSWMADNTITDWHPVGTCSMLPRDSGGVVDSNLKVYGTTNVRVVDASIFPLQISAHIQATIYAVAEKAADCIKQGWD
>jgi|Pendi1|4319|66-476;jgi|Pendig1|657|66-476
QEYETRDFRDALIEAWTSKGHALREDIYNGRLDGLAHCVSTVYEGVRSSSAVYVTGKENVEILHSTIATKINLEGATAVSVTVVGADQNETTLKATKEIIIAGGVFETPKLLLLSGIGPRRELARHGIDPVIISEHVGEHLLDHPILPHVFRLKDGLGLDHILLREGPAHDAAVKQYDEDKTGPLASGLLEIVAFPRIDAQLDEHKMYHRARANNGGKDPFGPEGQPHFEIDFIPMFCDAFQWHFDIPPEGDWLTVVVDLLHPQSKHGYVRLTSMDPREQPDINLNYFTDELDILALREGVRFIDEILMNGAGMKEVIAEDFPWPLPRESDEEMDRLILDRAQTGYHPCGTARLSHDIDQGVVDSELRVHGAKRLRIIDASIIPVIPDCRIQNSVYMIGEKGADIIKAAYP
>jgi|Neole1|1114726|22-585
AATHYDYIVVGGGNAGIVVAERLTENSNISVLVLEAGNDYNIDFNVTVPGLDLTVTGGSIVDWNYTTAPQVNLNNRQVAYPRGYILGGSSSTNFMAYTRGSAAPYDQWAAIGNEGWGWSDVYPYFKKSCEFTAPLANQSYIPYNASVYDGEGPLQISFGHYIEPISVYFAEALTNKTGPNLTMKESNDGSPIGVAYLATTVNPAHETRDSSWTSFGIEASNRSNFHVLTQSLATRILFSDQKENGDLVATGVEYQDHTGATQAAYADKEVILTAGAFGSPQLLMVSGVGPSQQLQGNGIDVLVDLPGVGQNLLDHLFFGPVYQVTDNITTAAQFSTNATLYQDDLKEWKYGEGELSGAISSMSGWERVPDDFLDSIGATELKLLRSDWNHLQLEVIASGSVPSGQPGNYVTPGAVLSYPFSKGNLTIVSNSTTVKPIVQPNWLSSEIDQKLAVWAFKQVREVMLSDTMAPIVLGEAYPGLDKTSDEDILAAIQAVAHPIYQASGTCAMKAEVDGGVVNSKLVVYGTQNVRVADVSIFPIIPSANTMAPAYMVAEKAADLIKADQ
>jgi|Sissu1|1047001|31-601
IGKDYDFVVVGAGTAGNVIANRLTENPKWKVLVVEAGISNDGLELISTPYFAPTASPNKPWTWNYTTTPQVALGNRTLNYERGKLLGGSSSINYMIYTRGSSEYWDSIAKYSGDSGWSWKTIYPYFKKLETFTPPADHHDTSKQFEPSVHGFNGPLGVSLPGYPNEISGRIINTTNADPTTFPFNLDGNSGNQLGISWLQASINDTVRSSSATAYLAPKYISRPNLDVLIEQQVTKILFSKAGRMSPHATGIQFSAGPSSPSFTVSPSKEVILSGGTVGSTQLLLLSGIGPSSELSSLKIPVVLSNPQVGQNLVDHPALANHFFANSGNTLDDLKRNATDLELAEEQYNNTGTGVLVDTVSPAIAFLRLPSNDSVFRQFPDTASGPNSPHYEFVWRDGWASFLPITAPTTGNYTTITQVVVAPASRGTITLNSSSPWDSPLIDPAFLTNEYDIILSRFAIKSARAFMNATSWAGFNLGLAPDAAVAQTDDEIDDFVRSNTVPIYHPIGTNRIQGVGKGETGVVDSKLLVKGVTGLRVVDASVFPFIVAGHPEATIYALAERTSDVIKQTWA
>jgi|Micld1|7715|39-635
PGATYDYVVIGAGTAGATIAARLAEDPSVTVAVIEAGDGLQNINPLAFIPGADVLGVGADSSDKQILNDWAPITQPQRGAGNRQLHYARGKGVGGSSIKNFMIYQRPDRTSFDAWEQATAGQDSPGWTWEDVYPYFTKSVAITPANNEKRGAQYAPRYNPAAFPQTDSSQAPLTLGYPNFAFEYGTTLAAAYDELGYPAASDFSSGTLNGYAYNPSTIDASNGHRATSQKFIKNAQNNGLSNLKVISSAMVKKINFDSEMNAVSCTYTTLFGAFRTTVSARREIILSAGAFQSPQLLMVSGIGPKAQLSKFGINQLVDLPGVGQNLQDHVFFSPSYEIKNHIYNLGGETRLFKLLLAGASALFTNSDSLTNPVADHLNWGRFNDSFFESHPEAAALSNTSQYGSLWPHYEFLAAPGLTKDFSNLFTLNSALASQNPPRFFYSLLGALVAPLSRGTVSLASADSSVYPKIDPNWITHPGDQAVAIEIFKKIRRIFNTEAFRAVRANTEEYYPGLNVQSDADILKTIQASVQTVWHAACTCAMGSRSSGGVLDPYLRVYGVNRLRVVDASSFPMLPPGHPQSSVYMLAERAADFIRATR
>jgi|Byssp1|1710|39-603
AGKTFDYIIAGGGLTGLTVAATLTKNPKIDVLVIEKGFYESNEGAIIENLNDYGIIFGSSVDQAYETVTLGINNRSQNIRAGNGLGGSTLINGGSWTSPDKVQIDSWEKVLGNEGWNWVNLFQYIKGAEISRPPNEAQIAAGHYYDPTCHGTNGTVHTGVRDNGQKYSPIIKALMDTSTERGIPIRNDLHCGHPRGVSMLPNTLHEDQTRSDAAREWLLPNYKRPNLNILTGQYVGRVLLNATSSGPKAVGVNFGTNKNVNFNVYAKHEVLLAAGSLVSPLILEQSGIGLKDVLDVAGVEQVVDLPVGLNMQDQTTTTVTSRATATGYGQGQAIYFASFNETFGDYAPRAIELLNTKLDQWAEDTVNRGGFHNHTALKIQYENYRQWLLQEDVAYTELFLDTMGEISFSLWDLIPFTRGSIHILSNDPYLRHFSNDPKYLLNELDVLGQAAASKLARELSNSGEMQAYFAGETVPGYALAHNATLDQWVEYVKQNFRANWHAVGTCSMMARELGGVVDSAARVYGVQGLRVIDGSIPPTQVSAHVMTVFYAMALKISDHILADYK
>jgi|Pensol1|5422|36-600
AGETFDYVIAGGGLTGLTVAARLTENPNITVLVIESGFYQSNIGPIIENLNHYGDIFTTSVDQAFETIPLAIHNRTEIVRSGKGLGGSTLVNGGSWTRPHKAQVNSWEEVFGMEGWNWDNLLPYMNKVEASRPPNSAQIAAGHHFDPACHGVNGTVHVGPRDTGESFSPMIRGLMRTVEESGVPVQKDFSCGVPHGISMFPNDVHEDQTRSDAAREWLLPNYKRANLKVLTGQMVGRVLFDTTSSTPKAVGVNFGTHNKVNFDVHARHEVLVAAGSAVSPQILEHSGIGLKTVLDKVGVEQLVELPVGLNLQDQTTTTVRSTINSIGAGQGQAAYFATFNETFGDQAPRAHHLLNTKLEEWAKDAVSRGGFHNETALLIQYENYRDWLVNSDVAYSEIFIDTSGKLSLDLWDLIPFTRGYVHILDSDPYLRRFAYDPQFFLNELDLLGQAAASKLAREISNKGEMTKYFNSETIPGNKLAYNATLDEWVDYVKQNFRANYHGVGTCSMMAKELGGVVDAAARVYDVDSLRVIDGSIPPTQLSSHVMTVFYGMAEKISEAVLADYH
>jgi|Aspcl1|6343|1-618
MDEYDYIIVGAGIGGLVLANRLSEDPSVKILLIEAGANRMGDPRIDTPGFMGTLYGHPDFDWDYMSVPQARPRPLRAALYSSYPCSCLILPPQRQIAQPRGRVVGGSSAMNFSVIVYPSTSNFDAWKELGNDGWAAADMAPYLRRFHTYSPPTAATAELLGVDRYMDPQNQGSDGPLPVSLPDVYGPLNQAWDETFARLGWQSDADPIAGKKIGAFTAPLSVDATTGKRGYAAAYYTPEVAARPNLHLMAETLVERIVLEKGAEVVARGVQVSTKDGPKEIRAKKEVILCAGSLNSPQLLELSGIGHADLLRQHDIPVAVDLPGVGENLQDHCLTTINFEIADGQVSGDILRDPTVVQALVKLYEETRSGPLAGMPISMAYLPFVDGQGAVPADKVEELLAQHLDGKDYAPALQKQYDVLRRMLQDGSDASSQYLLLPAQLHMKPGPTTMADVLAKQLPGNYISIMVLHNHPFSRGSVHISSARATDKPVYDPNYLSHPLDLEILARHTQFVDQIVRTAPFADLLKGARMPENTADLSDLEHAKGVVKERLFTCFHPAGSCAMLPREMGGVVDSRLKVYGTSNLRVVDASVFPLEPAGNIQAATYAVAEKAADLILCK
>jgi|Aspwe1|55305|7-576
SADVFDYIVCGGGTSGCVVAGRLAEDPTLKVLVIEAGQHNRDLENTHMTGGWSQNFDSETDWNVVTKPMAGVDNRQVKLSRGRFLGGCSGCNGTLCLRGSKQDYDDWGLEGWSGDEFFAAMRKAETFHTKPWFKADAKSHGYSGPLHIEPHDLAPISQLLMDSFVSSGLPLNHDMFSTGDVPHGCGHAPRTVNKGIRTTSADFITNEYHRNNITIQTDTTVDRILLEPGADGPRASGVVTKLADGTSRTFYARKEIVISSGAYCSPAILLRSGIGAKEELEKLDIECQVDLPGVGKNLMDHLIVFMFYETEKEGLTDDWHVYHDDNFGKTYMQWKEHKTGFLSTFPFGGFAFARMDERLQDEPLWRDAPREPGRDPMGLTPKQPNVEFFTTECYGGPKQYDQFPIDHKHAFSMIAELFAPKSRGTVTINTKDAMETPVVDCNYLADPMDMLVLSEACRFGNEIVMNGAGTKDIVKGSWPSDLTHHKYTTREEWIPYVKEHATTCYHASGTCAMGKDDNPMAVLDNKLRVKGVAGLRVADCSVMPTLHGGHTQMPAYGIGERCADIIKETW
>jgi|Agabi_varbisH97_2|190928|29-588
RQDEFDFVIAGGGTAGAVLASRLSEVRGFQVLLIEAGPSHEGVLDAEVPLFASRLHNTVYDWNFTTTPQEFANGRIVPYARGHILGGSSSINAMAYTRGSIDDYDRWARVTGDSGWSWNKIFPYFKKHELFMQPTDGRNITGDFDPAVHGFDGMTRISLPNQLQRDFDARFIKAADELGGKFSYNLDMNSGKPLGSAWFPSTAGGGERRSSATSYLTRQIMKRKNLHVLLNTRATRIRQTSKSHSSKSHGPEFDTVETFGNGRGSRTFRATKEVILSAGTVGSPHILLHSGFGNAKELQSVGVKPLVNLPSVGKNLTDHPLLVVDFAADATEPNVLADPTILAEALEQWKTSRTGPLTNTVDNNVIWGRLPADSPFEDPSAGPNSPHWELLPAVNLGNAPEPHLSAFISLVSPASRGTISINSSDPLDSPVIDPAFFTAPVDVASARDGVRNIRTFYAAKAFEGYIKSESPPSAGAESDEELDAFISATFATTWHPTSTVKMSPKGADYGVVDPDLKVKGIRGLRVVDASVMPFVVSAHTQTAVYVIAERAADMIKRDWH
>jgi|Laesu1|649712|15-586
LNEKYDYIVVGGGTAGCVLANRLSADPSKTVLLLERGPRADSWASRVPLFSSDVASDGSPTLKRTSEKQDEIGRPLLLFSGGALGGTSRVNQAIYTRGLPAEYDRWAAAGRKGLSWEELRPYFLKSECALSGAVEGIHSTEGEWKNRTLGGYHFDSFSEAVSAAEVLGLPHIDDINSPIHPPFGCGQLHFTIDEKGHRNSAYDAFLPDSLANARKANLHICTNVLVEKIDVQRLENGSCAARGVTLLANAEKNMERRKHVEAHREIVLSVGLFGSPQILMLRLYGVLRNCSGIGPSEHLKEHGIPVVKDLHAVGLNLQDHFGVSVGFFVPMRDSLLSLQTQPWRFFMELLRYLIWGTGLLLGPVLQLAIFMHTGLLDSTGQPTKAEKEFKEQVPGIEIMPLAYGSIDVEMPRSRGLFSFLNVLLHPRSKGTVRLSSSDPREPLIVDPQFLSNPADIVPLRASVKLSLRLCDQMRKHGYMMDDWLVPESESDEDLDRFIRTHNRTTYHYSSTCRMAPEDDAEGGGVVDDELRVYGVRGLRVADTSILLWILGTHLQAPAVMIGEKCADMILRP
>jgi|Aurde3_1|1337256|31-616
SGQTFDYIVVGGGLTGITVAARLSENSSTSILLIEAGADNRNDPRVYDMYRYGDAFGSELDWQWKAEKGGIIGGKTLGGSSSINGATWTRGSIAQYNAWGALLESSESSLGWNWANMSYYMKRAESFSAPNDGQRAKGANSVASYHGTAGPVAVTFPDDMYGGSHQKFFQQTVTNLTGLPLSPDLNGGEPNCVSFVPNSINWHDSDHRSSSASAYLTPIEARRLKWLTLTTYQVTKILFSGTKAPVTATGVQFKKSDNTGSTFTAFARKEVIISAGAIQTPALLQLSGIGDPAHLSSLGITTVVNLPTVGKNLQEQTMSQLGASGNGNNPTGRGPNDMIAFPNLNQLFGSQASAARQTVSSSIASWANSQAANGLSAAALQTIMQTQANFILNNNAPLVEMFYQTGVPNDIGILMWQLLPFSRGVVKINSTNPFTKPTIKVNFFSVDFDLQVQVAGSRLARRVLTSPPLSTLSTGEKTPGSAVPGGNNATDAAWRSWIQQKFNTVSHPVGTAAMMRRGLGGANSNYTPTLTKLTCLGVVDGRLRVYDTTNLRIADASVMPLQISAHLQSTLYGIGEKAAALIRANT
>jgi|Agabi_varbur_1|121723|48-621
QYLRVKSGRRTSGCALASRLSEDPNIRVLMLEAGGSGTALVQSRTPSMYGRLFHTKHVYGFRTEPQVFARGKTSFWPRAKMLGGCSSMNAQMAQYGAPGDFDVWAQIIEDDSWSWKNLQRYFRKFERYIPHPEYPLVDASYRGKEGPIRVGYNNHVASESRAFIKSCVNVGIPFTPDFNGPNGTLGVSRVMTYVDEKYQRVSSESAYLTPDVLGRKNLTVAIHATVTRIIFEEYKGETQAVGVEFATRKGGQKYRARAKRDVVLCAGSIHSPHILMLSGVGPAKHLQSNSIPVVLDHPGVGQNLTDHVVADLYFKNKSAGSLAWLAPHSIGDVGKIVMAALQYFVMGNGGPMATNLGESAAFIRSDDRKLFPSSKFPDQLTDSASAKDSPDLELFTTPFAYKEHGDILFDLPTYALHCYLLRPMSTGEILLKSNDPWQMPSLNPNYLKNPDDLLKLVRGVRVLLDIAHSEPLSGYLDHTCTREDLDHQLHLQSDAEIAELIRERLETVYHPTSTCRMAPKEKGGVVDSKLRVYGIKGLRVCDASTFPSTISGHTAGACYVVAEKLADEMKAEYN
>jgi|Pospl1|54008|1-575
AGTAGLVIANRLSEIPSNSVLVIEAGISNLADPSDEVPFLDSTLSPDTILTWNYTTTPQSGLNDRTLPYPRGRVLGGSSTINFQIWTRGSVDDYNRYANVTGDPGWSWNEILPYMKKARTPVFSSYGTLKIQFQSESLVPPSDHHNTTGQVDPLVHGTSGPVQISLAGYSTGIDQRVIETSHELQHEFPYNIDYNAGYPLGLGWSVGAVSTSGRRSSSATAYLDPILSRSNLDVLIQTQVTKLVSQNSTGGSLSFRTVEMAQSSTSERYTVSATKEVILSAGTIGTAQILQLSGIGDPALLESVGVTPLVNSPNVGQHLTDHPLLSNQWLVNTSFTLDNVARNATLADELLQEWNTTGTGVFVDDGTNQIAWTRLANETEVFKNVTDPSAGPASPHIELIPADGYASFVAPLPETGNYLTILTNVVSPASRGSVTLASDDPFDDPLIDPGFYTNPLDLYSMVEAIKQARRFLSASAWDGYVVSETSYLSAAQTDEQIAEYARNFTSTVFHPIGTARMAANDSNEGVVTPSLLVKGTDGLRIVDASVLPYIPAAHPQACIYAVAERAADLIKAAWG
>jgi|Oidma1|46824|6-622
PHDTFDVIIIGAGTAGSLLAARLSSNPLLRILVLDAGQNRNGDANVRVPGLSRHLLGNPSYDWQFQTAPEPGLNGRVIQQPRGKLWGGSSAINSHALVYPSRSYHDAWSSLLGNDRKEKARWDWDGVRVYYRRFQTLQMPSEDIRRQLKIGIFRSEDAGNEDSEQEQDLGKEDCHGGIQASFPVTPHVLQKAWADAIQDLGYNTLKDPIDGDVLGGSTTANAIDSAKGERSHAGVAFLEPSTKRENLFIRSGVLVEKIQFDENEQDGKLVATTVRYSEGHEDVTVRVRQEVIICAGTFGSPKVLELSGIGQRERLAAAGIRCLRDLPGVGENLQDHLNFGPSVEVHGDIETMDVPARDRGVAEAIKRLYEAGNKGPLAEGSAYSFSYSSLQMFNSQDEEQELAALVDKTLQDTSTAKGLRAQYEIIRRMILDPGEATATVFMTRKQRYTPSSKPAPGNYMTVLAMLSYPFSRGSSHITSASSRISPEIKFNYLQHPLDVELLSRHVIHIGHMLTLPSLSAHLKPDGNTFPDGFPRQAKEVRDIGGYLRQFAATNYHPAGTCAMMSEELGGVVDACLKVYGTANVRVCDASVIPILPRGNILSTVYALAEKGADILKG
>jgi|Claps1|8088|20-619
MEHEYDFLIIGGGTAGLVLANRLSNEPRFAIGVLEAGVSHLNDPLVDIPAMATAMAGDKDYDWHFVTAPQGPKGLQCHLPRGRMLGGSSAINWMVYTRPSRQDFDDWASLVGDPSWAAASMKKYLLRHQTLEPLDDALTERTGIAYLAENHGLEGPIHTGFNTLPVTPLEEAVYHAGMEASGLCAPLIDPWAGDHLGFYRSLGTIYRSGPNKGKRSYAARSYLEPVLDRPNLHVLCNAHVTKIQLHGSMVVGVEIDHLGEHYLVKAKREVLLCAGALSSPHILQLSGIGDREVLEKAGIECKIESPYVGENLQDHPAMIVSYELKRGVISADAMKDEKVQRAALEEYHKQGDGPLASINSIQGFVPVLPLLNDNDLEEISRSVESQPGESSFQKAQRQHVLRQIKNAQSAFIHVSPTPVTVDCYAEGAFADQSKVFVKALPEGAPHGFGFAVGLQYTFAQGWVHATSNDPYAQPEINQNMLGHPADIVTASAALEFVQMLVDIPSLKDLIARRTYPGEEQYDLHKQEDRREHAKGVWAAQYHLCGSCAMGEVVDTRLRFKGVEGLRVVDASVFPNHVSGNIQSSVYMIAEKAADMILEDN
>jgi|Schpa1|824517|34-603
QKSYDFIVVGGGTAGNVVANRLTEDANTKVLLIEAGIDNEGQEDLIVPFFGTEASPDTIWTWNYTTTPQPALNNRIVNYPRGRVLGGSSSINFMVYTRGSKDDFNRYASFTGDEGWSWNSIQEFMLKTEKLVPSSDNHSLAGMIDPSIHGTSGNIEISIRGSEMVIDNMVIETTKQLPSEFPFNLDMNSGNPLGVGWTQSSIGGGKRSSSATGYLAPQFRARPNLDVILQTQVTKVFRTGTQGGLPIFRGVEFAQSASGHRFNLTANKEVILSAGSINSAQILMLSGIGDKSALQKLGIETLIDLPDVGQKMIDHPLISTQFNVTGTDTFDSVSQNVTLLLEQFTEYNTTGQGPFVDGATDHLGWFRLPKNTTIFDGIADPSAGPTSPHHEMLFANGFASFVSSSPTEGHYLSILNAVVSPVSRGSVTLNSSNPFDFPIIDPGLLSSPTDVAVLVESLKTTRRFLAAPAWKDYIIAPFGTAENLTTDADFEAFARANTGTVFHPVGTAAIAPKNAKPGVGVVNSNLTVRGVSGLRVVDASVLPFIPAAHPQSAIYAFSERASTLIKQTWG
>jgi|Aspste1|469609|22-588
SSPSYDYIVIGGGTSGLAVANRLSENPKVKVLVVEAGDSVYNNPNVTAADGYGLAFGTDIDWQYESTNQTYGGGSKQVLRAGKALSGTSAINGMAYTRAEDVQVDAWETIGNKGWTWSSLLPYYLKSENLTNPSSPQLAAGAHPNADFNGEEGPLKVAYSVTSPSQLTTVLNKTHANLGIPWSDDVNGGKMRGLNVFPSTLDAEKQVREDAARAYYFPFADRSNLHVLLNTFANRIVWANESSHEATARGVEISSRNGTVSVVSASQEVIVSAGSLKTPGILELSGIGNPDILSQYNIPLKVDLPTVGENLQDQVNAAFAASTRSNITGSSTVTYPNVYDIFGNETASLAHSVRSNLHKYATETAKVNGNIMKAKHLLPLFELQYDLIFNQKTPIAEILFMPGGEAAISSEFWSLLPFARGNVHIGSKNPQQKPVINPNYFMFDWDVQAHVGVAKFIRKALQTAPLSALVKEESEPGFEVVRKDASVEEWKEWAFDGNYRSNFHPVGTAAMMPRKSGGVVDEKLTVYGTSNVRVVDASVLPFQVCGHLVSTLYAVAERAADLIKKDS
>jgi|Claba1|129208|22-620
VGHDYDYLICGGGTAGLAVAARLTENPDVTVGVIEAGKNRLGDQLVDVPAMFTQMLGNTEYDWAWKTIPQPGNKNKVHHVARGKALGGSSAINYLMYVRGSDQDYDDWAKLADDPSWSSANMKQYMRKHQTLEPIDERVTDRSTMPFVGENHGTSGPIRTSFNDSRLPIEDDVIKAADYATGFDKKPTDPWSGDHIGFYNTLGTVTRTGPNKGMRSYAARAYFQANEHRPNLKVITEALVARVILENKSATGVEFIHNGQKHTVKAKREVIVCGGTINSPQILEMSGIGNPDILKAAGVECLVNLPSVGENYQDHAATAIIYTLADGQMSADSIYKPEVMAAAQKALVEEQGGPLTGIQSVQGFFPCSMFLEEGELNEIVKSIESAKAKTPFQRKQWDQVISHVKSNKSANLQLVFIAATGDMVEGVSDQAKLFAPPAEGARDGITLAVCLQYPFSRGHIHIKSADPAVAPEIHPNLLGEEADVAILAAGLKFIEKTAAAPQLKDKISQRIVPEPKTFPSLDSVQSRRAAVREHVLGEYHSCGSCAMGDTVDSHLRVKGVQNLRVADASIFANNVSGNILSSVYMIAEKAADMIKQDWD
>jgi|Phlbr1|164178|36-598
TTTEYDFVIVGGGTAGLVLANRLTEDSSVNVLVVEAGGSFDGNLGIEVPFLGTSLSGTSVDWNYTTVPQTGYNNRTIPYARGHVLSGSSSINLLTYNRGSNGVWDRLADASGDAGWSWDSMEPYYMMSSRLVPPADDHNTTGEVIPSAHGDGPVQVSLAGFPLEIDNYVMNASMELDGRFAFNEDFNDGCTVGISYIQNTIGGGERSSSGTAYYDPVQNRTNLHVLINTRATRLINTAAGDEQTPVFDTVELEQSVLVNATNEVVLAAGTIATPQLLQLSGVGDAGFLTGLGIEPVVDLPDVGANLQDHPMAVAYLQVNSSKGWDDVLRNNTVFDDYMAEWQASKQGLFVDSPANVLAFMRLPSNASIFEEYPDPSPDQCSAHTELIFVDSFAPFGAVAQPVEGYFITILVAVVSPLSRGTVKLASSDPYNKPLIDPAFLTHDFDTYAMVQALNDVDEIVASSAWAGYVTGPYGDLANATTDAGKLAFARANSFNVNHCVGTAYMSPANASAGVVNPDLTVKGTSKLRVVDASVFPVIPPNHPQALVYMVAERAADLIKDAYG
>jgi|Aspbr1|57483|6-575
EDNFDFVVVGGGTAGNVVAGRLAENPNVRVLVIEAGVSNPSEISEITTPASAFGLRDSQYDWAYKSTMINRPDYERVEKPNTRGKVLGGSSSLNYYTWIRGSKGTFDAWAEYGGSSWSWDGCEEYFNKPATYHDDDNLYPSELSKIGRNGPLHVSHADLVPELHIFRDALTEAWTSKGQKTCEDIYSGKMEGLTHCVNSIYGGTRSTSASYLADKPNVTILSSAIGKKVNFDGPKATSVTVIGGADRTEMTFTAKYEIILACGVFETPKLLMLSGIGPKEELARHGIDSVVQSEHVGQNLHDHPILAHVFRLKDGTGLDSHLLRAGPAQSAALQKYRTSKKGPFSSGLLEMVGLPRIDDRLERYKEYREAKAQNGGRDPFGPEGQPHFEIDFVPMFSDAFQWHFPVPPEGDWLTVIVDLLRPLSRNGEVKLNSTDPHQQPYINLNFFSNELDILALREGVRFVDDILMTGDGMKELLGEDYPWPMPRHSDEAMNKMILERSQTGYHPCGTARLSKDITQGVVDPELRVHGVQNLRVVDASIIPLIPDCRIQNAVYMIGEKGADMIKAAYP
>jgi|Dipse1|2293|21-581
APAKYDYIVVGGGTSGLVVANRLSELHNVTVAVIEAGGSVYQNENVTNPNGYGLAFGTDIDWAFESTNQTYAGGKTQTLRAGKALGGTSTINGMAYTRAEDAQVDAWEKIGNKGWNWESLFEYYKKSETVQVPDADQQAGGATYDPAYHGTQGPLKVGWKNQMMNISFPEVLNQTYSANSVPYLQDIAGGHMSGWNVFPSTLDVELNVREDAARAYYFPFQNRTNYHVFLNTEAQKLVWAESGAEATASGVQVKDSAGKTRTIYANKEVILSAGSLRSPVLLELSGVGNPDILKAAGVPVKVSLPQVGENLQDQTNNGFDGTATKSFSGTAVNVGYPNVEDIFGNRTASVAASVKKQLATWAQAASDVSNGVISAAAHARFFEIQYDLIFKSKVPLAEILIYPTGAAFSAEFWSLLPFARGNVHISDSTAAGAKINPNYYQFDWDMTEQVGTARYVRQLFDTAPLKGLLANETAPGAAVQTDDELSAWVLDTYRSNFHPVGTTAMLPEELGGVVDSSLKVYGTRNVRVVDAGVLPFQVCGHLVSTLYAVAEKAADIIKAEA
>jgi|HypEC38_3|415448|4-617
AHKEYDFVIIGGGTAGLVVATRLTENPSVSVLVLEAGGNALQDPRVSIPAMCSWSAVLGTELDWDFMTVPQENLNNRQIGQPQGRVLGGSSAVNAEVFVPPSATGFDAWETCGNPGWGWNGVAHYFRKFHTLVPPNEAVQKHLDLSWMDESTRGTGPIQASFSGVVEDPLGKAWIETFKQLGYGLTGDPFYGRGIGGWSIPAAIDPITKTRSYAASAYFAPVSSRSNLEVITHATVSKIILENTDSITNTARGVLFKTENGTEHEVKANREVILAAGAFQSPKILELSGIGDESLLNKFGITTKVNNPNVGENLQDHLMTGVSFEVAEGVMTGDSLLRQEPELIQAAMQMYQEHKTGPLASASLLSYAFLPIMTQDIEKLDPQIERSLDELVQGLDVASMSEYERQNLDFTKSLLKSDGSREASGSLFMLPAQVNLHNGPKQAGMTKDVKPGNYVSIGASLQYPLSRGRTHISSSDPSVAPTIDPRYLSHPLDIEMYARHLMVIEIIAKTPPFSNYIKPGGRRAQPGEPRVDTLEKAKAYIRETALTDNHLVGTCAMLPREKGGVVDHRLKVYGVQGLRIVDSSIMPLIPRANVQTSVYTVAEKAADIIKEDHG
>jgi|Aspsy1|169807|2-562
QNLYDFIVVGGGPAGCTLATSLAKTAAKPQVLLLEAGGSNGAKNLRIDGKRWCTFIDEAPSMNWGLKTAPLAQCNGRQIDYSTGKGLGGGSAINFGVYAVGARDDYEAWAEIVENPSFGWGKMQDRIKRLESFSGLKNANNKKQHGRPATENHGFTGPLKVGYAKEWDRDLLPLLDSFAEAGLERNFDHNSGNPIGLGLTINSAGNGRRTTAADILAGAPDNLVVLTDSPVQRVLLEGKKAAGVQTKENKYFARKEVILSTGALVTPKKLMHSGIGPATQLANFNIPVVHGLPAVGKGLKDHPFAPMILARDPSTNDRNAFFQDKKAMADALKQWEQDGTGPWAHYGCQIGSGWFKSERITSSAEFKALPTATREFMTRETIPQYELITNFPVHLVLPELFQDYSYICLTMFLMNEQSSGEAKLQSANPDDPLLVDPKFLEHPFDRRACIEIYRHILELTKHPAIAKDTTATILGAKSESDEDILEHWKNNLSSSWHMAGTVKMGKDDADAAVNSHFQVFGVENLRVADMSVVPLLTNNHTQATAYLTGATCADILIGEYK
>jgi|Cloaq1|603726|35-605
RNDTFDYVVVGGGTAGLTIAARLAKFASVAVIEAGGYYQVDYGNASVIPLLALTGLDIIDPTTNFPHRPNIDWELVTVPQSNAANRVMHYAQGKTLGGSSAINTMSYLRSTKSAYQRWADLVGDNSYTFPNLLPYFKESVHLTPPNLAKRNAANATPEYDPNSFGNGGPLEVSWNNWVDPTLTWLAACLQAVGLAINPKGFSSGELNGGSWLPSTIDPTHATRDSAQTSFLDDALGKTQLRVFPHSLATRILFKDKKAKGVTVSTNGTIYSLMAKKEVIVSGGVFHSPQILMVSGIGPKATLQAHNISVVADLPGVGKNLQDPVSIGVGNFVNTPNAQSMVANSATQPEALRQYREDAAGPYSSVAGYISYERLPAEIRSTLSNATREALAKYPSDWPELQYIVGTFLGPNGSAMGSISATITTTFSRGSVSIASADIATAPVIDPSWFSNPADGDMLVAGVKRIRQAWASGPAQSIRLGPEARPGVEVDTDAEILDYIQKNANMIWHASSTCAMGKKSDKMAVVDSKARVFGVQGLRVVDISIFPYSPPGHPQASVYMIAEKIADDIKRG
>jgi|Gymlu1|227667|6-564
CSLFSGGTAGNVLANRLTENPGFSVLVLEAGGTNIDAFEIDVPYFCTRPKSQFDWNFTTTEQRGLNNRSVAFPRGFILGGTSSINGMFYTRGSADDYNRFAEVTGDKGWSWDALQDYIALNERWVPPADGHDTKGQFNPSVHSFTGVNSVSLPGFSQSIDSMALEAARELGGIFQYNEDVNSGTPLGFGWLQRTITTQGRRSSSATSYLAPEYVRRKNLHVLLNARTARVLPSPSTNSVGFRVTSKNMNITGPLLQVKASKEVILSAGTIGSPQILLNSGIGNSTFLSEIGISPLVDLPSVGKNLSDQPLVANAFLVDTTQTYDDINRNATVSNKIYAEFNKTRMGPLVDTFANLISYFRANESLTEMYGDPAAGSHTPHIEIYPENGFFLIPPATGNFLTMTTLIVSPASRGSVTINNTNPFASPLIDPGYFSSPFDMAAMRQALQIVFQYLSAPAWDGYVLAPFGLLANITAASSDSILDEYIRGASQTSAHPVGTVAMSAKGADYGVVDPDLKVKGVEGLRVVDASVFPFITSGHTQAPVYIVAERAAAMIKSEWT
>jgi|Gymlu1|37045|39-621
QDQQFDFVVIGGGTAGITIAARLAEDSSATVALIEAGTFYELHNAPFSSAPFTDLLATGADASEIDPVTDWGFITTPQAGADNRPLHYVRGKALGGSSARNFMIYQRPTKQSLQMWADEVDDQSYNWDNFLPYFKKSVKFTPPNSQLRAENASAQYEISAFEAGGGPLHVSYPNYAQPFSSYMESAFNEIGIDTIKDFNSGSLLGTQWSAATIDPNGEVRASSEEAFLPASANRTNFKVFDSTMAKKILFDDQKKAVGVEVNVNGSSPFTLKANKEVIVSAGVFQSPQMLMVSGIGPKATLEKFGIKVIVDNPNVGQNMWDHVFSGPGYSIAVESITRMITDPEYQKAAFIAYQMNATGPFTSNNADYLAWEKIPHDLRQTFSGDVLEDLDYFPSDWPELEYLVCPGYIGDWTAPDQKQPATGGYATIGAAIVSPLSRGNVTIASADTNDLPIVDPNFLAHPSDQALIVAGYKRVRQLFASSAVRDIIIGDEYFPGSQYATDEDIYTQIKKSLMTVWHASCTCKMGRVDDPKAVIDSQARVLGVQGLRVVDASSFPLLPPGHPQSVVYALAEKIADDIKSAHC
>jgi|Aspac1|1883104|5-426
DSTLEWNYRSVPQARGFGGEVVSHATNSGKPRNYPLREKSRRFHELRGCQHALDINGGYPEGYTEAFNSTYEGLRSYAAGYVLGENVTLWTRSLVEKVVVEQGAAKGVVVLRSVGDTDTRERIYVEASKEVILSAGAQSSPKILLLSGIGPAAELARHPITPIVDLPVGRNYADHPAIFTYWAIDLPNAVLGDGEMQGPDLDWTAGLPYDWISFAPADQGTRELARQILPADQYQRYSAEGKLQVEAFTVYTSVDTCTRTPLAPGWPGKGVFSIAHILVDPVSRGTVTLRSADPADPPILDPNLLDSPVDRSALYECVRSCARAIQAVEGLNAVEWGVKDALRGDWSDEAIESRARRMGAGTVFHPSGTCAMGQVVDGDCRVFGVEGLRVVDAGVIPIPLAAHYQAPMYGVAERATELVLGE
>jgi|Fishe1|64052|8-583
FTVVGLVLASRLSEDSNHTVLVLEAGQSGDEVADQINTPADTYYSSLVGTEYDWQYSTVAQTNASDRKITWPRGKVLGGSSAINGMYFVHPSSLELNEMSALMSYNYDDAVDLWGWTNFYKNLVAVEAFTAPSESVAKLANISYDSSLHGTDGPIHTTYPADEFGLNGNWTPTLKNVGIEACEDPSAGDNWGSFIATSSINPANWTRSYSRSGYIDSISRSNLDILTNAQATKINWSSNSSSGLVAESVSYASSSTGTVKNVTVNKEVILAGGVIGSPQLLLLSGVGPEDVITGVGLDVEYELPGVGQHLQDHVYAYVEWNTTAETSGALHDAGDNSSTFMSYINSATAYVNLTALFGADEAKSLMSNISSTYDAAAALVPSTNSKVLNGYQHVFNATVSTFMPSEIGQVEILLSVTGDKTVIVQVALQHPLSQGSLTLNSSSAFDYPIIDPQYLAHWADLEILREGIKLARTIGETAPLSDYLDTELSPGSSVSTDDEWVTFLQENTYTEYHPSSTCSMLPEDMGGVVDTQLLVYGTSNVRVADASVYPFELSCHFEAPTYALAEIGSTIIRDIA
>jgi|Cocmi1|4816|29-603
GNASYDYVVIGGGTTGLALATRLSAFASVAVVEAGGFYEQDNGNQSVVPYFGLIMPVLGTAEDYPRQPLVDWDLLAAAQPSVGNRRIHYAQGKTMGGSSALNTMSYHRGTIGSYQRWADLVGDQSYVFDKVLPFFKKSSTLTPPNLEKRQAPNATVQYDPSAFDNSLRGPLQVSWANWVDPAQSWLVRALQDIGMKLSIKGLSSGALDGGAWVPTTIDPKNATRSTSKSSYIDTLASASSGPVVYLRSQAGKVLFDNGKKATGVAVTTNGTSYVLSAKKEVIISAGVFHSPQLLMLSGIGPADILAEHSIPVVSNLPGVGQNLWDQIFLNVLRGFNVPNTGTYLSTPAQVSVALQQYYSNASGPYSSAGGYLSFEKLPPKNRANFTSRTAKLLAGFPKDWPEIEYIASGFPSGSQDYPTIGSISATLLTPLSRGNVTISSASISDPPVINLGWLTDPADGEILVAAFKRVREAWNSRAIANSVVGPEIVPGEAVSSDADILKFIKESAQPIWHASSTCAMGKSAKDGAVVDSKGQVFGVKGLRVVDNSVVPFSIPGHPQGTLYMLAEKIANGMRK
>jgi|Exosi1|112546|8-584
EQEEYDFIVCGGGTSGCVVAGRLAEDTNARILLVEAGPHNKDLENVHMTGGWQKNLDCETDWNLVTSPMQGVDGRQVKLSRGKFLGGTSGVNGTLCIRGSKQDYDDWKLPGWSGEEMFQYMKKAETFHSKPWFQADEKAHGYNGPLHTEPHDLAPISKLLLKSMESSGMPLVHDMFTNGETAHGCGHAPRTHHKGIRSTGADFVTNAQHKNNIDIVVETLVDKINFEEKNGQLEATSVTLVDKTGATREVKAKKEVMVSGGSTYCSPAILLRSGIGPKDDLQKLGIKCLVDSPGVGKNLLDHLIVFVFYEVEKEGLTNDHLVYHGDAAMHSYMLYKEKKEGVLSTFPFGAFAYARLDDRLKDEPLWKDAKRAPGRDPMGLTQHQPNVEFFSTEAGPLALYGGPKQYDDLPIDKKHAFAMITELFSPRSKGTVTLKSADPMDNPIIDCNYLSDPLDLLVITEGCRLANEIVMKGAGTKDVVKGSWPQSLTHHAFTNREQWIPYVKQHATTCYHPAGTCKMGQSGNKMAVLDEKLQVRGVKGLRVADCSVMPNLNGGHTQMPAYGIGEKAADLIKETWI
>jgi|Eutla1|1122|38-618
DDATFDYVIVGGGTAGLALATRLVEQSAGSVAIVEAGTFYEISNGNLSQVPATDGVFSGKSHDDWQPLIDWGYITTPQAGANDESFHYARGKTLGGSSARNFMVYQRGTEEAYQNWADAVDDQSYSFENFLPYFKKSVNFTGPDMSLRFANSTPEYDIGSIEDGTHQGPLSLTFPHYAQAFGTWATEGLKQIGIPIIDGFLSGKLIGQSYAMFTMDPDTMHRESSETSFLQDSLGNPAYTVYPLTMAKKIMFEGNTATGVTVETEGFEYVLSARKEVISAGGVIGSPQLLMVSGVGPQDILSSLNIPVVADRPGVGQGMQDHVFFGVSYRVNAPTASSFQDPAFAAEQAQLYNDDAAGMYTSPGADVLGWEKIPESLRTDWSNETQSDLAAYPADWPEVEYISISEFLGNQSNSRTGDPGDGFNYATLAVTLCTPRSRGTVTISSSDSSVHPDINPNFLTEQADIDVLIAGFKRAREFFETDALRDFTVGDEYYPGNDVTTDQQIEEYIRQNFNTIWHAACTCAMGKKDDVNAVVDAQGKVIGTQGLRVVDASAFPLLPPGHPQSTIYALAEKIACDISGN
>jgi|Exome1|112342|40-626
VSDSYDFIVVGGGLAGLVLGARLSEDSNHTVLVLESGGNGDEFRERIDTPSFAYFESLWPTELNWDFNTVPQTNANNNRLPWPRGKVLGGSSAINGLYMNRPGEIEINAWQEMLGDMDGADNWSWESFYEAMKKSENFTPPLSEVAEEAGLTWNAGSFGNSGPIHLTWPGYTFPLIHEWLVAAQSGGVANSRDTYGGENWGSYVTTSSINPANWTRSYSRSGYLDPLPPRSNYDVLANAHVTRILFNSSSPQNNITATGVEYTRDGGATKLTVQVNKEVILASGSVGSPTVLLYSGVGPKDVLDAAGVPVISELPGVGQHLQDHLSLGMQFTTDQETAGSIYASKGPESTDPKFLSFVNSGVAYVNASNLFGSGATDLVSETLSARDQYNPNPGAADVSAGYRAIFETTANKIVTSPLGVVEFLIGNTDDGIVNIGAALQHPFSHGSITIGSADPMDYPIIDPNYLANPTDVKILREGIKLIRRLSQTEPLSSSLTGESAPGSQVQSDEDWEDYMRQNVFTEYHPSSSCSMLPLEQGGVVDANLRVYGLSNVRVADASIPPISFSAHLMMSTYGIAEQASNIIRAFH
>jgi|Clasph1|3967|32-628
KHEYDFVIVGGGTAGLAVAARLTENPDVTVGVLEAGKNKLGDPLVDTPAAFTQMLHHDEYDWKFKTEPQPNNKGKIHHIPRGKALGGSSAINYMMYVRGSLQDYDDWAIIADDPTWGSDKMNQYMRKHQTLDPVPEAVLHRSSIPYVEKNHGTSGPVHTSFNDTFLPIEDDFQKACDEVTGIPKKPIDPWSGDHIGFFNTLGTVVRAGPDKGKRSYAARGYFAANAQRPNLHVLCEALVSSVKLEGDKAVGVNFSSQSKAYSVDVKREVIVTGGAIQTPQILELSGIGDPDVLRAAGVECKVANKGVGNNLQDHSLTLVTWELTPGQPTLEVIYDPEVMQEAQKQLMATQGGPLTGISSTQGFFPYKLFATEEEQAKVLKSIEDSMPNLTPFQRKQYERTAEHLKDDKSANLQLVLVCHGAGYDEGIQDQSKLWPLVEPGKPMSITAAMCLQYPLSRGSVHIKSADPTQHPTLDPGFLTHSADAAVLAAGVKMLGKVENSKALEGKIAKRTFPKDSADLSDTKQAEAAVYDLIMSEYHPVGSCAVGDALDTRMRVKGVRNLRVADASVFPNHVSGNCVSSVYSVAEKAADLIKEDWD
>jgi|Exool1|133044|22-630;jgi|Exool1|133045|22-630;jgi|Exool1|133046|22-630;jgi|Exool1|133047|22-630;jgi|Exool1|133048|22-630
VQRQYDYIICGGGTAGLTIAARLTEDPNVTVGVIEAGSNHLGNPLVDTPAALLEMLNNPEYDWSFRTTPQAGNKNKVHHVPRGKLLGGSSGINYMMYVRGSDEDYDGWAKLVNDPSWSSSNMKHYMRKHQTIEPVDERVTADRTCMPCVAENHGTSGPIHTSFNDFRLPIEDDVIQAAEQAAGVTKKPTDPWSGDHMGFYNTLGTVTRRTGPDKGRRSYAAGGYFRPNAQRPNLKLITESLVCRVLLDNTNTVARGVEFRDKSGARHTVVATREVIVTGGAINSPQILELSGIGDPKILRAAGVECLVPLPSVGTNYQDHVGSAVTYQLTPGNMSGDAMFIPEVMAAAQKQLVEEQGGPLTAVQSVQGYFPASTVLEPGELDEIIRSIESAEPATDFQKKQWAQVAAHVKDSRSANLQLIFLNATVNLADGAGDQSKLMAPPPPADPGTAAPNGMSLGVSLQYPVSRGHVHIKSSDPTRHPEVNPNYLAHPADVAVLAAGLKFVETMARRSPGLRGKLGRRIGPPPQVVPSLDTAGERRAAVREFCMGEYHSCGTCAMGDTVDQRLRVRGVRNLRVADASIFPNNVSGNICATVYAVAEKAADMIKEDG
>jgi|Capcor1|1840|2-571
ADKYYDYIICGGGTSGCVLAGRLAENIDARILLIEAGPDSADLENVHMVGGWSNNFDSETDWNIVTEPQSSADGRQIKCSRGRLLGGSSGVNGTLCIRGVKQDFDDWKLDGWTGEDMWRCMNKSETFHNKPWFNPSFKDHGYDGPLHLEPHDLAPISELVKQSMIEKSLPLHEDMFATGETSTGCGHALRTVYEGIRTTAADFVSKGYRRDNVTIQTDATVDKVIISEGSNGLRATGVEMITKSGEKITAHARKEVIVSAGAYGSPAILLRSGLGPKEELEKVGITPKVNLPGVGKNLLDHPVCWFFYEVDRPGLTLDHLVHHDQGFASSYKLYKEKKTGVFSTFPFGIFAYTRLDKQLNGDPLWEKAPRWEGRDAMGLTPSQPNVEFFNTEMYGGPKQWVDFPTDHRYVVGMCTVLFSARSRGSVTLRSSNPLENPIVDHQYLADPLDLLVLTQGCQTINNIMTTGSATKDLIKGSWPPRRSHHQYTSRKEWEPYVKETVTTCYHPGGTCKMGQITDPMAVLDEQLRVRGVKGLRVVDVSVMPELNNGHTQSPAYGIGERAAEIIKEDS
>Pleos_PC15_2p4_010710|147-487
SSDDGQRSTVLPSRPGHPPVVQVFRQEEVELSVIPGRHNNVHLRSIAPVKKICATGEVVLSAGSIGTPLLLQLSGIGDEKDLRSVGIKAIVNNPSVGRNLSDHILLASPFAVNGDQSFDPIFRTPSLLNAKIAQWTDTKTGPLVAGVTNHLDPASGPNSPHWEIIFSNLWVVPGVPAPATGSFMSISSALISPTSRGFVKLASSNPFTNPIIDPQFLSTEFDVFTMVEAVKANLRFISGKAWADYVQGPFLEDLASAKTDADFEAYVRNNAGTIFHPVGTASMSPRGAGWGVVDPDLKVKGVDGLRIVDGSVLPHLPSAHTQGPIYLVGERGADLIKASQY
>jgi|Suilu4|2871070|70-639
FDEWDFIIVGGGTAGCVLASRLSENPNLRVLLIEAGGSSKDVAESRIPSGFLQLFHSQRDYNLYTEPQQHAGNKKKYWPRAKLLGGCSAMNAMMAQYGAPSDFDEWAEIAGDKSWSWTNFSKYFRKFEKYNPDPRFPQVDPLLRGANGPVEIGYCSHIWPGSAGFVQASINVGIPFSPDFCTTQGTRGTNKSTRVTAESAYLTDDVLARPNLTVVTHARVTKVLFDTSSGVPRAIGVDFSSKSDVGVVGPTFHARATKEVIVSGGAVHSPHILMLSGIGPAAQLSRHNIPVVLDAPGVGANLLDHPTVPLRLKEKTGKSFNHLMPYNMRTSCLFIRDLLRYQLRGTGPISSNMGEAVAFFRSDDPVLFPPAEYMHDIEDVNSDKDTPDIELIMCTAALRAHDTLLGKTLEAYQMLIVLLHPTSKGSLFLKSANPWDNPLIDPSYLETKHDVDVLVRGIRAAFKIAHTEPMSTSVTDVSSTHPELDHHFSRLSDAELADVVRDRVETLYHPMGTCAMGPSGVVDSNLRVRGTQGLRVCDASVFPKLVSGHPTGAVIATAEKLADVIKAQYA
>jgi|Aspste1|354694|22-598
GNNEYDYIVVGGGTGGNVIATRLAEKDFKVALVEAGGHYELQSFAAVPAADALPVGSSPRVKSSIDWGFITEPFPGANNRAIHFARGKTLGGSSALNFMIYQRPTVDSMQQWADTVDDKSYTFDQVLPFYKRSTHFTPPNADIRFPNASAKYAESAFEQKAGPLEVSYANYAMPFSTWMKLGMEAIGISEAEDFNSGSLMGNQYCSSTIRPGDQTRSSSESSFLKSPPGSLDIHENTLAKKIIFNKNKKATGVQIKGPLGGVSTLKASKEVIVSAGAFQSPQLLMVSGVGPADTLKEHDIEVISNLPGVGQNMWDHPFFGPSYRVNVTTFTKIARNLLYLLGQFLNSVVAKKGPLTNPIADFLAWEKIPAKLRESFSAQVQKTLQQFPKDWPEAEYISGAGYIGNFSDLLTTQPQDGFQYASMLGVLVAPTSRGNVTLKSADTSDLPLINPNWLATESDQQLAIAMFKRMREAFHSKAMAPVVIGEEYYPGNKVSSDEQILDFIRNHVMTLWHPACTCKMGTKDDEMAVLDSQARVYGVSGLRVVDASSFPILPPGHPQSTVYMLAEKIADLMTSTN
>jgi|Claye1|5626|29-628
AHQNYDYLICGGGTAGLAIAARLTENPDVTVGVIEAGKNRLGDPLVDVPALFVQMLGNKEYDWAWDTVPQPGNKNKVHQVPRGKALGGSTAINYMMYVRGSDQDFNDWAELANDASWSAANMKQYMRKHQTLEPIDERITERSTMPFVGENHGTSGPVRTSFNDFRLPIEDHVIKAADHVTGFEKKPLDPWSGDHIGFYNTLGTVVRTGPSKGMRSYAARGYFQANEHRCNLKVITECLVSRVILESKRAAGVEFINNGQRHTIRAKREVIVAGGAINSPQILEMSGIGNPEILKAAGVECLVDLPSVGENYQDHTVGGTVYQLADGQMSGDSLYKPEVMAAAQKALAEEQGGPLTAIQSVQGFFPATLFLEEGELDEIVQSIQASQKTATPFQKKQMDQIIEHIKSNKSANLQLVFIGATGNFKEGVSDQSRLFALPAEGAKDGVTFAVCLQYPVSRGHVHIKSADPTVAPEVNPNYLGHEADVALMGAGLKFLEKVAQAPQLKDKLARRIVPEPDKFPLDTVQGRRAAVQEYILGEYHSCGTCAMGDTVDSRLRVKGVEGLRVADASVFANNVSGNIVSSVYMVAEKAADLIKEDWDY
>jgi|Armost1|916528|36-634
SSTSLDVVIVGGGTAGLVLASRLSESKKLQVGVIEGGYDRINDPLIDVPNAANALGYQGALFGNSTYDWEYTSVPQRGLDGRVLSYPSGKVLGGSSAINGITIQRGSREDYDAWGNAFGNGQEWTFDALLPYFKRYERWHAPTLSATGDLDSDELSAVHGTDGRISVSYNNFLTGVDIPLTQAGIALGLGPTQNPDGGDDSLFPNFGASHGLDPATGNRSYAANGYYGQTERCRSNLHLLTGAVVTRIIWDKKQATKAVGVEYAVGNDKFTVKASKEVVLSAGSLRSPQILELSGVGNKTLLESLNIPVVVDIPQVGENLQEQFIAATDFLVRDGVLTLDALGYNATFLAEQQNLYRTNKTGAFTYLLHANAPTPIRSLVLEDQYTAMRAALDTYLASETLTPLQTVQYNLTKQFLDGGEVATSSLLVVPSGGLVSTPAAGQGYISVVSSPGHPFSRGNVHINTTDPLAYPLIDSAFLTNPWDVQFTINVMKFVRRWVATSDIIVSPGTPPQEADSWTDDQWTAYVQSVLGTAHHPVGTAAMASQELGGVVDPRFKVYGLQNVRVVDASVFPMHIGVAPLSTTYMLAEKAADTIKKDLN
>Phach2p7003027|28-625;jgi|Phchr2|2911796|28-625
SSLHFDYVIVGGGTAGLALAARLSARPHVRVLTLEAGLDNRTDIATESLLQYSAVLGGPLDWNWPTVEGRTIDGGKTLGGSSSINGAAWTRGQDVQYDSWNALLEPEEKAVGWGWSGAHGLLSYMKKSETFHAPSAEQRARLNASYEPAYHGFTGPVQPSYPSPDWFASNDTGAGMKQNAFIATCKSANGLRLTQGADVNDGHPTGVFVTPLSLDPARNDYRSSSAEAYLTPLEDTRKNWVVLIGHMATKVIFDGKHNGLSRATGVQFAPTPANASSGSTQRFVAYAKHEVILSAGAIQSPALLQLSGVGPQSLLESLGIPVVVALEGVGRNLQDQAGTPLAASTTVNDSETRIPDAIGFPGIRALFAFGALEGAANVSETITSGVPRWAASQAAAGGGVSADALQEIMRIQADNVLNDNAPILEMFTYDPAAEDFGINVWGLLPFSRGNLSITSTNPFAPPAIRGAYLAADIDLQVAIAGARAARKLFRTAPLGDIFVAELVPGLGTVPDSAGDGGADADWAAWIRATYISNDHPIGTAAMMRRALGGVVDARLKVYGTANVRVVDASVMPLQISAHLSATVYGIAEKAADLVLGDL
>jgi|Pucst_PST78_1|5849|2-584
PEMFDYIVVGGGTAGMAVASRLSEDPALTVLVLEAGGTGVNNTGISIPGLVGTTLGTDVDWKYSTVPQSGANQRQVYYPRGKVLGGSSAINFLINTKAEKNDYNAIENLGNPGWGWSEMDRASKKSEQFIIPEPDSPFPFNPIYHGLSGPAANSFPKYVPPQFKPYFPAAVLATVPNRAIETTDPFGGDLEGAYIFPSAIDAMSGRVTSATAYYLPIQSRSNLVVRTDALVSKLISKRTEGQALQIVGVEYSSFGTVSRAMVNKEVIMSSGSIGTPAILERRDGIGKASILQSLNIPVVLDLPAVGSNLADHPALLGTYRLRSGIVSSDDLLRNATFAAEQTSIYMQTGGGLLSHGISVLDYQTLKSIVSPEELLVGMKLLKRDPSAMSENQFTAISDRILNGVAVEFLLINAFFEADNLPDPNTSYLTIATTLQHPLSRGSSHINSQEPSQSPLIDPGFLSHPFDAWLMVQAAKHARKIMAQPQYKNVILNEHYPGLSVQTDAEWLRSVKSRVRTEYHPIGTSSMMPQNQAGVVDPQLKVYGTQNLRVVDASVIPIHIGAHPAMTVYAIAEKAAEMILKSRT
>jgi|PenchWisc1_1|148561|30-604
IGDSYDFVIVGGGQAGLVLGARLSEDKNHTVLVLESGGNGDEYRTRIDTPAYSYFDSLWTTPLNWDFYTVAQPNADDREINWPRGKVLGGSSAINGLYMTRPGEDEVNAWKDMLGDMDGADNWSWESFYAALKKSEAFTPPTDDVIDEAGIVWNASHHGTDGPIHTTYPDYTFPEVGDWLASLQSMGIDTSASMYGGENLGADVSTSCINPSNWTRSYSRSGYLDPLPDRGNYDVLANAHVTRLVFDNSTSSEKKTASAVEYTTDSGSTKLQVKVNKEVILAGGTIGSPAVLLYSGIGPKDVLSEAGVDLVSELPGVGQHLQDHFSATVKWSTNNDPKFLTYIDDAVAYVDASTIYGSKVDEHQTEFLASIDKYAPKTTYDDGVLAGYKAICNTTASKIFNSPTGQIEILFMNSDANGDIGITAALQHPLSHGRIYINSSNPMDFPVIDPNYFDNPADSEILLAGIKLARQLGETSPMSISLTSETSPGPTVQSDEDWIAWLRKEASTEFHPSSSCAMLPEEQGGVVDANLRVYGLTNVRVADASIVPISLSTHLMSSTYGVAEQASDIIRRYYN
>jgi|Sepmu1|151105|63-661
KHDYDFIIIGGGTAGLVVAARLTENEDLKVGVLEAGTCKLGDMLVDSPVMFMQTFNNPDYDWGFMTEPQTANKGRRHHIPRGKALGGSSAINYMMYVRGSKQDYDDWAIIAEDEGWGADEMMKYMRKHQTLEPIDDSVTERSTYPFVGEHHGTSGPARTSFNDWRLPIEDDFIKACDDACGLDKKPVDPWSGDHIGFYNTLGLVARSGPNKGLRSYAARGYFAANAHRPNLHVLTSAMVQRIELDGNTATGVTFTHGGNTHTVAAKKEVLVAGGAIQSPQILELSGIGDPEILRAAGVEPLIENRAVGANFQDHVLTVGCWEVKPGNMTLESIHNPAVMEAAQKQLAETGGGPLTSICSMQGFFPYKQFATAEELSTVIKNIQAELPHLTPYQRKQYERTIAHLQDDASANLQLVLVPNHYGMEQGIEDQSRVFPPPADPINDPQAISAAMCLQYPLSRGTVHIKTSLATDHPAVDPAFLKNESDVDVLAAGLKMLGHVENSPHLRDKISQRLYPRPGADMFSTEEMKDAVREICMSEYHACGSVAMGDATDTKLVVKGTRNVRCVDASIFPNHVSGNIVSSVYAVAEKAADLIKEDWL
>jgi|Fonmu1|7429|10-324
VKEDYTYIICGGGTSGCVVAGRLAEAFASSPSSDVSILIIEAGPDSTGHPLITMVGGLFQAMGGELDWALETVPQEHLDNRVLALNRGKFLGGSSGFNGTLCIRGCKADYDDWELEGWSGEEMFGYMKKAETFHGKVWFKAAEGYHGTDGPLHVEPHDTAPISKHVLESLQDKGLPLVDDLFTTGQAAHACGHVPRTVHNGVRTFSTDYLKGHEDQVDIVVNTVVDKIVLEHVGGDVVATGVEVVDNSGKRRVLKAGKQVVLSAGAYCSPTILLRSGIGPKEELAQFSINCIVDSPGVGKNFQDHLASYASHPCQ
>Pleos_PC15_2p4_010669|13-595;jgi|PleosPC15_2|162754|13-595
TAESFDFVVVGGGTAGLAVASRLSEDPNISVGVLEAGPDLSDDPNVASAGGWLVTAYSPSYAWGFETVPQLYAEQKKINLPRGRLLGGCSAMNAMMWTRASRPEYNALAELGNNGWDFESLLPYFKKAQSHSPQEQDIFPGTGVLTPHQGERGPIKTSFNTWYSSLIAPFIESLKALSFHINTDPNDGDLTGLSNIARAADGEKGTRQHSGVAYLQSTAPRKNLVVLTNAHATNIVLDREGAGSTARGVEFLVNNVKHTVTAKKEVILSAGAYGSPQLLELSGIGMPSILGKYGIETIVDLPVGENLQDHLMVSLNFLLTPECQANLKVIPISVDIEDVAGKDAKSTSTGGPFLFSPLRKVVPENNHARLIELLNEYLSSDDISLMERAQFNLQKKWLEDPYCTAAEAEVMFANLPGAAGLPLPDGSMSLWLPTAHLHPASRGYVHITSSDPLAKPEIDHKYLSRDYDLQALLQLVRFVQKIVKTGALGKIVTGSALPPPDVQTDEQLATWIRGNIATVFHPVGSTPMAPKAIGGVVDSTLKVYGTTNLRVVDAGILPLQLGATPMSTVYAIAEKAADMIKAG
>jgi|Copci1|1427|33-605
GDRTYDYVIVGAGNAGNVIAERISAGPHPKSVLVLEAGVSDEGVLAAQVPFLGPTLTPGTFRRTPFDWNYTVAPQEGLDGRTFPFPRGKMLGGCSSVNYMVHHFGSSEDYNKLARDSGDNGWSWSSIKKYIFKHEKIVPPADNSDTDGKFLPQFHGTGGTVSVSLPGNSQSIDAKVIATTDELPEFPFNPDQGHGNGQVLGMGWTQNSIGEGARSSSSTTYLKEALKRPHVDVLINAHVTKLVTTRKKRGRPVFDKVQFASGPGAPVTTVTARREIILSAGAFGTPQILLLSGIGPKTDLDVLGIPTVIHNPSVGQNLSDHVLLPNIFNVRGQDTLDQIIRGDPNVVPGVLDQWTTSRSGPLANGVTNNLGFFRLPANSSIFNSVSDPATGPTASHWEMIVINFYLNPFGPPIPPAGTFMTLISALISPTSRGFVRLASADPFTAPIIDPKFLTTQFDIFALREAVRATKRFVTASVWNDYVISPWGGLAQTSDEGIDAYVRQQSTTVYHPVGTAAISPRGANYGVVDPDLKLKGAEGVRIADASVWPFLPNAHTQGPVYLLAERAADLILGR
>jgi|Eutla1|1407|2-586
TSDTYDIVIIGGGTAGLVLATRLSEDAKLQVVVIECGENRKDDPQILTPGLWPLLSNSPFDWAFRTVPQKELGNKELQFPQGRILGGSSAINSFLFTPTSKESIDAWAKFGNKGWGFERFNEALKKAYTFHKSSGTTVGNGPIQLAVHKSEPENTWSKAWIDSLDTLGFPYSDPFSGTVCGPFDNPESVDPKKKQRSFSANAYLEPALDRTNLTVLTSSIATRILLKKTGSENATAEGVQITTSDGLSRVITARKEVILAAGAINSPRLLELSGIGDANRLQQLGIEVMVENPHVGENLQNHVYTGVVFDVRDDEKTLDPYFRQEPDAGKAAAEAYAHGTGPLGSSSIVASAQLPFPGIQTDEGKQDLNQLLQSLDIGDDLQQSPRTPASFAAANASVVRSILSSPTEASANYVFGPSALDGSPGNHITVAVMLSHPLSHGSVHITSASPEYLSGNGGLEIDPRYLSHPLDLEVLARHVQFTERAIGRAEPLACRLKPRTELFEDLERAKQYVRLTAQGSHHYTGTCAMMSRDIGGVVDDELRVYGCSNLRVCDASIIPISPRANTQAVVYGISEMGANIVKSNI
>jgi|Fibra1|8187|31-599
SQIEYDFVIVGAGIGGNVLAARISEISDFSVLVIEAGIKNEDFVDDKIPFLCSTLSPDTALTWNYTTTPQIGLNNRTIPYQRGRVLGGSSTINYMIWNRGSVDDWNRYAEYTGDSGWSWDEIFPYMLKSETLVPPSDHHDTAGEVNPALHGTSGPVQISLGGYPTSIDRRVLDTTRELHLEFPYNDDMNSGYPLGVGWNPNSVDTFGRRSSSATSYLELAYGRPNLDVLIQTQVTKLISSPAVDGTLTFTEVEVTQTADSPTYTVQAAKEVILAAGSIGTPQILLLSGIGDSATLESIGIAPLVNLSDVGQHLVDHPLLSNQWLVNSTDTFQAVTRNVTYETELFFEWNSTGTGLFVDPGSIQLGWGRLSSNSTVYGLYTDPSAGPASPQMEWLFANGFVSSVQPIPATGNYLSIATTVVSPASRGSVVLASKDPFEDPLIDPGLLSSPFDLAVMAQAVKHAQTFVTATAWDDYIIAPAGGLAGVQTDADLEMYIRNFTATIWHPVGTARMQPVSGEGSVVTSDLLVKGTSGLRIVDASVLPYIPSMHPQAVVYALAERAADLVKAAWS
>Glotr1p4_011731|30-258
SSAAYDYIIVGGGTAGAVLANRLTEDARLSVLLIEAGPSHQNTLELEIPYDARIASPGTIWDWNYTTTPQSTECQRSTNCISQRASLGGLKLDKNIDYMFYTRGSADDFDRLARTVQDDRWSWKSLLPYFIKGEAWQHEKRSNELSPGYSADQTVLTASSQDGRGTGPKHNPRVHGTDGPLAVGSPGYSQPIDEKVLQVTKELPDEFPFILDHNAGAPVGVSEYHLLLR
>jgi|Stehi1|136622|30-611
ATSFEYIIVGGGTTGLAIANRLSVKHTVLVVERGDDEINNEGINNPFIPFGAHSASVTCHLAGSTPPQVGANETRVLPVAFGNCLGGGSSINTMMGSRPTVAGMDAIAALGNPGWEWDNFLPFMERSETFSPPDEGQIADGANFNASVHGFSGPVGVSFANPLIAPEMQFAAKNTSETIYGLTLTTDLGDGFSGGHVSSFYHHIHFNETLQEQRRSSSAWSYLYPQDQQRSGLTVLTQHRVNSILTTPAVDSNISATGTVVEPIASGGILTFNATREVVVSAGALFSPAVLQHSGIGNSTFLQSLGITPVLDLPGVGSNFQDQTLMTNISFPINNASASNTNITGTEALLGIVVAHATADNAFGPNGTAMVASAYRNISAERALESGGVVNFESLSEQASVIADAIEADHPLIELFFTPGSQLSIWAQSVLPISRGTVRINSTDPSDMPVINPEYLSNEVDVDIMIRASRRMGEAAATPPFSDFLTPTAFAQSGMPALNATDEEWRVWMLETYLPGVHFIGSNSMMPQELGGVVSPELLVYGTTNIRVADASIMPLGVFPHCTLGLYGVGEKAAEMILQAAS
>jgi|Pennal1|3651|4-564
TGNNYGFIIVGGGPAGCALAAGLAKSAQRPQVLLLEAGGRNDDKALRVDGKRWTTFMEGKLNWGYKTTPQEHCNGRELDYSRGKGLGGSSAINFGVYSVGARDDYDEWASAVDDDTFGWKEMQTRFKNLETFNGGVTLPENKKYANSVASDHGNSGDLRVGYAEDWERDLSLSLDAFEAAGHKLNLDHNSGNPLGMAATINSAYKGKRTTAVDLLSGAPDNLVVVTDSPVQRILLQGKKAVGVETQGKQYFASRDVILSAGSLDTPKILMHSGIGPAADLEKFNIPVVNDLPAIGQGLRDHYFVPLILARKPETNDRNSFFQDPAAMKAAMKQWEDDNTGLWTRYGCQVGSGWFKSDRITSSPEFKALPASVREFMNRETIPHYEMVTHLPIHYMLPDMFKDYSYVGLAAFLMNEQSRGEVRLQSSDPEVPLLFDPRFLEDPFDRRACIEIYRHLLEVSRQESFAKDTISTLIGPASDSDEDILEFWKNFLSSSWHMTGTVKMGKVDANDAAVDSHFCVRGMENLRVADMSVVPVLTNNHTQATAYVTGVTCAEVLIKRYG
>jgi|Aspsy1|51043|20-616
TQTAFDFIICGGGTAGCAIAARLSEDPNVTVGIVEAGKYRIDDPAIDTPAGFFQTFENPEYDWCLYTAPQTANNGRVHHMPRGKVLGGSSAINYMMYVRGSLQDYDDWAELAGDEGWSAASMKEYMRKHQTLESVNTAIVDAPSPLVAENHGTTGPIRTSFNDAYLPIDHEIVKAAAETTSLPNKPVDAWSGDHIGFYHSLGAIARSGPNAGKRSYAGREYYDANSSRPNLKLLCEARVNRVLLDGTRATGVSITLDGEEYTVSATREVIICGGTIQSPQILELSGIGDPAILAAAGVECKVENPAVGANVQDHSLSLIIWDLHPGVVSLDTLYQVPEAMEGAVKQYAETGTGPLSAVSGTQGFFPAKRILSESELAEVIQSIRDIKPTTPFHEKQLQLVIAHLESDISANMQFVFLPATFNAKDGLEHQSKLLSPPGPGQPAGASAALCIQYPVSRGYIHIQSNDPAQPPTIQPNYITQEADITLIAAFLRWADKVGLAPSVSSSIAKRTFPRPGLDLQDLSQAKQAVREVVAGEYHICGSVAMGDALDSNLRVKGVQGLRVADASVFPNNVSGNIMSSVYAVAERAADLVKRDYG
>jgi|Melva1|556618|32-597
LACYDYIICGGGVSSLVLANRLTEDPNVTVLVLEAGSLQNFILYPFEDGYGLGTSYDWNLWTAPQTYLDGTARPYDMGRGVGGGSLINGMCWTRGGSADYDAWVSLGNPGWGWDDLLPYFKKSENYTDNVDSNFSRELYIQPNASSHGRDGYVHVSYPRYFYNQSQLFLDGLQELGIPILTDPNNGTAAGGMLIPDSLNPDNQTRSYARLDYFDTVIGTRQNLHVATHQHVTRVLVDNPHSINSRDNSSGLWISGVEFLTDGSLVLHKVSCSREVILSAGAVHTPQILEFSGIGDPAILSEFNIPVVINLPGVGNNFQDHPYVGVSGFTSDFLGPWTAGAINTVAFPSLPSISQNWTNMMSDAANQTATQHLLPGLDATIIAGYEAQKAILISLLGRTDVGAYEILNDNIGLLAVATMHPFSRGSVHIQSNNPLLQPLIDPRYCANPLDCQILVEALLFNNKLVNTPSLRLLEPAPYAPFFQNATSETLMPAIQSGLRTEFHGTGTTSMLPLNLGGVVDTHLRVYGTKNLRVVDAGIIPLVPAAHLQAPIYAIAEKVTADIIKSDN
>jgi|Trigam1|1156|70-392
SYADRVCRNVHVVLLNGKDAKLYSDLNGVGPARELKEFDIDVIVDSRHVGQNLMNHPAVPFVLRVKLELGMDTAVLRKGPENEKMHAQYKRDHSGLADSGFLEVVGFPRIDEYLENDPDYQKAKKANGGRDPFSPEGQPHVELDFVCLWGSAFQWHFPPPPEGEHTTAVVDLIRPISGPGEVTLKSADPLEQPYINLNFFADELDIIAMREGIRFTYDVLTKVDGFKDQVISESPWPMPLYSNSEMKRAVLDRCQTAFHPVGTARLSKNIEQGVVDPALKVHGVHNLRVIDASAIPLIPDCRIQHSVYAVAEKGADMIKADHK
>jgi|Zymar1|773250|38-628
KSAKYDYIIVGGGTGGLAVAHRLAEDGCYSVAVIEAGGFYQESGNFSVVPAYGEAAFTSVSPDAINESPENNLTWPFVTVPQISAGGAQFRYARGKTLGGTSALNSQNYQRPPIGYHKVWAEQVGDPSYEWSNMFKYYQRSTNLSQVTDLRAANASFPPNNLVGETSGPLQISYGTWATPIASWIQRAFREMGVADAPSQINGAILGAQYNPVTQNYDTQTRESSQTSYLDASFKQGRSNLKVYKRSLAQRIIFNGKREAVGVAVEGFESRNSFVLSANKEVIVSSGAFQSPQLLMVSGVGPKATLQKYNIPVVADRPGVGQNLQDHTIFNVAQEVNVQTYTSLVGNHAAIALAEKEYNDNSPPRGMLASQLGDFLAWENLPAKYRTTFTTQTEADLARYPADWPEIEYIVASAPFGAAEFSTPQDPKNVFYFTPCLNRPQSRGNITISSSDMRDQPLINPNLLSTKADEQVIVATFRRTRDIFNAESFKPVLIGEELLPGKENVPLDATDEQILTYLKASNSGWSWHASCTCKMGKKDDPMAVVDSKARVYGVSRLRVVDASIFPQLGPGHPQSVVYALAEKISEDILKG
>jgi|Aciri1_meta|90971|24-442
LAQDYDYIVVGGGTAGLCVAARLTENPDVKVGVLEAGANRMEDPQVYTPSLYPTLIGREKYDWCFQSEPQPHAGNKSMSQPRGKVLGGSSAINYLMYVRGSREDYDAWESLGNKGWGWEGMLPYFKKSQCYDATEKQPSNPQWMPIADREKYHGSDGPIHTSFNDYYEPFEEDFCQAAYEVGGKPSTLSDAWSGDHMGFYSSLAAVSRTSDNPGKRSYAASGYLKPNLQRTNLKVLTEALATKIILDGNNARGVEFIHGGNKYSVKVSKEIILSGGVINSPQLLELSGIGDPEVLNAAGVQCIVENKRVGANFQDHVLGGILYDLKDGIQSLDSLHNPEYQRIQRDLYQRTGTGPYSSPGMVMGFVSYASLVNKEELDKTIAEIRKESLAKTQFEKDQEDTIVRQLSNPNFANIQTFCR
>jgi|Ricme1|582178|9-591
ADKTFDYVVLSGLVVATRLSEDPALSILVLEAGQANLGDPAILSPLKVQSHFGDEKYDWNYKTTAQSGLGGETLTWPRGKGLGGSSAINFMQYHLPPRSDVDAFEKLGNKGWNWERLRPYYLKCENFVPPVSTVDAVSFDESQHGKDGPITVSYSNAWSNLETPFMQTMESLGIPRVKEPINGTWITPVNIDPKTGLRSYVANGYYEPASERPNLLVLSEANVVRVETANSTEGQPLVASSVAFLYQDRLTHVSIGKEVILSAGYILELSGIGDEKVLSKAGVALKHALPGVGNNAQEHVRVFAAFEMRDDPENKYQTLDFLRNPEEVARHFETYKATLSGPLALFPVTLSFSPLSAISPDHAKIKDELRASLSRAATSGKYSAAVQKQHAIQLAHIKDNDPSCELCFYGGAFPIPGTPQPEANRKYVSVTFLTNHPFSRGSIHISNGDPSTPADIDPEYFSEQYDLDVLVEGIKFTRRVMQTEPLKSIVSDVELCPGPGYETDEKIAEFVKKTLSTTFHTAGTCSMLPLEDDGVVDNDLKVYGTENIRVVDISIVPLQISAHLQTTAYAIGEVGMLLTTSDA
>jgi|Claye1|3118|11-560
APKTFEFVVVGGGTAGCVVAGRLAKNPRVSVLVVEAGPNNTADIPEISTPARAFELRGSEYDWGYKTTMIDRTEYTRVEKPNTRGKMLGGPSGGNYFTWVRGSASTFDDWAEYGTDEWNWENTKDSFNKSATYHDDEAIYSADLAKNSNQDQAVPRRSAKSLVSKGQELTTDVYSGVQKGLFKCVSSIYKGMRSTSAVFIEGKENVTLVSSTISKNLVLENGKAVGVTVIGPDSEEYTFNAKYEVVVSQGVFESLKLLVLSGIGRKSDLEALGIKTVVDSQHVGQNLLDHPILSHVFQTKDGYGLGSHLLRAGPQKDGCITVYRKDHSGPYSSGLLELVAFPRADEWFDTSKEYREYKAQNDGVDPYGLSGQPHFEVDFVPMFSDAFQWHFSMLPQGDYRTVIVGLMRPLSRNGEVRLQSTDPADQPYINLKFFSHDLDLVALRKGVRMIDDIAMHGEGHYPWPIPRNSDEAMIPQILERAQTGFHPCGTLRLGRSIEQGVVDPKLRVCGTAGLRVINASIFPVIQDCRIQNDVYMVAEKGADYIKAEYP
>jgi|Pyrsp1|591226|2-523
AGGWSKNFDSETDWNIVTEPMETVGNRQVNVSRGRFLGGSSGVNGTLCIRGTKQDYDDWGLEEWTGDKMFEYMKRSETFHEKDWHKSDKSVHGTDGPLHTEPHDLAPISELVRDSMIDQGLPYTPDMFSTGESPHGCGDVPRTVYQGIRTTAADFITNSYRRANITIKTEVTVDKLVLSQEQGELTATGVVTISKDGRKVVYRAVKEVIVAAGAYCSPPILMRSGIGPKDELEKHGIRCLVDLPGVGRNLMDHVLCFIFYEVSKPNLTNDYLAYHDNAIASTYQLYKEKKSGILSTFPFGIFGYARLDERLKDSELWQKAKREPGRDPMGLAPNQPNIEFWNTELYGGPKQYADFPVDHKHAFALCALLFNQHSRGSVTLKSADPLENPIVDHNYLNHPLDMLVMTEACRFANEIVMNGKGTKDVIKGSWPADLAHHTFSKREDWEPHVKQHATTCYHASGSCKMGSSEDENAVLDSRLRVRNVRNLRVADVSSVPTVNNGHTQMVAYGIGEGAAEMIKEDA
>jgi|Aspnov1|397293|1-602
MDEYDYIIVGAGIGGLVLANRLSADASVNVLIIEAGANRMGDPRIDTPGFLGMLYGNPDFDWDYTSVPQPHVNNRQIAQPRGRVVGGSTAMNFSVVMYPPASDFEAWKALGNNGWGAEDMAPYLRKFHTFSPPSKITAELLRIDRYMDANSQGCDGPVPVSLPDVYGPFNKAWDETFEKLGWRTDADPIAGRKLGAFTAPLTVDAKTGKRGYAAAYYSPEVAARPNLRLLAETMVERVLLTKQDGDVVATGVHIKNKDGRREIIRAKKEVILCAGSLNTPQVLELSGIGNAELLQKHGIPVIINNPGVGENLQDHCISSISYEIADGQVSGDILRNPDVVQALIKLYEETRGGPLAGMPISVAYLPFVDGQGVVPRQEVEDLLARYLNSDNSLPPRLQAQYAHLRKAILDNDTPSSQYLFLPAQLHMKPGATSMADVLAKPLPENYISIMILHNHPFSRGSVHIASSKAEDKPIYDPKLLSHPLDLEILARHTQFLDKIVATEPLKSLLKERRIPESASDLADLDRAKEVVKERLFTCFHPAGTCAMLPRQMGGVVDDQLKVYGTRNLRVVDASVFPLEPAGNIQATVYAIAERAADLIIGR
>jgi|Jaaar1|289430|42-635
IQAEYDFVIAGGGTAGLVLASRLTEDPNLSVLVLEAGDTGDAVANSINIPGNAYYDSLYGTSYDWAYQTVPQPYAGNRPLTWARGKVLGGSSAMNGLYIVRPSEVEVNTWSELIATQDPGIANAWNWENMLAAMKKSETFTAPPAAIQQAGDITYDTSSRGTDGPVQVSYPGYMFPVVGNWTPALTAMDIPASPDAYGGNGWGSFVATSSINPSNFTRSYSRSAYIDPLPPRSNLDILPNAAVTRLIFSNATTTNLTATAVEFGATAAAARQTVNVRKEVILAGGAIGSPNILLHSGVGPEDVLQAAGVAVNVALPGVGQHLQDHLSTEVTFQTTEATAASMHASNSATANTPAFLSFVNSATVYVNISELIADPATFAQQIAGNLTYASTLVPSIYPEVVAGYQAIYNATLNNVFMSPVGQMEILLALTGTGVGAQTIAIQAAHQHPFSHGRVYINSSDPFASPVIDPGYLSHPADIVILREGLKLARTLGGTPPLSAAMGVEASPGPTVQSDADWENWLVTTVGTEFHPSCSCAMLPQNLGGVVDANLKVYGLANVRVVDASVFPMQFSAHLQAPVYALAEQASTIIRSFYN
>jgi|Sisni1|478033|31-602;jgi|Sissu1|1018198|31-602
IASQYDFVIVGGGTAGNVVANRLSENPNWRILVVEAGVNNAGIEDVSVPFLEIDASPNKPWTWNYTTVPQTALNGRSMQYTRGKLLGGSSSINYMMYTRGSSDYWDNIAQYSGDEGWSWNSMLPYFKKLETFTPPADHHNTAGEFNPSVHGSNGPLSVSLPGFPTELNSRVFNTTKIASQSFPFNLDVNSGNQLGVGWLQASINDTVRASSAVAYLAPQFISRPNLDVLIQQQVTKVLFSTSAKSAPIATGITFAAGPGARSFTVKPSKEVILCGGSIGSTQLLLLSGIGPSSQLNAHRIPVVLFSPQVGQNLIDHPAIMNHFIANTTQSADSIRENATVLQAVEEEYATLGQGPFVDTASSSIALLRFPSSESVFRQFPDSSVGPNSAHYEFLWADAWVGFLPTVAAPATGAFTTLAQVVVAPASRGSITLSSSSPFDFPIIDPAFLTSEYDVKLSLLAFKSAKQFMAQSPWKGFILGPAQDSANLNTDDEIIAYIRSNTLTLWHPTGTNRMEGNGGKSQGVVDHNLLVKGVSKLRIVDASVFPFIVPGHPEATVYALAERTADLIKAAWA
>jgi|Aspte1|1978|39-604
AGKEVDYIIAGGGLTGLTVAAKLTEDPDIRVLVIEKGFYESNNGPIIEDLNAYGDIFGSTVDQNYLTVPMGINNRTLDIKSGKGLGGSTLVNGGSWTSPDKVQLDSWETVLGNPGWNWETIFEYKKKAERARYPTAEEIMAGQHIDAACHGFNGTVHAGVRNTGEPYSPMIRALMNTTEAMGIPTQVDLHCGHPRGVSMILNSLHEDQTRSDAAREWLLPNYERPNLQVLTGQIVGKVLFESTGNGPKAVGVNYGTNKDVNFNVYAKHEVLLAAGSAVSPLILEHSGIGLKSVLGPLGIAQLVELPVGLNMQDQTTTTVQSRAKGTGAGQGQAVYFANFTETFGDHAPHAMKLLNTKLDQWATETVARGGFHNVTALKVQYENYRKWLLEDDVAFVEFFFDSNGMINFDLWDLIPFTRGSTHIADPDPYLQSFLNNPMFFLNEFDLLGQAAASKLARELQNMGEMRDYFAGENIPGAELLAYDASLEEWVEYVKQNFRANWHAVSTCAMMSKELGGVVDPTAKVYGTQGLRVIDGSIVPTQISAHVMTTFYAMALKISDSILEDYY
>jgi|Coclu2|20434|26-614
TNKPYDYVIVGGGVTGLIVANRITEDKSKTVLVLEAGDNVDRDSTKIPLKATDLSSANGLIWENINSMPEPGLGNSSYAVIVAKVLGGGSVINGMIYDRGSAADYNAWEALGNKGWGWAGMEKAFIKGTKFQPPSESVAKDFNITWDPSTYGDGPLTVSITSTQYQDIKAYWAAWKATGIYVPKDGNAGEAYGPSWYANTMDATTGRRAHARYAYYDPIKSRPNLHILTGATANKILFNDDKKQPMAKGVEVTDSTGKTVNFYAKKEVVLAAGAIQTPKLLQLSGVGPKAVLEAAGIKTRVELDAVGSNFQDHPYATVIFNTTSNYFPNLNSVNTNATFNASAWKEYEEHKTGPYTYARGNALAFISLPDMTNNSQALISTLNSQTDTDYLPSIYKTNKKLAQGFAKQRKIIADIFGRKDAAVAEFPISADGSYGLVGVEKPLSRGTVYIDPKNPTGPPKVLYNAFVNPIDRLVMSVGLRFFRTVWASPELASYKISETVPGAQHTSDQDIYDALLKQSMLSPTLAHPSGSCPMMPEKDGGCVNDKLMVYGTRHLSIVDASIIPIIPSCHLQATMYGIGEKAADIIKSR
>jgi|Stehi1|88125|29-612
KWKEYDYVIVGGGTAGCVLASRLSEDAGTTVLLIEAGNSHEKEYLTRIPLAWPKLLKSRVDWDYETTPQKHANDRVLPIPRGKVVGGTSSINALLFQHCAPEDFDEWVKLGAEGWSYEELRPYILKSEQFAPSPQHPGIKESDHGSNGVWKTGYVQQAPIHEHILDACEEVGVPRIPDLNTLKGPRGASTFTEYLDGKGGRHSPAKAYLTPSVVARPNLTIAVNTYTEKIIFSTTDKDSAAEPRAVGVQVSQTRNGQKWRVKAGKEVIVCCGVIATPQLLLLSGLGPSSHLSSLSPPIATIKDLPQVGLNYYDHISAGPLNIRAKPGYTFDYLNQPFSGLKAMVRWAISGTGPMAASAAPGAAFLRSDDERIPFDGKASTPLSIRDTSSGPNAPDIEILWFPVVVLGFGVPPPKGVHGVSIGALALKPESSGSVRLKTSSVYDKPLIDPNFLSSENDLNTVVRGVRFVLRLARTERMKGIFDLKPHEEDTTSYFWPGDADPDKITDEQIKAFVRRNCVAAFHPTSSCRISRTPETGAVDPTLRVHGVKGLRVCDASVFPTQMSGHPVAIVVAMAEKLADMIKRG
>jgi|Monpe1_1|92751|1-279
DHPLVITEYKLRDGTVTLDELRNNVTYANEALAQYEESRTGPYTFTPLIYGVVPLRSITNDSYMESYITKIDAVLASDNLTPLQKAQYAFYRNITVEGKAGTIGFTVVPSANPSAPPEREGSYVSVVPIGMHPFSRGSVHISSTDPLAPPVIDMGFLSNQLDKDLLVEGLKFTRTWAATAPFSDLVEAPTSPGPEATTDADFAVYLENMVAVHNHASGTTAMASRELGGVVDSRLKVYGLSNVRVVDAGVLPMLVSAAINPTVIAIAEKAADIIKADWP
>jgi|Verga1|113946|1-555
MFVDVPGLFLATLGNRDYDWVHQTVPQKGNKGKVHHLPRGKALGGSTAINYMMYVRGSSADYDDWAELTGDESWGSKEMSHYMRKHQTLEPIDEKITDRTHFPFVGEYHGTSGPSRTSFNPSSLPIEEAIIKAADDACGFSVKPKDPWSGDHIGFYNSLGSIIRTGPNKGKRSYVTRGYFEPNAKRPNLEVICESLVHKVLLDGNKATGVEFSHRDKTYQVKVNKEVIVSGGTIKSPQILELSGIGDPEILKAAGVEVKVENKGVGANCQDHAVSGAAFWLTPGELSASILAVPEAMKAAQQELMMNQTGPLTCASLVQGFFPYKLFATPEQLKETVESIRNTPTTSDFHKKQLEQVIRHLESDKSANLQIVLLGSAGDFEKGVHDQSRLFKLELGPEGNCSISIALCLQYPVSRGSIHITSNDPTKDPAIDPGYMSHPADKHVMAVGFGMVDKLSKSKYVADKIASRIWPAKEVDLSDVKQIEQQMEEVVLGEYHICGSVAMGDALDSHLRVKGAEGIRVIDASAFPNNVSGNICSSVYALAEKGADIIKRDNG
>jgi|PenchWisc1_1|145896|23-592
SQSTYDYVVVGGGTSGLVVANRLSEQKNTTVLVVEAGGSVYNNPNVTDTLGYGKAFGTDIDWAYETTDQEYAGGSSQILRAGKALGGTSTINGLVYLRAQAAQIDAWEAIGNKGWNWKTLLPYFKKGEQLQDPAKYPVLDGSGITFDPAYHGFTGPLKVGWPSNQLNDGLAQKLNATYQNLDVPVQFNRDPNSGDMVGYSLYPKTLDYQLNIREDAARAYYYPYQNRTNLHVWLNTHANKITWKDGHEATADGVEVTLSNGKTTVVKASREVILAAGALKSPVLLELSGVGNPDILSMYGITTKVNLPTVGENLQDQMNNGLQFESKKSHADGKSTDYVSYPSAPQLFPNSTALGADLLRKLPAYAAQVASANGNVTKASDIYRFFKIQWDLIFKDGIPVAEILLSPSGNVYSSEYWGSVPFSRGSIHLSSADPTAAAIIDPKYFMLDFDFEAQVQAARFIREVFNTEPLGDTAGSETTPGLSAVPADADDEAWADFIKGKYRSNFHPITTAAMLPKEIGGVVDTSLKVYGTSNVRVVDASIMPFQVCGHLQSTVYAVAERAADIIKGQL
>jgi|PleosPC9_1|114510|29-577
LNQQYDFIVVGGGTAGNVLANRLSQDEGTSVLLIEAGGQNDALELEVPYLWPGLLGSAYDWNSTSTPQAALDGRTIGISRGFVLGGTSSINAMLYTRGSSDNYNNIATLVGDEGWSWNSLQPYIHEDATQIDTISVTPPQYIQPIDDRVIETTAVNSEFPYNAAPNAGDQVGMGWSESTIDTNGRRISSATAYLTPAVVNRPNLDILLHSQVTRLLSTDPTDATKFTAVEFVESVNRVPGAARAVSATKEIILSAGTFGTPPILLHSGVGDAADLTPFGITPVHQLPSVGKNLTDHLLIGTAWFANSTDTYETVKRNATLQAELLEQWQQTGTGAYVNAGIDHVGCIRIAPDSSIFQTVPDPAGPNTGHFEFYITNGNVFGPPGLESDNFIAADPAVLSPLSRGSLTLLSADPLAAPSIDPAYMTHPWDLFVIGEAVRSAQRFFSSAPWNGYVLGRAGDFAALDIDDDDALHAFLRANVASGQHPVGTASMSPRGASWGVVDPDLKVKGLNGLRIVDASVIPLIPAAHTQAMVYIYAERAADIIKAEGS
>jgi|Exigl1|464555|37-638
AKSSYDYIVVGAGQAGVVIAARLSEDSSKSVLLVEYGYIDNTPSQIEPSSATSYAQRNLYNLTAVVQPGLNNVANSTVYAAAVVGGGSTINGMMLDRAAPLDYDNWYTCPALLSTVTEAFSTSRAKLNNSGWGFNDLLPYFKKSMQLTPPRSDIASDFNITYDLSAYGSNSPIQLSYPTYQYPGTKIQYQGIIQAGVAPQKEGGLNGYGLFWYPGALDPVKVQRSYAVNGYYTPVASRSNLQLLTGYRVNEVQFDSSKRATGVTIQARGTPDGQNVQVVGATTEVVLTAGYLHTPQILQRSGVGAASLLQRANIPVVVDLPGVGSNFQDHASASASWRFATDANPNPTSLYTNTTFMQWADQLWAANRTGPRSMGVGNVGAWIPLSVLASDSSSIISQVQAQNASQYLPSTYTPELLAGFQAQRDLLVTSYGSLQAGVIELPFSGSGSASLSLEHPLSRGTITINTSNKYAEPVVDYQTFVNPVDPLIVARSFTFVRKWMNTTAMRQLSPSETSPGSTLTTDAQLISAARSGTRASTAHGCCTAPMQPRNLGGVVGPDLLVYGVTGLSVGDISIIPLIPAAHTCATVYGIAEKAADLIKARA
>jgi|Sisni1|509963|11-593
TRRTYDYIVIGGGSTGLVVAARLAEDPSVQVGIIEAGPYHKDDPRVTIPGYFGKTLGDPSFDWMFESTPQTHLDNRILPLARGRTLGGTSTINSMTWARASKADYAALVELGNKGWSWEDWLPYFLRSESMPEAYVKGSREEKEDLAAYDANEGVHSSEGRVKLGYVPWFGDTHRPFFRALEGLGVPSNPSSGSGANTGNFTLVTSIDPKSATRSNATSAYYEPSSQSSNLHLITGAHVTRILLDGPERSEGNVGGKGEARAVGVEFEFGDAQDGGEEGSYMSPVILEQSGIGSPSLLKSLGITPLVDLPGVGENLQDHPLVPMSYELKDSKTITGDLLRDPAFAAKELEYYQKTRKGQYASIHSAFSLLPLQHLMTPPQISAVARSIDPVRLSAGNGGRGGKGKRYEIQRRWIEDPTHANIELMHVPEYCAFGAGPPKKEGRYVSILVVLMHALSKGSVHASSKKSRARPVINPAFLSHPSDMTMLAHGVRFAHRVAGTSPLGDLISSPSHPTAEELASGGGGLEGYIKKLVESGHHPIGSCSMLPRRDGGVVDERLKVYGTSNIRFVPPFPSSARTDDFVW
>jgi|Cadsp1|564534|34-616
SFSSYEYVIVGGGTSGLVVANRLSENPSTRSRKRVDDQNEDFITIPAISSGNIPALGEGPRGSKYDWNLTGIPQADLQGRSVPTPAGKVVGGGTVLNGMVFHRGSKSDYDRWEELGNPGWSFNGLLPYFKKSETFTPPDPDLADWQIKYNLASHGFKGFVQSSFSRFVWPSTKNYIKSMLELNIPVLRDPAGGNTTGASWFTLSLDPKDENRSTAEGFYTPQRPNLHLLTQHQVTKLQMDSKGSRTAVMGVEYSSGENEKKYSVSASKDVILAAGTLHTPQILQLSGIGDIRHLSSVGIKTVVDLPGVGANYQDHLLLVTAQSIEVSINTGNFTNATWNAEQRALYDQQRKGPYTTVGGNVFAFLPLSTISNNTAAIIAQANAQSPEQYLAPNTHPSIISGFAAQKALLTRGLPSPAVADLEFIFGDSIIIPGLHQPYSRGSVFINSTSAFEPPVIHPRYLSNPIDAARLIEGVRYVRKIQATNALQEIKVQDLFPGPTTQTDEQLAAFVVAGVDTLHHHSGTASMIPKKLGGVVDSKLRVYGVEGLRVVDASVFPMVPAAHIQATVYAVAEKAADIIKSSDK
>jgi|Lacbi2|582962|29-596
PHLTYDYVIVGAGTAGNVIASRLSENSLYSILVLEAGISAEDDLATIVPLLIPTLPPNSPHDWNYTITPQSGLDGRAFPYRRGRLLGGSSTINFMIHQYGSSEDFDKIAEITNDVGWKWDSLKQHIEKHEKIVPPADGHNTSSQYVPAIHSTNGIMPVSLAGRSQSIDARVIATTKEMPHDFPFNKDMGGGDVLGLGWIQSSIGGGKRSSSATSYLAAAINRPNVHVLINAQVTKLLHTGSLSAVPSFRAVQFARKPGAPQTVVKARKEIILSAGSIGTPQILLLSGIGPKAELQALNIPVVVDNPSVGQNLSDHIWVPNNYKVRDEDSLDDFFRDPLRFSSAMKEWHARKTGIFAGGITNNLGFFRLPSNASIFSTTRDPASGLNSAHWEMVVANFYLNYKPGVVEPVNGSYMTIQSALISSTSRGAVKLISADPFAHPLINPNYLTTPFDIFTMREAVKATKRFVSADAWRDYIESPVGGVVGTEDADIDAYVRDQALSMLHATGTASISPKGASWGVVEPDLKVKGVDGVRIVDASILPFPPSAHTQGPVYLIAERASQLIVGEN
>jgi|Aurpu_var_sub1|107064|2-525
FEINSAPQENLQNQTFVAYAGKVLGGGSIVNGMGYDRGTQPDYDAWGELGNDGWNWSNLLTYFKKSSTFTPNKQGTLDKYNYTYDLSAYGSGPVQVSLPEWQYPEMPTFWDAMDEMNINKVQEGALGEPGSFWVAATTDPKYQTRSSARTAYYDPIASRSNLKVVTGVQVQEIVFSTLTAKGVKLLDRDTGKTYTAYADMELILAAGAIHTPQILQLSGVGPASVLKAAGVKVKVDLPGVGNNFQDHPTAYLMYNFNNDTIPNTNSLTNNATFNATSYDEYVTNKTGPYTQAHGNGAAFLPLTKIAPDFYESIVEKLGAQNATAYLPEMYSAYPELVAGYEAQRKIQIEQFSSDAASMYEFSFQGGGFAITALQKPTSRGTVYIDPTNPSGEPIVDYHGLQNPVDMDLLLASIRYTRQIYNTSALSVFEPVEIAPGAQFQTDDELKAQIASGLVYPTFAHPASSCAMMPRNMGGVVDSGLQVYGIKKVTIVDASIMPMIPGTHLQATVYAVAEKAADIIKARHG
>jgi|Laesu1|726731|12-604
AGISFDYVIIGGGTAGLALANRLSENPRVSIAVLEAGKAHIDDPLITKPDGWLEQFMNPEYDWAFPVVPQTHAGGQSMPWNRGKGLGGSSAMNLMGWTRPQHDEFDAIERLGNLGWNFDRFCMYSQKSERFMSPDVMKSQKDYRDLFVKESIGTDGPIPLSFARMSVGVEYELQQSLEKNGVSTVADMLGGELLGTTKIISSIEPANETRAYSASHYLFPVLEERPNLKVLSEAYVTKIVTQKESEEIVATNVEFEHGGALHRVHVRLEVILSAGTIKSPNILELSGIGDRAILEPLGIPVVHNLPAVGTNIQDHVTHPGLVFDMRGDRNIVTGDLMKDSTFQDKLKELYPDAVGPLSLAWTSITYLSLQGISDRADTIISMQAAKVKQGGAEYPPGLNEQYQLQLELLRNPQVPDVELMLFPFSPFRPNTSGIPRLALLPVLSHPFSRGTIHISSADPKAAPIIDPHYYEQEVDLEIMLEGLKFARNVSQTEPFKDLISVELLPGPNVTDENQLREHVRARFGTAWHAVGSLSMSPKDKGGVVDPNFKIYGTKNIRVVDLSIFPLEPAAHPQVLAYGIAEMAADVIKGMKYA
>jgi|Exode1|7205|52-641
SAQCYDYIIVGGGLTGLVAANRLSENGRSSVLVLEYGPFDRSNKTLWPVNAQSLNLADMFNITSAPEPAMGGQRYSVRAGSVPGGGSTVNGMELDRASAADYDSWEQLGNPGWGWKGLFPYFKKSTDFTPPTPEIQAKYNYSWDESAYGNGPLQASFPDFQYPDNYPFFDAFAELNIPWVKEHAAGNAVGYFWTPASLDPKKKTRSSSLNAYYDPVSGRRNLNMLTEHQVTEVLFKNSRSLEAVGVKAINRKTGKEVQFRANKEVILAAGAVHTPQILQLSGIGPKDVLQAAGVKVKLDFPAVGSNFQDHPVAYLNWNLTNTFPYPGILTANQTYYQEALALYLYHLTGPFTKAQGSSTGFLSLPMLTDKTSSLLADLSAQDATSYLPSAYAANKELLAGYLAQRKILVNQLGAGSVAVLELPFSGAGSMPNAVEKPLSRGTVYLNATNPRGEPVVTHYAFQNPFDKSQLYAMVEFTRKLMATDAVKSLNPVETIPGPQYQTQDEVFNALAAGRTAFGSPALAPTFAHPSGTCPMMPRKIGGVVGPDLLVYGTRKLSVIDSSILPIIPAAHLQASLYAVGEKAADIIKGR
>jgi|Aspnov1|468984|34-614
NDETFDYVVVGGGTAGVTLAVRLAEQRLRVALVEAGETYELRFPIAAIPGAASIGVGSDIESTTPIDWKFVARNVTGANHRDIHYPRGKCLGGSSALNFMAYQRPTRESMQLWADLVQDQSYTFDNTLPYYQKTVQFTPPDTLRRAANATAQYHPDAFAREGQRPLHVSYPVYAMPFSSWMKLGVEEVGINETLDFNSGSLFGAQYGSFTIRPSDETRSSSQAAFLSPLPSSTYLKIYQGTMAKRMLFNPQKQASGVQVSDLLRTFTLNAKREVIISAGVFHTPQLLMVSGVGPADTLSEHGIDIVQNAPGVGQNMWDHVFFGPTYQVALETFTRVPTDLGYLASQMAQYIFSHGGVLTSPVIDYLAFEKIPNPFRLNFSVQTIRDLSWFSDDWPEIEYISSAAYVGNSSNPVFSQPSGGRQYATILGTLVAPTSRGNVTIASNDTSDLPIINPNWLSTEADQQIAIAAYKRIRDMFHSKAMAPIVVGDEYFPGSQYQTDAEILEVIRNTVMTIYHAACTCKMGTGDDPMAVLDSQARVVGVDRLRVVDASAFPILPPGHPQATVYMLAEKIASDIIASLA
>Acral2p4_005375|38-607
DDEYDYVIVGAGTAGLTVADRLSADGKYTVLVIEYCHLVSDEVIEAGNGRNFDDPGIQYNITSVPQPDMNNRRQFVWIGCCVGGSSAINGMVAVRGTRTEYDAWAELGGPDSTWNWDGVLPYFKRAMHFTPPEEQLAETFNITWDPNAWGQDEDTKVYASFPTYQNPRLIPMYKAMAKMPRMDVPLDGAGGENGLYWYPSSLDPETYRRSYARTGHYDEQIERDNYHLITRQKVRRVLFECDGTTARGVEFFSRDDPDEVVRVRARKEVIISAGTVHTPQILQLSGIGPRPLLEEAGIPVRVELPGVGQNFQDHAYLSVGYAWGRGGGPPAPEVPQLGDPRTVSSPNLGAWIGLPTMTEDFEDIAARYEAQDPAAYLPEGTDPTVIAGYAEFQRVHAKLLRSKNTNLMWFPLSGGPGGIVMSMHIVSHGTININATDPEASPVVDYRALSNPTDMDIMVENIEYMRKYMASPDFAAYQPRETSPGAHVTGEALRDWIRQTYIPTNFHPIATAAMKPRELGGVVDDELRVHGTSKLRVVDGSIMPLLPGANTQQPVYMVAEKAVDFIKAAQ
>jgi|Aspbom1|10126|41-627
ADATFDYVVVGGGTAGLTIASRLAQRGSNQSVAVVEAGGFYEVDNGNLSVIPTYCTYFTGWSPDNYQPLVDWGITTEPQPGTSNRAHHYPRGKTLGGSSARNYMLYQRPTSDSMQKWADEVGDQSYTFANMLPFFKKSGHYTPPDQAAYTDLSNTQATEAFSPSGGPLEISFSNEVDQFGTYARKAFVGLGMDQIDGFNSGKLLGSAYATSTIDPKNAHRSSSESSFLQAALNDGADLMVYKNTLGQKIVFDSNNVATGVQVSTGGTFGTRPVNFTLTARKEVILSAGALQSPQLLMVSGIGPCDEFSELRIPCISNLPGVGKNMQDHVMFGSSHRVDVQTASAFSNKTLVEQFTQQYLQNASGPLSIFSSSYYGWEKLPEPYRSQLSNQSTQALSAIPNDWPELEWLTVAAYLGDGSNRETADPADGYNYGTIATAIVAPQSRGTVSLAGPDMNTLPVVDPQWLVNPTDMELAIQGFKRGRQVWEKLAELGVADPVEHYPGTNVTTDEQIREFISRTSTTVYHASSTCKMGQKEDLMAVLDSNARVYGVQGLRVVDASSFPFLPPGHPQSVVYALAEKIADDILST
>jgi|Psehu1|52|32-610
NANHYDFVIVGGGTAGCVLASRLTEDPSISVLVLEAGPTNNVLPAKAPLLFNKLFKTERDWDYTTVPQPKVANRELYWPRGRMLGGSSSMNAMIYHHGSYSDFDEWAEKLGCKGWSYADLAPYFRKSEGCVPKNGFDAKDRGTTGPWKTGHSFFSDMGKDGFLKACEQVGIPFSPDINTPRGTEGITNTMTFIDQKGLRSSAATAYLTPDVLARSNLTVALAATVTRIVFDKSAGTPRATGVVLQTTTGGSLYAVGATRKVVLAAGSINTPQILMLNGIGPSSSLKALSIPTVRVNEHVGAHLKDHFCTSGLLLKAKPGYTFDYLNTTIKAVPALVRWLSFGTGPISSNIAEAAAFIRSNDERLPTGSSAASARYHGSQGVGPDLEIIGAPVAYIDHGFTPAPPGVDIFSLVPIGLRPQSEGFVSIKSKDPFEKAVVDPRYWSDADDNDRKVLLAGLRVCIAITHAEALQPFLEPVEPSNDPDNMFWPWCAPKDAVISDEDLLNWMSRTAFTLYHPVGTARMSAKADDGVVDLDLNVYGVKGLAVCDASIFPQQISGHPTAPIIAIAEKAAELFAKSAS
>jgi|Armosto1|266621|27-414
PTKHFHYIIIGGNVLANRLTEEPHISVLVLEAGESTADVLLSQVPFFSSGLRGSPLDWNFTTTEQLGLNGRAIHFSRGFGLGGSSAINGMSYMRGSSQDYDRYARISGDPIWGWDALQPYMRKNERFVAPADHHNITDQFNPAVHGFNGVTYVSRPGYPRATDKRVLQTTAEFPTTFPFNLDYNSGYQLGVGWAPLTVGNGTRSRSQTSYLGPEYIDRPNLYVLVRAHVTRILDTKNISKLPTFNAVESTQDSGATKHVLAPKSLKEIILSAGSIGTPHILLHSGIGNSNELAALGIVSTHHLPDVGKNLSDQVLWNIPFTVNDTNTIENIYYRNITFQETLAEWKSNRTGFLTVGIANQRGFLRIPEYAGILDEEPCAGNETAHYEL
>jgi|Copci_AmutBmut1|372581|9-578;jgi|Copci1|8354|9-578
AMVEYDFVIVGGGNAGCVVANRLSENPKFNVLVIEAGPRFRASYEGVLDAQVPGFLPALLQNSTYDYNYTSVAQSQLNDRRLGLPRARLLGGSSSHNGMLYTRGSSSDYDRWAAVTGDAGWSWKKLLPYIFRNEKWVKPNRDIDIEGMYDPRSHSYKGMTFVSLPSFPDAIDAKVEQAARELGGEWSWNVDTNSGDSLGVGWGQYTIGNGERSSAAAAYLSQKYVKRKNLHVLVNHRVTKVTPASGGATTPVQKVTARKEVILSAGAFGTPQILLLSGIGDTAELNEVGIEPKVHLPSVGKNLTEQPLLPLIWQLGINGTFDTCAGPFPHLCLDFDRLPDPALRTQTEWFREWKTSRTGPLTFLNVNTVAWTRLPDDSPVYAQYPDPSSGRNTPQLEIQFVGTGLYPTPGPNILLAAVLVTPGFESRGSVKLNSTNIYDSPLIDLGLMKSGFDWYGLREAVRASRRFFAAPAWQDYQLTLLPPFDTDNDEQLDEGIRDLVTGALHPVGSASMSPKGAQWGVVDPDLRVKKVRGLRIVDASVMPYITSGHTQAPVYAIAERAADLIKQYWA
>jgi|Amamu1|130504|4-586
[truncated: 2,277,852 more chars]
