# Supplementary material for: Substrate specificity mapping of fungal CAZy AA3_2 oxidoreductases
Source: Biotechnol Biofuels Bioprod. 2024 Mar 27;17:47. doi: 10.1186/s13068-024-02491-8 (PMC10967070; doi:10.1186/s13068-024-02491-8)
Supplement: Supplementary file 4 — Additional file 4: The txt file containing the cluster information of all fungal AA3_2 sequences. [file 13068_2024_2491_MOESM4_ESM.txt]

Protein_sequence	Subgroup
Theau2p4_006922	N
jgi|Monpe1_1|85959	N
jgi|Monpe1_1|85959	N
Theau2p4_002903	N
jgi|Monpe1_1|92351	N
jgi|Stehi1|60900	N
jgi|Melli1|203403	N
jgi|Hisca1|8277	N
jgi|Phlcen1|2957	N
jgi|Aspor1|4806	N
jgi|Macph1|11281	N
jgi|HypEC38_3|406641	N
jgi|Diaam1|405	N
jgi|Diaam1|166	N
jgi|Monpe1_1|86974	N
jgi|Sphst1|69653	N
jgi|Pendec1|6403	N
jgi|Stehi1|94721	N
jgi|Monpe1_1|83999	N
jgi|Punst1|147031	N
jgi|Cocvi1|16209	N
Acrth2p7_019457	N
jgi|Phach1|1909	N
jgi|Monpe1_1|92751	N
jgi|Croqu1|134149	N
jgi|Tubme1|4467	N
jgi|Pyrco1|5398	N
jgi|Ompol1|4749	N
jgi|HypCI4A_1|268228	N
jgi|Phaca1|206165	N
jgi|Zymps1|805496	N
jgi|Dicsq1|171274	N
Stith2p7_021007	N
jgi|Monpe1_1|87478	N
jgi|Ganpr1|106617	N
jgi|Macph1|12247	N
jgi|Aurde3_1|1369064	N
jgi|Lacam2|14949	N
jgi|Ganpr1|52494	N
Acrth2p7_019945	N
jgi|Mucci2|155577	N
jgi|Cadsp1|401170	N
jgi|Gymlu1|249399	N
jgi|Pyrsp1|582705	N
Stith2p7_008418	N
jgi|Phaca1|186890	N
jgi|Serla_varsha1|28160	N
jgi|Dipse1|3901	N
jgi|Dicsq1|175107	N
jgi|Aciri1_meta|99516	N
jgi|Sphst1|192065	N
jgi|Diaam1|5573	N
jgi|Botci1|12510	N
jgi|Gloin1|29354	N
jgi|Armosto1|251009	N
jgi|Pyrco1|784	N
jgi|Gloin1|167774	N
jgi|Acain1|266858	N
jgi|Gloin1|23418	N
jgi|Monpe1_1|91822	N
Stith2p7_020900	N
jgi|Schco3|2592894	N
jgi|Monpe1_1|92379	N
jgi|Mycgr3|93408	N
Talem1p7_017810	N
jgi|Gloin1|14584	N
jgi|Eutla1|92	N
jgi|Pucst1|489745	N
jgi|Monpe1_1|85959	N
jgi|Monpe1_1|85959	N
Talem1p7_013017	N
jgi|Tulca1|175392	N
jgi|PenchWisc1_1|1415294	N
jgi|Copci_AmutBmut1|380941	N
jgi|Copci_AmutBmut1|504283;jgi|Copci1|7291	N
Acrth2p7_014964	N
jgi|Aurpu_var_pul1|216002	N
jgi|Monpe1_1|82652	N
jgi|Aspca3|10949	N
jgi|Aurde3_1|70831	N
jgi|Phlcen1|2958	N
jgi|Mycfi2|75362	N
jgi|Sphst1|39261	N
jgi|Sphst1|39261	N
jgi|Rhyru1_1|117104	N
jgi|Cypeu1|112079	N
jgi|Monpe1_1|86017	N
jgi|Lipst1_1|69490	N
jgi|Conco1|22578	N
jgi|Punst1|101864	N
Paeby1p7_005920	N
jgi|Psicub1_1|61798	N
jgi|Psicub1_1|61798	N
jgi|Monpe1_1|88805	N
jgi|Monpe1_1|83478	N
jgi|Macph1|9287	N
jgi|Pucst1|495269	N
AB00466.1	N
jgi|Leugo1_1|52569	N
jgi|Pucst1|502221	N
jgi|Armga1|872053	N
jgi|Monpe1_1|87311	N
jgi|Jaaar1|199291	N
jgi|Armga1|1129433	N
Aspni3p7_006675	N
Paeby1p7_004672	N
jgi|Sphst1|271451	N
jgi|Pycci1|3639	N
Chaol2p7_009324	N
jgi|Clafu1|193968	N
jgi|Ricme1|734644	N
jgi|Neopa1|9315	N
jgi|Melva1|553319	N
jgi|Monpe1_1|87698	N
jgi|Gloin1|326946	N
Talem1p7_005766	N
jgi|EndpusZ1|6902	N
jgi|Cadsp1|623884	N
jgi|Pisti1|500893	N
jgi|Obbri1|829135	N
jgi|Cloaq1|589752	N
jgi|Cenge3|733301	N
jgi|Conap1|98747	N
jgi|Pensub1|11837	N
jgi|Cersp1|234461	N
jgi|Monpe1_1|89371	N
jgi|Zymar1|774031	N
jgi|Monpe1_1|86583	N
jgi|Diaam1|6783	N
jgi|Copci_AmutBmut1|377865;jgi|Copci1|7298	N
jgi|Copci_AmutBmut1|377865;jgi|Copci1|7298	N
jgi|Monpe1_1|83724	N
jgi|Aurde3_1|1309859	N
jgi|Ustma2_2|11410	N
jgi|Phaca1|99178	N
jgi|Aspor1|5638	N
jgi|Leugo1_1|53396	N
Psehe2p4_005361	N
jgi|Leugo1_1|53420	N
jgi|Armcep1|22297	N
jgi|Clafu1|190985	N
jgi|Fibsp1|853089	N
AB00093.1	N
jgi|Diaam1|167	N
Paeby1p7_015601	N
jgi|Eutla1|3181	N
jgi|Monpe1_1|85546	N
jgi|Tubme1|4369	N
jgi|Veral1|5493	N
jgi|Neopa1|177	N
jgi|Jamsp1|216808	N
jgi|PleosPC9_1|127507	I
jgi|Penth1|174613	I
jgi|Colhig2|6708	I
jgi|Pyrtt1|1213	I
jgi|Claca1|108816	I
jgi|Conpu1|131544	I
jgi|Neopa1|10280	I
jgi|Walic1|3307	I
jgi|Claca1|113013	I
jgi|Phlbr1|158156	I
jgi|Cocsa1|142947	I
jgi|Clafu1|194977	I
jgi|Pyrsp1|594048	I
jgi|Colgr1|5382	I
jgi|Phlgi1|240599	I
jgi|Claps1|4913	I
jgi|Monha1|9602	I
jgi|Pench1|85421	I
jgi|Mycgr3|72806	I
jgi|Laesu1|764583	I
jgi|Penita1|1707	I
jgi|Penpol1|6769	I
jgi|Phisc1|616861	I
jgi|Botci1|1782	I
jgi|Aspfl1|34486	I
Psehe2p4_000193	I
jgi|Psicub1_1|91873	I
jgi|Phisc1|765646	I
jgi|Rhyru1_1|113198	I
jgi|Exome1|111616;jgi|Exome1|111617	I
jgi|SerlaS7_3_2|161320	I
jgi|Aspnid1|9610	I
jgi|Calco1|363484	I
NRRL3_11378;Aspni3p7_018435;jgi|Aspni7|1168988	I
jgi|Asptaic1|172891	I
jgi|Pycci1|6008	I
Phach2p7022449	I
jgi|Triha1|486877	I
Paeby1p7_017289	I
jgi|Mycgr3|100791	I
jgi|Gansp1|118098	I
jgi|Claim1|143330	I
jgi|DalEC12_1|383379	I
jgi|Aspka1_1|22109;jgi|Aspfo1|120389	I
jgi|Daequ1|768400	I
jgi|PenchWisc1_1|148134	I
Paeby1p7_014339	I
Malci1p7_013611	I
jgi|Colto1|8137	I
jgi|Hyspu1_1|120227	I
jgi|Pseve2|526529	I
jgi|Aspwe1|48429	I
jgi|Fusgr1|12684	I
jgi|DalEC12_1|374930	I
jgi|Schco3|2610771	I
jgi|Armga1|1086568	I
jgi|Bjead1_1|40886	I
jgi|Neopa1|9154	I
jgi|Colfi1|286724	I
jgi|Fusox2|19030	I
jgi|Aspste1|447942	I
jgi|Triat2|300982	I
jgi|Aspni_DSM_1|165030	I
jgi|Penant1|4993	I
jgi|Exigl1|683247	I
jgi|Colfi1|275947	I
jgi|Pilcr1|128252	I
jgi|Armosto1|256387	I
jgi|Claba1|128206	I
jgi|Verga1|124701	I
jgi|Stehi1|118344	I
jgi|Perma1|526760	I
jgi|Gymlu1|265373	I
jgi|Fomme1|170198	I
jgi|Bjead1_1|136631	I
jgi|Clafu1|184728	I
jgi|Oidma1|172355	I
jgi|Horwer1|8230	I
jgi|Conlig1|687945	I
jgi|Gansp1|112918	I
jgi|Tilan2|268392	I
jgi|Stano2|8175	I
jgi|Gymlu1|240944	I
jgi|Pycci1|4477|1009-1602	I
jgi|Rhodsp1|59535	I
jgi|PosplRSB12_1|1147318	I
jgi|Phlcen1|6907	I
jgi|Dipse1|3167	I
jgi|Aspni_DSM_1|156565	I
jgi|Coclu2|110201	I
jgi|Triha1|91657	I
jgi|Pencop1|4873	I
PTRG_06749	I
jgi|Phaca1|250247	I
jgi|Phisc1|598208	I
jgi|Eutla1|11463	I
jgi|Aspuda1|4753	I
jgi|Phchr2|2988597	I
jgi|Armosto1|264864	I
jgi|Penita1|2723	I
jgi|Cylto1|381011	I
jgi|Amath1|6763	I
jgi|Wolco1|28904	I
Thiau2p7_023477	I
jgi|Melva1|476475	I
jgi|Fibsp1|767045	I
jgi|Aspca3|203112	I
jgi|Trave1|45355	I
jgi|Penpol1|1881	I
jgi|Bauco1|122838	I
jgi|Exoxe1|136997;jgi|Exoxe1|136998	I
jgi|Aspac1|1903391	I
jgi|Exigl1|780695	I
jgi|PenchWisc1_1|141085	I
jgi|Claps1|576	I
jgi|Zymar1|768935	I
jgi|Metac1|5829	I
jgi|Cocvi1|30914;jgi|Cocca1|3928	I
jgi|Aspfo1|51957	I
jgi|Aspka1_1|17206	I
jgi|Phlgi1|236503	I
jgi|Rhyru1_1|110457	I
jgi|Cadsp1|468592	I
jgi|Aurde3_1|1248956	I
jgi|Armga1|1080073	I
jgi|Conlig1|590359	I
jgi|Schpa1|255300	I
Psehe2p4_007788	I
jgi|Ompol1|25312	I
jgi|Phaca1|211701	I
jgi|TriviGv29_8_2|71023	I
jgi|Aurpu_var_nam1|43322	I
AB05218.1	I
jgi|Pycci1|1564	I
jgi|Aspcam1|279498	I
jgi|Exool1|136782	I
jgi|Tulca1|235463	I
jgi|Ustsp1|370424	I
jgi|Rhyru1_1|116904	I
jgi|Conol1|989309	I
jgi|Fibsp1|1041054	I
jgi|Phlgi1|240805	I
jgi|Exosi1|113314	I
jgi|Aspcl1|6343	I
jgi|Oidma1|46824	I
jgi|Claps1|8088	I
jgi|Claba1|129208	I
jgi|HypEC38_3|415448	I
jgi|Clasph1|3967	I
jgi|Exool1|133044;jgi|Exool1|133045;jgi|Exool1|133046;jgi|Exool1|133047;jgi|Exool1|133048	I
jgi|Claye1|5626	I
jgi|Armost1|916528	I
jgi|Sepmu1|151105	I
Pleos_PC15_2p4_010669;jgi|PleosPC15_2|162754	I
jgi|Eutla1|1407	I
jgi|Aspsy1|51043	I
jgi|Aciri1_meta|90971	I
jgi|Ricme1|582178	I
jgi|Aspnov1|397293	I
jgi|Verga1|113946	I
jgi|Sisni1|509963	I
jgi|Laesu1|726731	I
jgi|Amamu1|130504	I
jgi|Amath1|6212	I
jgi|Capcor1|4837	I
jgi|Aurpu_var_pul1|286370	I
jgi|SerlaS7_9_2|1089381;jgi|SerlaS7_3_2|190954	I
jgi|Conpu1|128894	I
jgi|Neucr2|8854	I
jgi|Botbo1|35960	I
jgi|Melva1|420653	I
jgi|Suibr2|836368	I
jgi|Trias1|43362	I
jgi|Corca1|496749	I
jgi|Ustma2_2|8593	I
jgi|Aurpu_var_mel1|67358	I
jgi|Clasph1|4466	I
jgi|Verda1|7861	I
jgi|Trias1|148044	I
jgi|Colgr1|6140	I
jgi|Rhivi1|725076	I
jgi|Armcep1|6600	I
jgi|Dicsq1|62519	I
jgi|Rhyru1_1|110331	I
jgi|Pilcr1|199918	I
jgi|Aspte1|8415	I
jgi|Laesu1|726723	I
jgi|Botbo1|27541	I
jgi|Colto1|11186	I
jgi|Phlbr1|142428	I
jgi|Pendec1|2977	I
jgi|Altal1|968034	I
jgi|Hetan2|442228	I
Glotr1p4_010571	I
jgi|Ricme1|684381	I
jgi|Volvo1|114963	I
jgi|Ricme1|583880	I
jgi|Sebve1|290573	I
jgi|Neucr_trp3_1|8854	I
jgi|Pocchl1|13842	I
jgi|Asptaic1|161540	I
jgi|Plicr1|175951	I
jgi|Aurde3_1|1331688	I
jgi|Phisc1|635790	I
jgi|Rhodsp1|272833	I
jgi|Aurde3_1|1222579	I
jgi|Parsp1|1193046	I
jgi|Schpa1|1000803	I
jgi|Aspcand1|130476	I
jgi|Penvul1|6174	I
jgi|Tilwa1|341965	I
jgi|Aspbr1|194362	I
jgi|Phisc1|628233	I
jgi|Plicr1|43712	I
jgi|Fonmu1|10905	I
jgi|Calco1|520959	I
jgi|Macph1|2566	I
jgi|Aurde3_1|1359580	I
Amore2p4_005937;jgi|Amore1|57262	I
jgi|Trave1|148548	I
jgi|Clasph1|315	I
jgi|Cersu1|91114	I
Phach2p7023763	I
jgi|Aspcand1|98638	I
jgi|Rhyru1_1|116233	I
jgi|Stehi1|160778	I
Phach2p7007337;jgi|Phchr2|3031630	I
jgi|EndpusZ1|8402	I
jgi|Hisca1|1977	I
jgi|Penste1|10222	I
jgi|Spore1|4558	I
jgi|Fusfu1|14483	I
jgi|Cocvi1|17444	I
jgi|Armcep1|7755	I
jgi|Aspca3|202445	I
jgi|Phlbr1|142427	I
jgi|Ompol1|4783	I
jgi|Psean1_1|82389	I
jgi|Pencop1|5964	I
jgi|Stely1|1840	I
jgi|Pycci1|1065	I
jgi|Psehu1|3153	I
jgi|Oidma1|102060	I
jgi|Phaca1|132105	I
jgi|HypCO275_1|395472	I
jgi|Sphst1|239076	I
jgi|Conol1|921835	I
jgi|Colfi1|278187	I
jgi|Phlgi1|128561	I
jgi|Trigam1|9494	I
jgi|Aspfo1|205740	I
jgi|Glotr1_1|130914	I
jgi|Armme1_1|3979	I
jgi|Pilcr1|83664	I
jgi|Aurpu_var_pul1|166330	I
jgi|Cersu1|911138	I
jgi|Obbri1|840330	I
jgi|Armcep1|8936	I
jgi|Pencop1|6197	I
jgi|Sphst1|781473	I
jgi|Venin1|25241	I
jgi|Glost2|400260	I
jgi|Armme1_1|8393	I
jgi|Capcor1|8482	I
jgi|Claps1|2300	I
jgi|Sphst1|34361	I
jgi|Necha2|95080	I
jgi|Punst1|126273	I
jgi|Fibsp1|921585	I
Stith2p7_003910	I
jgi|Byssp1|3659	I
jgi|Exosi1|122090	I
jgi|Phaca1|262842	I
jgi|Melbi2|656270	I
jgi|Rhier1|587045	I
jgi|Zymbr1|749	I
Amore2p4_006652;jgi|Amore1|35707	I
jgi|Phlbr1|149411	I
jgi|Phlbr1|149411	I
jgi|Exigl1|752890	I
jgi|Hetan2|63458	I
jgi|Sphst1|266040	I
jgi|Hetan2|103734	I
jgi|Podan3|207952	I
jgi|Podan3|202846	I
jgi|Sphst1|30323	I
jgi|Aspor1|4347	I
jgi|PleosPC9_1|82668	I
jgi|Venpi1|216160	I
jgi|Conlig1|630638	I
jgi|HypEC38_3|392959	I
jgi|Hetan2|174960	I
jgi|Sisni1|480444	I
jgi|Glalo1|3636	I
jgi|Serla_varsha1|43309	I
jgi|Hetan2|107764	I
jgi|Neopa1|1543	I
jgi|Aurpu_var_pul1|204761	I
jgi|Asptu1|129845	I
jgi|Sphst1|779249	I
jgi|Aspfl1|33709	I
jgi|Fibsp1|864107	I
jgi|Daequ1|770486	I
jgi|Cylto1|451493	I
jgi|Leugo1_1|50306	I
jgi|Aspfl1|34351	I
jgi|Pensub1|11083	I
jgi|Pengri1|600	I
jgi|Phlbr1|156514	I
jgi|Volvo1|115123	I
jgi|Trilo3|1435889	I
jgi|Jamsp1|227152	I
jgi|Armcep1|143728	I
jgi|Exoaq1|3878	I
jgi|Botbo1|51464	I
jgi|Aspni_DSM_1|162084	I
jgi|Oidma1|142947	I
jgi|Fompi3|142301	I
jgi|Perma1|653991	I
jgi|Rhiso1|11255	I
jgi|Triat2|300194	I
jgi|Bauco1|24578	I
jgi|Jaaar1|138711	I
jgi|Mycfi2|47386	I
jgi|Meimi1|143625	I
jgi|Glost2|427046	I
jgi|Fusfu1|12974	I
jgi|Tilan2|262743	I
jgi|Verga1|113945	I
jgi|Agabi_varbur_1|131891	I
jgi|HypCO275_1|396250	I
jgi|Horwer1|4681	I
jgi|Phisc1|680224	I
jgi|Cocmi1|39242	I
jgi|Fibsp1|854985	I
jgi|Phaca1|260475	I
jgi|Suibr2|923678	I
jgi|Zymar1|773008	I
jgi|Phchr2|3028238	I
jgi|Walic1|3967	I
jgi|PosplRSB12_1|1061434	I
jgi|Pseve2|460174	I
jgi|Penth1|230619	I
jgi|Penexp1|7579	I
jgi|Pennal1|641	I
jgi|Pycci1|7685	I
jgi|Aspni_DSM_1|164771	I
jgi|Plicr1|47109	I
jgi|Claba1|129119	I
jgi|Bjead1_1|165147	I
jgi|Laesu1|722152	I
jgi|Hetan2|148913	I
jgi|Galma1|245214	I
jgi|Fompi3|1108589	I
jgi|Laesu1|680979	I
jgi|Armost1|941703	I
jgi|Armga1|70279	I
jgi|Conpu1|83196	I
jgi|Aspfo1|34368	I
jgi|Diaam1|10199	I
jgi|Gansp1|149638	I
jgi|Fompi3|1125896	I
jgi|Cloaq1|525573	I
jgi|Fibsp1|927918	I
jgi|Mycfi2|56055	I
jgi|Phaca1|206161	I
jgi|Aspca3|142005	I
jgi|Penvul1|7111	I
jgi|Rhiso1|8013	I
jgi|Sphst1|219279	I
jgi|Aurde3_1|1263503	I
jgi|Hydpi2|112641	I
Trave2p4_012899	I
jgi|Aspcam1|342448	I
jgi|Phaal1|7414	I
jgi|Fusve2|8829	I
Thiau2p7_024118	I
jgi|Pocchl1|2141	I
jgi|Sphst1|270148	I
jgi|Volvo1|114965	I
jgi|Pyrtt1|5676	I
jgi|Penvul1|3711	I
jgi|Altal1|1038119	I
jgi|Fishe1|40180	I
jgi|Cersu1|115252	I
jgi|Aspni_DSM_1|165300	I
jgi|Aspcam1|274505	I
jgi|Diaam1|10491	I
jgi|Melva1|426094	I
jgi|Aspsy1|90322	I
jgi|CocheC5_3|1024359;jgi|CocheC4_1|34694	I
jgi|Aspfl1|32750	I
jgi|Galma1|155158	I
jgi|Asptaic1|199064	I
jgi|Pilcr1|810679	I
jgi|Laesu1|722139	I
jgi|Ompol1|1309	I
jgi|Aspnid1|6867	I
jgi|Grocl1|1338	I
jgi|Pilcr1|11393	I
jgi|Aspac1|26621	I
jgi|Stehi1|148530	I
jgi|Phaca1|250766	I
jgi|Sphst1|61134	I
jgi|Aurde3_1|1353711	I
jgi|Neopa1|4371	I
jgi|Schpa1|818452	I
jgi|Fusgr1|4488	I
jgi|Armme1_1|4765	I
jgi|Aspbom1|7949	I
jgi|Punst1|143990	I
jgi|Plicr1|171467	I
jgi|Schpa1|899029	I
jgi|Trilo3|51455	I
jgi|Dicsq1|165759	I
jgi|Fusox2|10162	I
jgi|Hetan2|148218	I
jgi|Phaca1|162124	I
jgi|Suibr2|1856542	I
jgi|Exigl1|627394	I
jgi|Metro1|6545	I
jgi|Talabor1|5136	I
jgi|Pensol1|10290	I
jgi|Cocsa1|159314	I
jgi|Phlbr1|147724	I
jgi|Bjead1_1|184224	I
jgi|Asptu1|80341	I
jgi|Phaca1|262829	I
jgi|Pilcr1|5233	I
jgi|Zymps1|802849	I
jgi|Neodi1|8856	I
jgi|Corca1|174129	I
jgi|Cocvi1|96103	I
jgi|Leppa1|448608	I
jgi|Sphst1|28407	I
jgi|Ricme1|655257	I
jgi|Fomme1|136263	I
jgi|Agabi_varbisH97_2|120653	I
jgi|Suilu4|2820930	I
jgi|Gymlu1|91470	I
jgi|Schco3|2343265	I
jgi|Botbo1|62375	I
jgi|Altal1|791550	I
jgi|Artol1|8290	I
jgi|Aspte1|9965	I
jgi|Phchr2|3032709	I
jgi|Fonmu1|3713	I
jgi|Armosto1|251832	I
jgi|Gymlu1|212005	I
jgi|Byssp1|3796	I
Thite2p4_010311;jgi|Thite2|2156929	I
jgi|Cersp1|321968	I
jgi|Pycci1|7686	I
jgi|Pencop1|8647	I
jgi|Hetan2|326305	I
jgi|Calvi1|543861	I
jgi|Fomme1|157750	I
jgi|Eutla1|1538	I
jgi|Fusps1|5860	I
jgi|Aspwe1|27147	I
jgi|Cersu1|116159	I
jgi|Triat2|158537	I
jgi|Armme1_1|475	I
jgi|Trigam1|9086	I
jgi|Ustma2_2|11351	I
jgi|Acain1|229216	I
jgi|HypCI4A_1|63072	I
jgi|Armcep1|1719	I
jgi|Penste1|245	I
jgi|Armga1|1017371	I
jgi|Phlbr1|156743	I
jgi|Phlbr1|153088	I
jgi|Neole1|1176284	I
jgi|Phlgi1|128050	I
jgi|HypEC38_3|413101	I
jgi|SerlaS7_3_2|159774	I
jgi|Cylto1|344971	I
jgi|Aspste1|362029	I
jgi|Phaca1|192337	I
jgi|Schpa1|596813	I
jgi|Fusve2|8828	I
jgi|Stasp1|66074	I
jgi|Calco1|521644	I
jgi|Obbri1|885712	I
jgi|Gymlu1|240943	I
jgi|Phaca1|202352	I
jgi|Melbi2|613343	I
jgi|Armost1|993721;jgi|Armosto1|250185	I
jgi|Conpu1|138114	I
Psehe2p4_014250	I
Glotr1p4_000283;jgi|Glotr1_1|89774	I
jgi|Cadsp1|563974	I
jgi|Botbo1|159613	I
jgi|Schpa1|877623	I
jgi|Cylto1|423461	I
jgi|Clafu1|191558	I
jgi|Penfla1|6867	I
jgi|Sclci1|26335	I
jgi|Stehi1|88165	I
jgi|Aspac1|35375	I
jgi|Armme1_1|7604	I
jgi|Schco3|2527132	I
jgi|Phaca1|125734	I
jgi|Perma1|524670	I
jgi|Pseve2|517400	I
jgi|Trici4|1109048	I
jgi|Serla_varsha1|33309	I
jgi|Armost1|893631	I
jgi|Hypsu1|202405	I
jgi|Gansp1|40141	I
jgi|Gansp1|116213	I
jgi|Armost1|653805	I
jgi|Pensub1|7334	I
jgi|Hyspu1_1|122035	I
jgi|Daequ1|500747	I
jgi|Psehu1|6970	I
jgi|Asptu1|38728	I
jgi|Dacsp1|112455	I
jgi|Aspve1|138827	I
Phach2p7012610;jgi|Phchr2|1994891	I
jgi|Fibsp1|922847	I
jgi|Dacsp1|119874	I
jgi|HypCO275_1|68565	I
jgi|Phaca1|212858	I
jgi|Penvul1|2489	I
jgi|Glotr1_1|139690	I
Phach2p7002410;jgi|Phchr2|3029198	I
jgi|Fibsp1|928767	I
jgi|Claba1|133577	I
jgi|Obbri1|789242	I
jgi|Armost1|998540	I
jgi|Fibsp1|928933	I
jgi|Copci1|7474	I
jgi|Trigam1|10270	I
jgi|Rhiso1|12521	I
jgi|Trire2|61066;jgi|TrireRUTC30_1|77783	I
jgi|Ompol1|4776	I
jgi|Aspbom1|5752	I
Phach2p7007315;jgi|Phchr2|3031623	I
jgi|Clafu1|190868	I
jgi|Hyspu1_1|117708	I
jgi|Fomme1|109954	I
jgi|Penexp1|3643	I
jgi|Hydpi2|116003	I
jgi|Exigl1|726299	I
jgi|Aspni_DSM_1|165584	I
jgi|Rhiso1|3328	I
jgi|Trave1|119832	I
jgi|Micbo1|139374	I
jgi|Colgr1|6518	I
jgi|Penth1|192651	I
jgi|Fonnu1|539	I
jgi|Colto1|3045	I
jgi|Stehi1|88064	I
jgi|TriviGv29_8_2|29353	I
jgi|HypCI4A_1|14442	I
jgi|Penvul1|2747	I
jgi|CocheC5_3|1205827;jgi|CocheC4_1|136968	I
jgi|Ricme1|657722	I
jgi|Galma1|224541	I
jgi|Neute_mat_a1|152840;jgi|Neute_matA2|148593	I
jgi|SerlaS7_9_2|1202120	I
jgi|SerlaS7_3_2|114907	I
jgi|Botbo1|387359	I
jgi|Armosto1|253651	I
jgi|Cenge3|570403	I
jgi|Trire2|70910;jgi|TrireRUTC30_1|93273	I
jgi|Phchr2|2905582	I
Pleos_PC15_2p4_010276;jgi|PleosPC15_2|1108467	I
jgi|Sebve1|80258	I
jgi|Melva1|561441	I
jgi|Phchr2|2984702	I
jgi|Trigam1|8440	I
jgi|Fonmo1|8114	I
Trave2p4_005492	I
jgi|Aurpu_var_mel1|41717	I
jgi|Stasp1|328936	I
jgi|Verda1|5730	I
jgi|Fonnu1|9235	I
jgi|Fibsp1|788246	I
jgi|Armga1|1074070	I
jgi|Phaca1|260581	I
jgi|Melbi2|605508	I
jgi|Laesu1|450609	I
jgi|Rhiso1|8021	I
jgi|Triha1|73409	I
jgi|PleosPC9_1|113150	I
jgi|Cypeu1|111171	I
jgi|Hetan2|103795	I
jgi|Exoaq1|8004	I
jgi|Phaca1|213006	I
jgi|Oidma1|102837	I
Phach2p7022409;jgi|Phchr2|3039623	I
Corse1p7_002972	I
jgi|Trias1|205655	I
jgi|Dicsq1|135958	I
jgi|Corca1|536050	I
jgi|Phchr2|2910568	I
jgi|Cocca1|28747	I
jgi|Armost1|939860	I
jgi|Aspcam1|269353	I
jgi|Phisc1|508399	I
jgi|Stano2|785	I
jgi|Phaca1|212832	I
jgi|Pensub1|1277	I
jgi|Fonmu1|5591	I
jgi|Bauco1|504235	I
jgi|Aspka1_1|22042	I
jgi|Pospl1|130248	I
jgi|Jaaar1|180548	I
jgi|Hypsu1|66032	I
jgi|Exigl1|727950	I
jgi|CocheC5_3|1106357;jgi|CocheC4_1|125810	I
jgi|Phchr2|2956059	I
jgi|Stely1|7171	I
Psehe2p4_004388	I
jgi|Pensub1|6562	I
jgi|Spore1|1304	I
jgi|Marbr1|3807	I
jgi|Cocmi1|105677	I
jgi|Hetan2|152387	I
jgi|Armga1|307387	I
jgi|Aspfo1|191233	I
jgi|Dotse1|174916	I
Psehe2p4_006850	I
jgi|Bjead1_1|40812	I
jgi|Exoaq1|1178	I
jgi|Stehi1|114180	I
Scyth2p4_010585	I
jgi|Botbo1|27543	I
jgi|Exode1|8262	I
Corth2p4_002189	I
jgi|Veral1|1715	I
Pleos_PC15_2p4_010708;jgi|PleosPC9_1|88910;jgi|PleosPC15_2|1108891	I
jgi|Wolco1|137742	I
jgi|Cadsp1|511925	I
jgi|Eutla1|1374	I
jgi|Necha2|86331	I
jgi|Conol1|966072	I
jgi|Artol1|2769	I
jgi|Phaca1|260760	I
jgi|Clasph1|4838	I
jgi|Amath1|60190	I
jgi|Colgr1|4558	I
jgi|Eutla1|195	I
jgi|Psicub1_1|69741	I
jgi|Pendi1|7995;jgi|Pendig1|7789	I
jgi|Colfi1|278107	I
jgi|Tilwa1|330698	I
jgi|Jaaar1|40236	I
jgi|Pospl1|101962	I
jgi|Pensol1|7915	I
jgi|Serla_varsha1|42737	I
jgi|Aspnov1|436859	I
jgi|Horwer1|11823	I
jgi|Psean1_1|840814	I
jgi|Pisti1|865045	I
jgi|Aspbom1|4369	I
jgi|Kocim1|650084	I
jgi|Rhivi1|561223	I
jgi|Cersu1|87836	I
jgi|Eutla1|5512	I
jgi|Armost1|887494	I
jgi|HypCO275_1|12395	I
PTRG_09081	I
jgi|Walse1|64909	I
jgi|Trave1|174536	I
jgi|Armcep1|20500	I
Trave2p4_007532	I
jgi|Ricme1|676373	I
jgi|Pench1|8350	I
jgi|Pengri1|3043	I
jgi|Colhig2|14484	I
jgi|Aspve1|66289	I
jgi|Gymlu1|263776	I
jgi|Aspgl1|40390	I
jgi|Pospl1|94038	I
jgi|Aurpu_var_sub1|217401	I
jgi|Fomme1|112729	I
jgi|Exoxe1|138718	I
jgi|Armga1|984528	I
jgi|Exode1|565	I
jgi|TriviGv29_8_2|196120	I
jgi|Rhier1|305891	I
jgi|Jamsp1|230629	I
jgi|Plicr1|47110	I
jgi|HypCO275_1|85384	I
NRRL3_01408;Aspni3p7_002186;jgi|Aspni7|1156275	I
jgi|Armme1_1|6879	I
jgi|Pensol1|3090	I
jgi|Phlbr1|64519	I
jgi|Gansp1|129603	I
jgi|Neopa1|9682	I
Phach2p7013529;jgi|Phchr2|2977252	I
jgi|Trave1|163064	I
Theau2p4_001447	I
jgi|HypCI4A_1|6781	I
jgi|Clasph1|8186	I
jgi|Pospl1|44331	I
jgi|Obbri1|769671	I
jgi|Perma1|687048	I
AB06581.1	I
jgi|Colto1|8794	I
jgi|Pendec1|6851	I
jgi|Glost2|435555	I
jgi|Monha1|1636	I
jgi|Aurpu_var_nam1|48709	I
jgi|Capse1|363831	I
jgi|Aspwe1|122406	I
jgi|Cadsp1|626166	I
jgi|Fompi3|62470	I
jgi|Mycgr3|49038	I
jgi|Ustvir1|5113	I
Trave2p4_007878	I
jgi|Aspbr1|44564	I
jgi|Aspor1|1568	I
jgi|Colgr1|10722	I
jgi|Conol1|966068	I
jgi|Chagl_1|15082	I
jgi|Aurpu_var_sub1|33958	I
jgi|Pospl1|99543	I
jgi|Fusps1|9159	I
jgi|Pengri1|3806	I
jgi|Gansp1|118108	I
jgi|Aurde3_1|1275244	I
jgi|Coclu2|124301	I
jgi|Armcep1|22426	I
jgi|Botbo1|126222	I
jgi|EndpusZ1|4980	I
Phach2p7018459	I
jgi|Sphst1|260297	I
jgi|Gaegr1|12141	I
jgi|Psicub1_1|47088	I
jgi|Artol1|5230	I
jgi|Fibsp1|1039929	I
jgi|Parsp1|1258801	I
jgi|Cocmi1|9111	I
jgi|Aspka1_1|12666	I
jgi|Obbri1|804770	I
jgi|Aurpu_var_nam1|47358	I
jgi|Neole1|1169164	I
jgi|Trire2|120008;jgi|TrireRUTC30_1|115811	I
jgi|Armcep1|8576	I
jgi|Cadsp1|589097	I
jgi|Schpa1|938562	I
jgi|Necha2|94455	I
jgi|Schpa1|1003133	I
jgi|Conol1|833447	I
jgi|Phlgi1|123211	I
jgi|Podan3|208356	I
jgi|Armosto1|264823	I
jgi|Exoxe1|142397	I
jgi|Sphst1|208669	I
jgi|Fompi3|152880	I
jgi|Tolinf1|192183	I
jgi|Fibra1|1151	I
jgi|Plicr1|47095	I
jgi|Phaca1|128563	I
jgi|Exosp1|840	I
jgi|Sphst1|245818	I
jgi|Neopa1|2462	I
jgi|Fishe1|48423	I
jgi|Capep1|1399	I
jgi|Claye1|1511	I
jgi|Tescy1|97266	I
jgi|SerlaS7_9_2|439506	I
jgi|Dotse1|48095	I
jgi|Sebve1|333991	I
jgi|Penita1|6590	I
jgi|Amamu1|641490	I
jgi|Stehi1|93716	I
jgi|Dotse1|57548	I
jgi|Cadsp1|227951	I
jgi|Penox1|6718	I
jgi|Phach1|3373	I
Phach2p7018462;jgi|Phchr2|3026586	I
jgi|Ascra1|3812	I
jgi|Schpa1|78822	I
jgi|Aurde3_1|1863577	I
jgi|Sphst1|784058	I
jgi|Eurhe1|517173	I
jgi|Botbo1|27544	I
Talem1p7_015022	I
jgi|Gaegr1|2848	I
jgi|TriviGv29_8_2|36446	I
jgi|Melbi2|639184	I
jgi|Moeaph1|2519	I
jgi|Stasp1|332279	I
jgi|Sphst1|194214	I
jgi|Zymbr1|7562	I
Aurpu2p4_008581	I
jgi|Armcep1|6563	I
jgi|Fonpe1|3575	I
Aurpu2p4_005826	I
jgi|Claim1|147221	I
jgi|Punst1|67234	I
jgi|Armga1|940592	I
jgi|Fomme1|112599	I
jgi|Aspbr1|145778	I
Phach2p7007758	I
jgi|Galma1|245205	I
jgi|Altal1|939657	I
jgi|Stehi1|82342	I
jgi|Rhiso1|2955	I
jgi|Agabi_varbisH97_2|120654	I
jgi|Capse1|359971	I
jgi|Jaaar1|32603	I
jgi|Conpu1|118795	I
jgi|Gymlu1|160209	I
Myrth2p4_005618	I
jgi|Exool1|141389	I
Pleos_PC15_2p4_010280;jgi|PleosPC15_2|1114195	I
jgi|Aspac1|77338	I
jgi|Horwer1|10760	I
jgi|Aspcand1|123864	I
jgi|Aspfu1|4718;jgi|Aspfu_A1163_1|108971	I
jgi|Armosto1|250907	I
jgi|Hebcy2|445188	I
jgi|Copci_AmutBmut1|369851	I
NRRL3_03162;Aspni3p7_005697;jgi|Aspni7|1084947	I
jgi|Schco3|2609112	I
jgi|Pilcr1|11378	I
jgi|Wolco1|133604	I
Phach2p7002424;jgi|Phchr2|3029206	I
jgi|Veral1|4966	I
jgi|Phlbr1|149411	I
jgi|Phlbr1|149411	I
Talem1p7_008336	I
jgi|Rhyru1_1|112073	I
jgi|Eutla1|10744	I
jgi|Aspoch1|512840	I
jgi|Aspbr1|181256	I
Glotr1p4_008032;jgi|Glotr1_1|63039	I
jgi|Penexp1|916	I
jgi|Zymps1|801483	I
jgi|Suibr2|889591	I
Psehe2p4_000003	I
jgi|Diaam1|9274	I
jgi|Cormi1|9058	I
jgi|Exoaq1|9074	I
Aurpu2p4_002941	I
jgi|Horwer1|14545	I
jgi|Stano2|7775	I
jgi|Conpu1|126348	I
jgi|Monha1|1876	I
jgi|Fonmu1|10114	I
jgi|Penfla1|9294	I
jgi|Colhig2|9400	I
jgi|Parsp1|1246483	I
jgi|Ustsp1|18205	I
jgi|Pilcr1|825618	I
jgi|Pensol1|4533	I
NRRL3_03391	I
Chaol2p7_008851	I
jgi|Fibra1|1154	I
jgi|Claim1|143464	I
jgi|Pendec1|3323	I
jgi|Fusve2|6448	I
Thiau2p7_021057	I
jgi|Botci1|12255	I
jgi|Pendi1|3060;jgi|Pendig1|7589	I
jgi|Aurde3_1|1185088	I
jgi|Horwer1|7717	I
jgi|Sclci1|21183	I
jgi|Phlbr1|114786	I
jgi|Verda1|2784	I
jgi|Triha1|88915	I
jgi|Aspste1|407288	I
Pleos_PC15_2p4_005669;jgi|PleosPC15_2|1112502	I
jgi|Rhyru1_1|109766	I
jgi|Cadsp1|560359	I
jgi|Rhiso1|3571	I
jgi|Exosp1|8885	I
jgi|Trias1|187612	I
jgi|Seppo1|95991	I
jgi|Armga1|972906	I
jgi|Zymar1|773621	I
jgi|Penste1|1757	I
jgi|Gymlu1|186486	I
jgi|Gymlu1|235428	I
jgi|Cersu1|79287	I
NRRL3_02966;Aspni3p7_006044;jgi|Aspni7|51489	I
jgi|Phlbr1|27862	I
jgi|HypEC38_3|378102	I
jgi|Clasph1|4176	I
jgi|Oidma1|139312	I
jgi|Schpa1|741066	I
jgi|Artol1|6623	I
jgi|Armcep1|22429	I
jgi|Gymlu1|232744	I
jgi|Phisc1|698094	I
jgi|Cylto1|377010	I
jgi|Schpa1|908379	I
jgi|Glost2|420953	I
jgi|PosplRSB12_1|1047244	I
jgi|SerlaS7_9_2|1207866	I
jgi|Glotr1_1|117990	I
jgi|Ricme1|138595	I
jgi|Aurde3_1|1184950	I
jgi|Penexp1|4718	I
jgi|Colto1|6837	I
jgi|Cocca1|86195	I
jgi|Venin1|13579	I
Spoth2p4_008785;jgi|Spoth2|2309011	I
jgi|Eutla1|11229	I
jgi|Usthor1|82259	I
jgi|Phlgi1|103537	I
jgi|Talma1_2|368	I
jgi|Sissu1|1066694	I
jgi|Triha1|130227	I
jgi|Aspka1_1|17408	I
jgi|Exigl1|658365	I
Phach2p7002427;jgi|Phchr2|1213085	I
jgi|Sphst1|276541	I
jgi|TriviGv29_8_2|58449	I
jgi|Marbr1|9675	I
jgi|Sissu1|1035674	I
jgi|HypEC38_3|329893	I
jgi|Sphst1|38263	I
jgi|Walic1|3032	I
jgi|Triha1|96909	I
jgi|Pendi1|3496;jgi|Pendig1|2924	I
jgi|Rhiso1|13916	I
Talem1p7_010148	I
jgi|Fusgr1|4652	I
jgi|Psicub1_1|84888	I
jgi|Triat2|302655	I
jgi|Cersp1|160181	I
jgi|Armcep1|15055	I
jgi|Corca1|635138	I
jgi|Penpol1|8500	I
jgi|HypEC38_3|326548	I
jgi|Settu3|44521	I
jgi|Jaaar1|208813	I
jgi|Exoxe1|142398	I
jgi|Pensol1|2192	I
jgi|PleosPC9_1|99302	I
jgi|Cersu1|84557	I
jgi|Fibra1|1168	I
jgi|Meimi1|178019	I
jgi|Rhiso1|11625	I
jgi|Fusps1|5705	I
jgi|Aurde3_1|12489525	I
jgi|Usthor1|86808	I
jgi|Fomme1|157764	I
jgi|Sphst1|782895	I
jgi|Neodi1|3797	I
jgi|Ompol1|7284	I
jgi|Conol1|915165	I
jgi|Phiatt1|2526	I
jgi|Colhig2|8320	I
jgi|Aspsy1|59085	I
jgi|Fibra1|1982	I
jgi|Corca1|637690	I
jgi|Grocl1|4908	I
Phach2p7023526;jgi|Phchr2|3028958	I
jgi|Melva1|553631	I
jgi|Podan3|209968	I
jgi|Chagl_1|20702	I
jgi|Cersu1|91113	I
jgi|Wolco1|99630	I
jgi|Asptu1|936994	I
jgi|Settu3|46996	I
jgi|Exigl1|624878	I
jgi|Diaam1|9926	I
jgi|Eurhe1|399882	I
jgi|Fompi3|1119678	I
jgi|Paxin1|11334	I
Glotr1p4_008021	I
jgi|Pirin1|73487	I
jgi|Penant1|124	I
jgi|Tescy1|50765	I
jgi|Sphst1|267484	I
jgi|Armga1|965293	I
Chaol2p7_012571	I
jgi|Colfi1|286733	I
jgi|Aspve1|30737	I
jgi|Armga1|804788	I
jgi|Fonmu1|5646	I
jgi|Armost1|92541	I
jgi|Schco3|2343034	I
NRRL3_06220;Aspni3p7_008690;jgi|Aspni7|1158003	I
jgi|Aurpu_var_sub1|29935	I
jgi|Mycfi2|49972	I
jgi|Pycci1|3429	I
Phach2p7023741	I
jgi|Fusve2|12097	I
jgi|Serla_varsha1|39691	I
jgi|Armme1_1|3160	I
jgi|Aspzo1|2129226	I
jgi|Paxru2|1918001	I
jgi|Colfi1|284213	I
jgi|Hyspu1_1|111543	I
jgi|Aurde3_1|168366	I
jgi|Zymbr1|2861	I
jgi|Stehi1|163236	I
jgi|Fibsp1|523923	I
jgi|Ricme1|756027	I
jgi|Glost2|418025	I
jgi|Dicsq1|161459	I
jgi|Asptu1|26681	I
jgi|Ricme1|758350	I
jgi|Armost1|951718	I
jgi|Fibra1|3364	I
jgi|Sissu1|1115465	I
jgi|Eutla1|1351	I
Phach2p7007330	I
jgi|Armcep1|8118	I
Phach2p7014838;jgi|Phchr2|3024987	I
jgi|HypCO275_1|397979	I
jgi|Psicub1_1|84893	I
jgi|Pendec1|1370	I
jgi|Hetan2|103798	I
jgi|Pennal1|8081	I
jgi|Walse1|68877	I
jgi|Aspfl1|28869;jgi|Aspor1|3923	I
jgi|Cypeu1|119312	I
jgi|Calvi1|559876	I
jgi|Armga1|1018426	I
jgi|Neole1|841363	I
jgi|Horwer1|13414	I
jgi|Aspbom1|330	I
jgi|Walse1|69406	I
jgi|Cersu1|105302	I
jgi|Fibra1|3365	I
Corse1p7_014907	I
jgi|Serla_varsha1|42875	I
jgi|Pyrsp1|591804	I
jgi|Aspste1|448418	I
jgi|Monha1|7213	I
jgi|Horwer1|6821	I
jgi|Monha1|6473	I
jgi|Psicub1_1|77255	I
jgi|Schpa1|899034	I
jgi|Stely1|5502	I
jgi|Aspcri1|3336	I
jgi|Leppa1|425751	I
jgi|Capse1|357729	I
jgi|Daequ1|740071	I
jgi|Suilu4|2872398	I
jgi|Conpu1|106605	I
Glotr1p4_009831;jgi|Glotr1_1|80540	I
Scyth2p4_004260	I
jgi|Coclu2|48757	I
jgi|Ricme1|641549	I
jgi|Dicsq1|138249	I
jgi|Conap1|102192	I
jgi|Bjead1_1|40615	I
jgi|Perma1|676231	I
jgi|Leppa1|378573	I
jgi|Aspni7|1150573	I
jgi|Fonpe1|592	I
jgi|Aspste1|409438	I
jgi|Aurpu_var_mel1|58896	I
jgi|Armcep1|4638	I
jgi|Botbo1|177042	I
jgi|Hypsu1|36471	I
jgi|Aurpu_var_nam1|43273	I
jgi|Glalo1|12397	I
jgi|Serla_varsha1|34074	I
jgi|Pensub1|5665	I
jgi|Stely1|6186	I
jgi|Botbo1|128303	I
jgi|Phisc1|248973	I
jgi|Neofi1|168	I
jgi|Dicsq1|138769	I
jgi|Stasp1|242864	I
jgi|Trici4|1185278	I
jgi|Bjead1_1|52983	I
jgi|Hyspu1_1|112345	I
jgi|Rhives1|1639	I
jgi|Exigl1|840367	I
jgi|Zymps1|803128	I
jgi|Pilcr1|2162	I
jgi|Obbri1|731504	I
Pleos_PC15_2p4_000350;jgi|PleosPC15_2|172616	I
jgi|Sisni1|545712	I
jgi|Hetan2|439879	I
jgi|Stehi1|119724	I
jgi|Phiatt1|80	I
jgi|Phchr2|3007096	I
jgi|Penant1|1725	I
jgi|Aspuda1|2326	I
jgi|Neole1|1133114	I
jgi|Aurde3_1|1043718	I
jgi|HypCI4A_1|68855	I
jgi|Grocl1|3375	I
jgi|Armost1|989559	I
jgi|Sphst1|268617	I
jgi|Moeaph1|56975	I
Trave2p4_007877	I
jgi|Fonmo1|9914	I
jgi|Copci_AmutBmut1|377865;jgi|Copci1|7298	II
jgi|Copci_AmutBmut1|377865;jgi|Copci1|7298	II
jgi|Psicub1_1|61798	II
jgi|Psicub1_1|61798	II
jgi|Copci_AmutBmut1|544684	II
jgi|Hypsu1|133315	II
jgi|Sisni1|485068	II
jgi|Sisni1|418719	II
jgi|Copci1|12964	II
jgi|Phaca1|99375	II
jgi|Gymlu1|461256	II
jgi|Sisni1|417313	II
jgi|Gymlu1|208995	II
jgi|Leugo1_1|48938	II
jgi|Gymlu1|253099	II
jgi|Sphst1|175179	II
jgi|Sissu1|991966	II
jgi|Phaca1|30768	II
jgi|Agabi_varbur_1|105978	II
jgi|Copci_AmutBmut1|435561	II
jgi|Sisni1|415479	II
jgi|Sphst1|175992	II
jgi|Gymlu1|418869	II
jgi|Sissu1|1025987	II
jgi|Agabi_varbisH97_2|222047	II
jgi|Copci1|4673	II
jgi|Ompol1|1308	II
jgi|Monpe1_1|86731	II
jgi|Sissu1|1031886	II
PcAAQO2;ALS87662.1;ArylAlcoholOxidase	IIa
AMW87253.1 aryl-alcohol oxidase [Pleurotus sapidus]	IIa
jgi|Copci_AmutBmut1|381860	IIa
jgi|Dicsq1|153908	IIa
jgi|Sphst1|784527	IIa
jgi|Sissu1|1045936	IIa
jgi|Copci1|10305	IIa
jgi|Armga1|120253	IIa
jgi|PleosPC9_1|89452	IIa
jgi|Sphst1|68833	IIa
Pleos_PC15_2p4_000376;jgi|PleosPC15_2|1098832	IIa
Pleos_PC15_2p4_000279;jgi|PleosPC15_2|1031974	IIa
jgi|Armga1|818509	IIa
jgi|Glotr1_1|82473	IIa
jgi|Galma1|245927	IIa
jgi|Armme1_1|3514	IIa
jgi|Armosto1|256508	IIa
jgi|Laesu1|761663	IIa
jgi|Copci1|11005	IIa
jgi|Armost1|672727	IIa
jgi|Phlgi1|121514	IIa
jgi|Agabi_varbisH97_2|217506	IIa
jgi|Ompol1|7384	IIa
jgi|Gansp1|138009	IIa
jgi|Gymlu1|44990	IIa
jgi|Hetan2|63456	IIa
jgi|Ompol1|5841	IIa
jgi|Bjead1_1|156054	IIa
jgi|Agabi_varbur_1|111689	IIa
jgi|Bjead1_1|66377	IIa
jgi|Armcep1|1796	IIa
jgi|Copci1|1336	IIa
jgi|Cylto1|423011	IIa
jgi|Sphst1|132429	IIa
jgi|Ricme1|676364	IIa
jgi|Psicub1_1|43751	IIa
jgi|Armga1|1091804	IIa
jgi|PleosPC9_1|87925	IIa
jgi|Gymlu1|237062	IIa
jgi|Agabi_varbur_1|118616	IIa
jgi|PleosPC15_2|26200	IIa
jgi|Armcep1|16868	IIa
jgi|Armga1|686394	IIa
Pleos_PC15_2p4_010288;jgi|PleosPC15_2|174637	IIa
jgi|Phaca1|260543	IIa
jgi|PosplRSB12_1|1046050	IIa
jgi|Schpa1|837208	IIa
Phach2p7002798;jgi|Phchr2|2911725	IIa
jgi|Leugo1_1|52146	IIa
jgi|Perma1|722251	IIa
jgi|Galma1|230577	IIa
jgi|Ricme1|680922	IIa
jgi|PleosPC9_1|64934	IIa
Pleos_PC15_2p4_011705;jgi|PleosPC15_2|1109867	IIa
jgi|Leugo1_1|50908	IIa
jgi|Armme1_1|12117	IIa
jgi|Stehi1|147740	IIa
Pleos_PC15_2p4_000375;jgi|PleosPC15_2|1098831	IIa
jgi|Hetan2|120243	IIa
jgi|Fibra1|8180	IIa
jgi|Gymlu1|42012	IIa
jgi|Armme1_1|4436	IIa
jgi|Cersu1|117387	IIa
jgi|Copci_AmutBmut1|378065;jgi|Copci1|10304	IIa
jgi|Hetan2|156219	IIa
jgi|Armga1|996705	IIa
Pleos_PC15_2p4_009672;jgi|PleosPC9_1|116309;jgi|PleosPC15_2|1067653	IIa
jgi|Volvo1|120229	IIa
jgi|Volvo1|115185	IIa
jgi|Stehi1|135717	IIa
jgi|Stehi1|135717	IIa
jgi|Armme1_1|3511	IIa
jgi|Armga1|992040	IIa
jgi|Armost1|965239	IIa
jgi|Gymlu1|263606	IIa
jgi|Laesu1|761662	IIa
jgi|Ricme1|631531	IIa
jgi|Armosto1|271740	IIa
jgi|Armme1_1|2266	IIa
Trave2p4_013335	IIa
jgi|Psicub1_1|90252	IIa
jgi|Trave1|176148	IIa
jgi|PleosPC9_1|100509	IIa
jgi|Agabi_varbur_1|78505	IIa
jgi|Armga1|976529	IIa
jgi|Sissu1|1047001	IIa
jgi|Agabi_varbisH97_2|190928	IIa
jgi|Pospl1|54008	IIa
jgi|Schpa1|824517	IIa
jgi|Phlbr1|164178	IIa
jgi|Gymlu1|227667	IIa
Pleos_PC15_2p4_010710	IIa
jgi|Copci1|1427	IIa
jgi|Fibra1|8187	IIa
Glotr1p4_011731	IIa
Glotr1p4_011731	IIa
jgi|Sisni1|478033;jgi|Sissu1|1018198	IIa
jgi|PleosPC9_1|114510	IIa
jgi|Lacbi2|582962	IIa
jgi|Armosto1|266621	IIa
jgi|Copci_AmutBmut1|372581;jgi|Copci1|8354	IIa
jgi|Agabi_varbisH97_2|183673	IIa
jgi|Psicub1_1|90795	IIa
jgi|Amath1|153659	IIa
jgi|Punst1|110645	IIa
jgi|Phlcen1|4530	IIa
jgi|Armost1|1011153	IIa
jgi|Armga1|1036098	IIa
Pleos_PC15_2p4_010153	IIa
jgi|Copci_AmutBmut1|473228	IIa
jgi|Gymlu1|504634	IIa
jgi|Galma1|67180	IIa
jgi|Galma1|250359	IIa
jgi|Armost1|1083539	IIa
jgi|Trave1|133945	IIa
jgi|Sisni1|490614	IIa
jgi|Armme1_1|3996	IIa
jgi|Phaca1|147295	IIa
jgi|Armga1|917326	IIa
jgi|Gymlu1|225790	IIa
jgi|Armga1|1132797	IIa
Pleos_PC15_2p4_000284;jgi|PleosPC15_2|1098740	IIa
jgi|Monpe1_1|85776	IIa
jgi|Armosto1|252687	IIa
jgi|Gymlu1|504705	IIa
jgi|Sphst1|249399	IIa
jgi|Armga1|174496	IIa
jgi|Gymlu1|265013	IIa
jgi|Hypsu1|65148	IIa
jgi|Sisni1|358458	IIa
jgi|Punst1|143069	IIa
jgi|Agabi_varbur_1|118670	IIa
jgi|Ricme1|571656	IIa
jgi|Sissu1|1043420	IIa
Trave2p4_010647	IIa
jgi|Armosto1|2566161	IIa
jgi|Jaaar1|58509	IIa
jgi|Armost1|1052618	IIa
jgi|Armost1|1090603	IIa
jgi|Armosto1|263789	IIa
jgi|Schpa1|912791	IIa
jgi|PleosPC9_1|92777	IIa
jgi|Galma1|245913	IIa
jgi|Exigl1|606169	IIa
jgi|Armost1|958196	IIa
jgi|Armga1|741286	IIa
jgi|Cersu1|118493	IIa
jgi|PleosPC15_2|169195	IIa
jgi|Laesu1|521914	IIa
jgi|Gymlu1|233428	IIa
jgi|Armosto1|256590	IIa
jgi|Sphst1|254788	IIa
jgi|Agabi_varbur_1|121979	IIa
jgi|Hypsu1|47271	IIa
jgi|Volvo1|111406	IIa
jgi|Armosto1|271985	IIa
jgi|Armme1_1|1855	IIa
jgi|PleosPC15_2|1031724	IIa
jgi|Armosto1|252706	IIa
jgi|Hypsu1|209124	IIa
jgi|Copci_AmutBmut1|479516;jgi|Copci1|12517	IIa
jgi|Armga1|942014	IIa
jgi|Armcep1|22370	IIa
jgi|PleosPC9_1|129600	IIa
jgi|PleosPC9_1|69649	IIa
jgi|PleosPC9_1|88908	IIa
jgi|Hypsu1|208834	IIa
jgi|Armme1_1|8330	IIa
jgi|Armosto1|259359	IIa
jgi|Armme1_1|7795	IIa
jgi|Psicub1_1|52015	IIa
jgi|PleosPC9_1|89272	IIa
jgi|Copci1|3440	IIa
jgi|Psicub1_1|71023	IIa
jgi|Armosto1|256592	IIa
jgi|Serla_varsha1|40843	IIa
jgi|Schpa1|78647	IIa
jgi|Gymlu1|263881	IIa
jgi|Dicsq1|1718589	IIa
jgi|Neole1|1180965	IIa
jgi|PleosPC9_1|44590	IIa
jgi|Dicsq1|160139	IIa
jgi|Hypsu1|148875	IIa
jgi|Stehi1|1607787	IIa
jgi|Gymlu1|45003	IIa
jgi|Volvo1|111414	IIa
jgi|Armosto1|259373	IIa
jgi|Punst1|64843	IIa
jgi|Punst1|98829	IIa
jgi|Stehi1|75777	IIa
jgi|PleosPC15_2|1087553	IIa
jgi|Obbri1|773345	IIa
Pleos_PC15_2p4_006960	IIa
jgi|Gymlu1|43738	IIa
jgi|Pycci1|1070	IIa
jgi|PleosPC9_1|45007	IIa
jgi|Neole1|1162531	IIa
jgi|Daequ1|733670	IIa
jgi|Bjead1_1|245297	IIa
Pleos_PC15_2p4_000282	IIa
jgi|Schpa1|992953	IIa
jgi|Armosto1|251339	IIa
jgi|Armcep1|15165	IIa
jgi|Armost1|1027782	IIa
jgi|Hypsu1|189766	IIa
jgi|Hetan2|66113	IIa
jgi|Pospl1|58266	IIa
jgi|Copci1|8355	IIa
jgi|Sphst1|204359	IIa
jgi|Pycci1|8361	IIa
jgi|Ricme1|746349	IIa
jgi|Armcep1|574	IIa
jgi|Sphst1|231421	IIa
jgi|Hypsu1|144019	IIa
jgi|Bjead1_1|245049	IIa
jgi|Copci1|5555	IIa
jgi|Armcep1|223492	IIa
jgi|Phlgi1|128071	IIa
Glotr1p4_001831;jgi|Glotr1_1|70090	IIa
jgi|Copci_AmutBmut1|362996	IIa
jgi|Copci_AmutBmut1|446127	IIa
jgi|Bjead1_1|183896	IIa
jgi|Pospl1|55496	IIa
jgi|PleosPC15_2|53326	IIa
jgi|Copci_AmutBmut1|369969	IIa
jgi|Armosto1|259370	IIa
jgi|Obbri1|814313	IIa
jgi|Gymlu1|242709	IIa
jgi|Bjead1_1|52991	IIa
jgi|Neole1|1071615	IIa
jgi|Stehi1|61210	IIa
jgi|Copci_AmutBmut1|488576;jgi|Copci1|1330	IIa
jgi|Armcep1|13904	IIa
jgi|Armga1|1012178	IIa
jgi|Volvo1|120760	IIa
jgi|PleosPC9_1|45030	IIa
jgi|Hypsu1|213264	IIa
jgi|PleosPC15_2|1018923	IIa
jgi|Hypsu1|135485	IIa
jgi|Armcep1|22353	IIa
jgi|Phchr2|3040167	IIa
jgi|Hebcy2|193339	IIa
jgi|Gymlu1|224362	IIa
jgi|PleosPC9_1|101023	IIa
jgi|Armcep1|22354	IIa
jgi|Punst1|65546	IIa
jgi|PleosPC15_2|36144	IIa
jgi|PleosPC9_1|49042	IIa
jgi|Sphst1|222985	IIa
jgi|Armcep1|15636	IIa
jgi|Armga1|1171090	IIa
jgi|PleosPC9_1|105347	IIa
jgi|PleosPC9_1|84776	IIa
jgi|Obbri1|725321	IIa
jgi|Armga1|1083989	IIa
jgi|Sphst1|248475	IIa
jgi|Galma1|63161	IIa
jgi|Dicsq1|182736	IIa
jgi|Phlcen1|13003	IIa
jgi|Phlbr1|22550	IIa
jgi|Stehi1|159871	IIa
jgi|Ricme1|638340	IIa
jgi|Armost1|996611	IIa
jgi|Phaca1|100299	IIa
jgi|Dicsq1|171752	IIa
jgi|PleosPC9_1|46589	IIa
jgi|Volvo1|121577	IIa
jgi|Armga1|114633	IIa
jgi|Fibra1|8179	IIa
jgi|Phaca1|132559	IIa
jgi|Sisni1|460407	IIa
jgi|Pycci1|1984	IIa
jgi|Sphst1|225918	IIa
jgi|Armga1|991374	IIa
jgi|Armme1_1|14160	IIa
jgi|Armga1|999636	IIa
jgi|PosplRSB12_1|1056037	IIa
Pleos_PC15_2p4_000495	IIa
jgi|Fomme1|112568	IIa
jgi|Volvo1|121350	IIa
jgi|Armost1|72898	IIa
jgi|Agabi_varbur_1|125701	IIa
jgi|Lacbi2|682561	IIa
jgi|Armme1_1|12811	IIa
jgi|Fomme1|112585	IIa
jgi|Galma1|125264	IIa
jgi|Fompi3|40728	IIa
jgi|Phlcen1|285	IIa
jgi|Hetan2|163945	IIa
jgi|Armme1_1|1856	IIa
jgi|Armga1|948960	IIa
jgi|Sphst1|149186	IIa
jgi|Gansp1|85135	IIa
jgi|Armme1_1|7794	IIa
jgi|Cersu1|84544	IIa
jgi|Leugo1_1|51161	IIa
jgi|Hebcy2|69091	IIa
jgi|Psicub1_1|34646	IIa
jgi|Armost1|915449	IIa
jgi|Galma1|1117948	IIa
jgi|PleosPC9_1|93955;jgi|PleosPC15_2|50038	IIa
Glotr1p4_011736;jgi|Glotr1_1|82487	IIa
jgi|Monpe1_1|87247	IIa
jgi|Hebcy2|26070	IIa
jgi|Armcep1|16856	IIa
jgi|Hebcy2|392481	IIa
jgi|Psicub1_1|88115	IIa
jgi|Sissu1|1119629	IIa
jgi|Hypsu1|183401	IIa
jgi|Armcep1|22398	IIa
jgi|Armcep1|16853	IIa
jgi|Gymlu1|504628	IIa
jgi|Galma1|222642	IIa
jgi|Armosto1|262647	IIa
jgi|Amath1|82422	IIa
jgi|Galma1|61126	IIa
jgi|Armme1_1|7588	IIa
jgi|Stehi1|148466	IIa
jgi|Armcep1|18718	IIa
jgi|Bjead1_1|114954	IIa
jgi|Psicub1_1|74591	IIa
jgi|Armme1_1|9501	IIa
jgi|Neole1|591137	IIa
jgi|PleosPC15_2|1043883	IIa
jgi|Schpa1|829837	IIa
jgi|Armosto1|260160	IIa
jgi|Armga1|1048060	IIa
jgi|Armost1|436881	IIa
jgi|Phchr2|6199	IIa
jgi|Copci_AmutBmut1|488574	IIa
jgi|Armost1|1016629	IIa
jgi|Armost1|989745	IIa
jgi|Armost1|782003	IIa
jgi|Sphst1|259207	IIa
jgi|Volvo1|111404	IIa
jgi|Armosto1|251010	IIa
jgi|Armost1|884444	IIa
jgi|Armme1_1|6790	IIa
jgi|Armost1|1007481	IIa
jgi|Hypsu1|146991	IIa
jgi|Stehi1|83118	IIa
jgi|Armga1|1001915	IIa
jgi|Armcep1|16715	IIa
jgi|PleosPC15_2|1047273	IIa
jgi|Volvo1|119435	IIa
jgi|Volvo1|111412	IIa
jgi|Sisni1|452511	IIa
Pleos_PC15_2p4_004531	IIa
jgi|Copci1|1333	IIa
jgi|Stehi1|133890	IIa
jgi|Armcep1|18037	IIa
jgi|Armga1|1091810	IIa
jgi|Gymlu1|220474	IIa
jgi|Dicsq1|160546	IIa
jgi|Psicub1_1|51882	IIa
jgi|Sphst1|23612	IIa
jgi|Armga1|1049642	IIa
jgi|Volvo1|111413	IIa
jgi|Copci_AmutBmut1|354703;jgi|Copci1|5576	IIa
jgi|Sisni1|475887	IIa
jgi|Ricme1|609799	IIa
jgi|Psicub1_1|36921	IIa
jgi|Armosto1|271989	IIa
jgi|PleosPC9_1|59433	IIa
jgi|Armme1_1|9502	IIa
jgi|Lacam2|683376	IIa
jgi|Fibra1|6239	IIa
jgi|Amath1|198462	IIa
jgi|Copci_AmutBmut1|437967	IIa
jgi|Stehi1|159867	IIa
jgi|Armost1|1025937	IIa
jgi|Armga1|1091806	IIa
jgi|Armosto1|250916	IIa
jgi|Pilcr1|811054	IIa
jgi|Glotr1_1|120265	IIa
jgi|Armga1|942015	IIa
jgi|Armost1|1089907	IIa
jgi|PleosPC9_1|82653	IIa
jgi|Armcep1|19665	IIa
Pleos_PC15_2p4_005459	IIa
jgi|Gansp1|67648	IIa
jgi|Armosto1|256610	IIa
jgi|Bjead1_1|114902	IIa
jgi|Armost1|891952	IIa
jgi|Copci1|1334	IIa
jgi|Copci_AmutBmut1|514476	IIa
jgi|Copci1|11362	IIa
Pleos_PC15_2p4_011233	IIa
jgi|Ricme1|590585	IIa
jgi|Gymlu1|44993	IIa
jgi|Galma1|223476	IIa
jgi|Hebcy2|415373	IIa
jgi|Armcep1|16864	IIa
jgi|Gymlu1|42023	IIa
jgi|Gymlu1|260265	IIa
jgi|PleosPC9_1|65857	IIa
jgi|Copci_AmutBmut1|522835	IIa
jgi|Phlbr1|131358	IIa
jgi|Exigl1|606149	IIa
jgi|Lacam2|102498	IIa
jgi|Armcep1|18733	IIa
jgi|Stehi1|103249	IIa
jgi|Sphst1|254264	IIa
Pleos_PC15_2p4_011710	IIa
jgi|Lacbi2|487098	IIa
jgi|Armost1|1041585	IIa
jgi|Armosto1|259374	IIa
jgi|Phlcen1|7614	IIa
Pleos_PC15_2p4_000368;jgi|PleosPC15_2|1098824	IIa
jgi|Sissu1|1061530	IIa
jgi|Laesu1|704181	IIa
jgi|Armga1|1046078	IIa
jgi|Dicsq1|102587	IIa
jgi|Armme1_1|3510	IIa
jgi|Armcep1|8347	IIa
Pleos_PC15_2p4_006390	IIa
jgi|Sphst1|774142	IIa
jgi|Copci_AmutBmut1|372036	IIa
jgi|Fishe1|78321	IIa
jgi|Sphst1|171067	IIa
jgi|Gymlu1|244688	IIa
jgi|Gansp1|67654	IIa
jgi|Copci1|12965	IIa
jgi|Armme1_1|1869	IIa
jgi|Armosto1|271738	IIa
jgi|Armost1|615682	IIa
jgi|Copci_AmutBmut1|425649	IIa
jgi|Armcep1|22396	IIa
jgi|Ricme1|272291	IIa
jgi|Armcep1|17868	IIa
jgi|Sphst1|260935	IIa
jgi|Lacam2|601338	IIa
jgi|Sphst1|195088	IIa
jgi|Sphst1|195088	IIa
jgi|Armga1|1086024	IIa
Glotr1p4_003848	IIa
jgi|Armga1|1086626	IIa
Pleos_PC15_2p4_011609;jgi|PleosPC15_2|1109776	IIa
jgi|Sphst1|75829	IIa
jgi|Armcep1|7753	IIa
jgi|Hetan2|163946	IIa
jgi|Galma1|155550	IIa
jgi|Volvo1|116351	IIa
AAO3A_PLEER	IIa
jgi|Agabi_varbur_1|105000	IIa
jgi|Armcep1|20713	IIa
jgi|Hetan2|67820	IIa
jgi|Psicub1_1|38817	IIa
jgi|Armost1|973413;jgi|Armost1|1016851	IIa
jgi|Sphst1|160979	IIa
Pleos_PC15_2p4_006953	IIa
jgi|Neole1|1097820	IIa
jgi|Obbri1|795098	IIa
jgi|Stehi1|170553	IIa
jgi|Cylto1|436273	IIa
jgi|Sphst1|94883	IIa
jgi|Armcep1|16859	IIa
jgi|Dicsq1|103879	IIa
jgi|Ompol1|7208	IIa
jgi|Armga1|818710	IIa
jgi|Armost1|1023987	IIa
jgi|Armga1|1167692	IIa
jgi|Agabi_varbisH97_2|177008	IIa
jgi|Armga1|1091792	IIa
jgi|Armosto1|256622	IIa
jgi|Armcep1|15061	IIa
Pleos_PC15_2p4_011624;jgi|PleosPC15_2|163583	IIa
jgi|Armcep1|8294	IIa
jgi|Armcep1|16858	IIa
jgi|Galma1|218865	IIa
jgi|Volvo1|121346	IIa
jgi|Cersu1|107938	IIa
jgi|Armcep1|22483	IIa
jgi|PleosPC15_2|1079425	IIa
jgi|Hypsu1|150998	IIa
jgi|Armcep1|16614	IIa
jgi|Sisni1|473674	IIa
Glotr1p4_011731	IIa
Glotr1p4_011731	IIa
jgi|Trave1|40237	IIa
jgi|Hetan2|67689	IIa
jgi|Copci_AmutBmut1|377030;jgi|Copci1|7247	IIa
jgi|Armcep1|8345	IIa
jgi|Armosto1|259362	IIa
jgi|Copci_AmutBmut1|542315	IIa
jgi|Schco3|2642607	IIa
jgi|Lacam2|2236	IIa
jgi|Armcep1|18717	IIa
jgi|Hetan2|37439	IIa
jgi|Schpa1|824483	IIa
jgi|Ricme1|582139	IIa
jgi|Gymlu1|42024	IIa
jgi|Armme1_1|9499	IIa
jgi|Galma1|91825	IIa
jgi|Agabi_varbisH97_2|121909	IIa
jgi|Armcep1|17804	IIa
jgi|Hebcy2|432238	IIa
jgi|Armost1|1016617	IIa
jgi|Armost1|1059836	IIa
jgi|Volvo1|111405	IIa
jgi|Suilu4|2788817	IIa
jgi|Armga1|973601	IIa
jgi|Hetan2|103692	IIa
jgi|Armme1_1|7979	IIa
Pleos_PC15_2p4_001274	IIa
jgi|Armosto1|256616	IIa
jgi|Sphst1|160669	IIa
jgi|Armosto1|256585	IIa
jgi|Agabi_varbisH97_2|2175067	IIa
jgi|PosplRSB12_1|1049317	IIa
jgi|Agabi_varbisH97_2|208525	IIa
jgi|Gymlu1|394379	IIa
jgi|Stehi1|159423	IIa
jgi|Gymlu1|224388	IIa
jgi|PleosPC9_1|91216	IIa
jgi|Copci_AmutBmut1|450807	IIa
jgi|Fishe1|60375	IIa
jgi|Sissu1|399941	IIa
jgi|Volvo1|116349	IIa
jgi|Armost1|962609	IIa
jgi|Armga1|930549	IIa
jgi|Dicsq1|86071	IIa
jgi|Agabi_varbisH97_2|209169	IIa
jgi|Laesu1|814467	IIa
jgi|Copci_AmutBmut1|497900	IIa
jgi|Gansp1|124428	IIa
jgi|Armcep1|15664	IIa
jgi|Copci_AmutBmut1|499623	IIa
jgi|Psicub1_1|93223	IIa
jgi|Volvo1|121578	IIa
jgi|Galma1|144983	IIa
jgi|Galma1|223444	IIa
jgi|Armosto1|256389	IIa
jgi|Volvo1|116992	IIa
jgi|Armcep1|16846	IIa
jgi|Galma1|137093	IIa
jgi|Agabi_varbur_1|77908	IIa
jgi|Galma1|103022	IIa
jgi|Psicub1_1|45244	IIa
Pleos_PC15_2p4_007145;jgi|PleosPC15_2|1105437	IIa
jgi|Cersu1|137959	IIa
jgi|Armosto1|254709	IIa
jgi|Armcep1|16866	IIa
jgi|PleosPC15_2|1048750	IIa
Phach2p7023788	IIa
jgi|Agabi_varbisH97_2|205343	IIa
jgi|Copci1|1328	IIa
jgi|Stehi1|107839	IIa
jgi|Gymlu1|43513	IIa
jgi|Armcep1|12452	IIa
jgi|Galma1|146462	IIa
jgi|Hetan2|63889	IIa
jgi|Armosto1|262764	IIa
jgi|Armosto1|252686	IIa
jgi|Armost1|569072	IIa
jgi|Armcep1|16689	IIa
jgi|Psicub1_1|61802	IIa
jgi|Copci1|11361	IIa
jgi|PleosPC9_1|121882	IIa
Phach2p7002857	IIa
jgi|Gansp1|130042	IIa
jgi|Suibr2|1848275	IIa
jgi|Stehi1|65485	IIa
jgi|Armme1_1|3105	IIa
jgi|Sphst1|153517	IIa
jgi|Leugo1_1|51657	IIa
jgi|Amath1|151496	IIa
jgi|Armcep1|16615	IIa
jgi|Amamu1|82273	IIa
jgi|Armcep1|22401	IIa
jgi|Volvo1|121185	IIa
jgi|Armme1_1|13029	IIa
AAO3A_PLEPU	IIa
jgi|Pospl1|44654	IIa
jgi|PleosPC15_2|1032666	IIa
jgi|Hypsu1|163371	IIa
jgi|Armcep1|8349	IIa
jgi|Bjead1_1|171059	IIa
jgi|Sphst1|27734	IIa
jgi|Hypsu1|86779	IIa
jgi|PleosPC15_2|1112826	IIa
jgi|Dicsq1|96414	IIa
jgi|Armosto1|259364	IIa
jgi|Leugo1_1|52780	IIa
jgi|Sphst1|195088	IIa
jgi|Sphst1|195088	IIa
jgi|Armost1|1088241	IIa
jgi|Armost1|72855	IIa
jgi|Psicub1_1|92428	IIa
jgi|Gansp1|117498	IIa
jgi|Armga1|1091805	IIa
jgi|Stehi1|135717	IIa
jgi|Stehi1|135717	IIa
jgi|Punst1|122206	IIa
jgi|Gymlu1|266073	IIa
jgi|Psicub1_1|64024	IIa
jgi|Volvo1|114032	IIa
Pleos_PC15_2p4_000281;jgi|PleosPC15_2|1098737	IIa
Pleos_PC15_2p4_000484	IIa
jgi|Schpa1|824503	IIa
jgi|Gymlu1|174168	IIa
Trave2p4_012895	IIa
jgi|Agabi_varbur_1|111687	IIa
jgi|Ompol1|5842	IIa
Pleos_PC15_2p4_009070	IIa
jgi|Obbri1|735182	IIa
jgi|Obbri1|837570	IIa
jgi|Agabi_varbisH97_2|185801	IIa
jgi|Psicub1_1|69477	IIa
jgi|PleosPC9_1|92582	IIa
jgi|Hetan2|39531	IIa
jgi|Ricme1|508840	IIa
jgi|Armost1|891964	IIa
jgi|Sissu1|400826	IIa
jgi|Armga1|995750	IIa
Glotr1p4_011759;jgi|Glotr1_1|97140	IIa
jgi|Bjead1_1|171002	IIa
AmPDH2;AAW82998.1	IIb
AmPDH3;AAZ94874.1	IIb
CAZyAcPDH;AHA85313.1	IIb
CAZyAxPDH;AHA85314.1	IIb
CAZyAmPDH1;AAW82996.1	IIb
AbPDH1;AAW92124.1	IIb
jgi|Agabi_varbur_1|69614	IIb
jgi|Agabi_varbur_1|123150	IIb
jgi|Agabi_varbur_1|118529	IIb
jgi|Agabi_varbur_1|45074	IIb
jgi|Agabi_varbur_1|79910	IIb
jgi|Agabi_varbisH97_2|188295	IIb
jgi|Agabi_varbisH97_2|78119	IIb
jgi|Agabi_varbisH97_2|183646	IIb
jgi|Agabi_varbisH97_2|211194	IIb
jgi|Agabi_varbisH97_2|230189	IIb
jgi|Leugo1_1|51262	IIb
jgi|Agabi_varbur_1|123192	IIb
jgi|Agabi_varbisH97_2|217653	IIb
jgi|Settu3|89961	III
jgi|HypCI4A_1|56973	III
jgi|Pucst1|489998	III
jgi|Asptu1|927312	III
jgi|Metro1|8356	III
jgi|Cadsp1|639005	III
Chaol2p7_012425	III
jgi|Pendi1|2667;jgi|Pendig1|4356	III
jgi|Zymbr1|9244	III
Thite2p4_005584;jgi|Thite2|2144836	III
jgi|Altal1|718787	III
jgi|Talma1_2|4107	III
jgi|Aspfo1|163638	III
jgi|Aspgl1|52069	III
jgi|Pucst_PST78_1|17564	III
jgi|Pyrsp1|648706	III
jgi|Aspfo1|200666	III
jgi|Cocsa1|162091	III
jgi|Micbo1|148358	III
jgi|Pendi1|1391;jgi|Pendig1|1059	III
jgi|Altal1|947284	III
jgi|Aspca3|393844	III
jgi|Sepmu1|145262	III
jgi|Pocchl1|13313	III
jgi|Penexp1|10286	III
jgi|Fusve2|14089	III
jgi|Fusfu1|9372	III
jgi|Aspni_DSM_1|168507	III
jgi|Aspnov1|464291	III
jgi|Hyspu1_1|122381	III
jgi|Rhyru1_1|111569	III
jgi|Penvul1|7486	III
jgi|Aspuda1|8435	III
jgi|Rhyru1_1|113419	III
jgi|Aurpu_var_nam1|80096	III
jgi|Pengri1|3720	III
jgi|Sepmu1|43979	III
jgi|Penant1|7929	III
jgi|Aspor1|6053	III
jgi|Eurhe1|382386	III
jgi|Ascra1|9814	III
jgi|Ustma2_2|10518	III
jgi|Aurpu_var_pul1|341516	III
jgi|Venin1|18584	III
jgi|Exome1|112064	III
jgi|Coclu2|46616	III
jgi|Aspcri1|5352	III
jgi|Diaam1|8515	III
jgi|Psehu1|3926	III
jgi|Cocca1|88126	III
jgi|Aspgl1|25232	III
jgi|Micld1|7715	III
jgi|Cloaq1|603726	III
jgi|Gymlu1|37045	III
jgi|Cocmi1|4816	III
jgi|Eutla1|1122	III
jgi|Aspste1|354694	III
jgi|Zymar1|773250	III
jgi|Aspnov1|468984	III
jgi|Aspbom1|10126	III
jgi|Corca1|495348	III
jgi|Eutla1|7840	III
jgi|Penth1|202782	III
jgi|Aspcl1|5604	III
jgi|Aspfo1|73076	III
jgi|Spore1|6230	III
jgi|Neofi1|5379	III
jgi|Horwer1|8138	III
jgi|Aspgl1|135598	III
jgi|Leppa1|445329	III
jgi|Aspbr1|133683	III
jgi|HypEC38_3|464145	III
jgi|Phisc1|171447	III
jgi|Leppa1|429439	III
jgi|Venpi1|211610	III
jgi|Rhyru1_1|118924	III
jgi|Marbr1|2119	III
jgi|Cenge3|611568	III
jgi|Aspve1|81128	III
jgi|Botci1|11297	III
jgi|Acain1|246984	III
jgi|Penvul1|230	III
jgi|Colfi1|281994	III
jgi|Stely1|1872	III
jgi|Penste1|8160	III
jgi|Aspfu1|2980	III
jgi|Penpol1|8111	III
Malci1p7_006964	III
jgi|Asptu1|62163	III
jgi|Stely1|4513	III
jgi|Zymps1|797875	III
[truncated: 2,613 more rows]
