# Supplementary material for: Substrate specificity mapping of fungal CAZy AA3_2 oxidoreductases
Source: Biotechnol Biofuels Bioprod. 2024 Mar 27;17:47. doi: 10.1186/s13068-024-02491-8 (PMC10967070; doi:10.1186/s13068-024-02491-8)
Supplement: Supplementary file 5 — Additional file 5: The maximum likelihood trees of all AA3_2s, AAO/PDH clade, and GDH/GOx clade in Newick format. [file 13068_2024_2491_MOESM5_ESM.zip]

Archive with 3 entries (3 files):
- AAOPDHtree.tree
- All_AA3_2_Tree.tree
- GDHGOXtree.tree
