# Supplementary material for: Substrate specificity mapping of fungal CAZy AA3_2 oxidoreductases
Source: Biotechnol Biofuels Bioprod. 2024 Mar 27;17:47. doi: 10.1186/s13068-024-02491-8 (PMC10967070; doi:10.1186/s13068-024-02491-8)
Supplement: Supplementary file 5 — Additional file 5: The maximum likelihood trees of all AA3_2s, AAO/PDH clade, and GDH/GOx clade in Newick format. [file 13068_2024_2491_MOESM5_ESM.zip › AAOPDHtree.tree]

(((((('2Xjgi|Ricme1|508840':0.2332648341137986,'2Xjgi|Ricme1|609799':0.1946590437994007):0.46565684646734495,((('2Xjgi|Sphst1|260935':0.3102933916010848,((('2Xjgi|Schpa1|912791':0.3393054495048631,('2Xjgi|Schpa1|829837':0.21694295676241415,('2Xjgi|Schpa1|78647':0.19436677554198867,'2Xjgi|Schpa1|992953':0.08106257457036592):0.05129781406579359):0.0344858785111537):0.06146290850450531,(('2Xjgi|Phaca1|260543':0.11066832029025608,(2XPcAAQO2ALS876621ArylAlcoholOxidase:7.058253221008393E-4,'2Xjgi|Pycci1|1070':0.0040950221756732574):0.11656354988431672):0.08563018829530322,((((('2Xjgi|Phaca1|100299':0.31684212377009713,('2Xjgi|Phchr2|3040167':1.0000005001842283E-6,2XPhach2p7023788:1.0000005001842283E-6):0.3129345722857506):0.10463201152146295,('2Xjgi|Phlgi1|128071':0.25096448292174234,('2Xjgi|Phaca1|132559':0.12939511809312831,'2XPhach2p7002798jgi|Phchr2|2911725':0.0799616750143084):0.1585173746230084):0.07342122942624929):0.04827303559279694,'2Xjgi|Dicsq1|86071':0.326529028280367):0.034913999250451466,((('2Xjgi|Bjead1_1|171002':0.2710483475201362,'2Xjgi|Bjead1_1|245049':0.20061786544197213):0.231047520196638,'2Xjgi|Bjead1_1|245297':0.17327289138013713):0.05993422386616509,'2Xjgi|Phlgi1|121514':0.17749086130835834):0.11430110223688827):0.03816149293946802,('2Xjgi|Bjead1_1|156054':0.32665598243109417,(('2Xjgi|Bjead1_1|52991':0.2633894286593572,('2Xjgi|Bjead1_1|171059':0.20241316040053148,('2Xjgi|Bjead1_1|114954':0.21729737638241264,'2Xjgi|Bjead1_1|183896':0.20136000384883834):0.05385343546483323):0.08494829481468602):0.02558930142046023,'2Xjgi|Bjead1_1|114902':0.22802729092639784):0.02379675387789959):0.035266181058081214):0.03051044941823644):0.0529264418677442):0.08060141398895992,'2Xjgi|Fomme1|112568':0.30433630582015225):0.05252952380106124):0.03745148283837385,('2Xjgi|Armme1_1|3996':0.011152464880630264,(('2Xjgi|Armosto1|254709':1.0000004999621837E-6,'2Xjgi|Armost1|1090603':0.010967098640976447):0.003165476503354636,('2Xjgi|Armcep1|8294':0.031567354033292805,'2Xjgi|Armga1|991374':0.0078842699730155):0.0014730077161546618):0.014310409732230633):0.35519166132752433):0.06480170002419561,(('2Xjgi|Phlbr1|164178':0.14881085214677925,'2Xjgi|Phlcen1|4530':0.1720113051284773):0.24104703208225065,(((('2Xjgi|Armosto1|250916':0.009853616011742616,('2Xjgi|Armost1|1059836':0.010389396773863968,('2Xjgi|Armga1|686394':0.002147359259376813,'2Xjgi|Armcep1|15061':0.013071484535211564):0.01774443903940126):0.007532656326535214):0.26079374094024854,'2Xjgi|Cylto1|423011':0.3330353845461056):0.14112359242445294,('2Xjgi|Galma1|144983':0.33602968338214856,((('2Xjgi|Monpe1_1|86731':0.38996329447832734,(('2Xjgi|Gymlu1|208995':0.016056048723237737,'2Xjgi|Gymlu1|253099':0.0014307263363257938):0.1359030010366995,'2Xjgi|Gymlu1|418869':0.08049824754272095):0.1634272089260871):0.31216327856321824,('2Xjgi|Monpe1_1|87247':0.31164536635637896,('2Xjgi|Armme1_1|2266':0.004582192626417125,(('2Xjgi|Armosto1|256389':0.004599124771015983,'2Xjgi|Armcep1|7753':0.009920109649596665):0.004387582826077985,'2Xjgi|Armost1|884444':0.007341245975860833):0.013415649244017835):0.3106329782367534):0.055967579879174334):0.08236263457026904,'2Xjgi|Amath1|198462':0.33378713470389565):0.03576695463098467):0.047295914063273825):0.04345499974944533,(('2Xjgi|Perma1|722251':0.6401330586842304,(('2Xjgi|Phlbr1|131358':0.1933120383860374,'2Xjgi|Phlcen1|7614':0.18648847311126304):0.09736484660886324,('2Xjgi|Bjead1_1|66377':0.5140860584327496,((2XPhach2p7002857:1.0000005001842283E-6,'2Xjgi|Phchr2|6199':1.0000005001842283E-6):0.241671727531509,'2Xjgi|Phaca1|147295':0.26440951444939964):0.24982847390516882):0.10273286838347961):0.1220229148442169):0.046327917842713395,'2Xjgi|Phlcen1|13003':0.4451491415005988):0.05017294769894032):0.024860088601012853):0.11391503987405893):0.07407716971765566):0.0329711601601701,((('2Xjgi|Suibr2|1848275':0.029731148622992754,'2Xjgi|Suilu4|2788817':0.026425198031676755):0.2790510031659943,((((((('2Xjgi|Pospl1|44654':1.0000005001842283E-6,'2Xjgi|PosplRSB12_1|1046050':0.003025825504745505):0.0137870483354261,'2Xjgi|Pospl1|58266':0.007639084913038996):0.010503948281259667,('2Xjgi|PosplRSB12_1|1056037':0.006943071582956595,'2Xjgi|Pospl1|55496':0.0024044978003923134):0.026043925492427178):0.2954097533798521,('2Xjgi|Laesu1|814467':0.054155333870488764,('2Xjgi|Laesu1|704181':0.04949432084130301,('2Xjgi|Laesu1|761663':0.07494698959229584,'2Xjgi|Laesu1|761662':0.032075513360161345):0.01974016854770788):0.024411212278064198):0.3269909127561612):0.06707586949890731,(('2Xjgi|Daequ1|733670':0.24048604267007234,('2Xjgi|Fompi3|40728':0.32609123253912986,'2Xjgi|Laesu1|521914':0.3846419911716106):0.08610891226506734):0.04328459199261547,('2Xjgi|Pospl1|54008':1.0000004999621837E-6,'2Xjgi|PosplRSB12_1|1049317':1.0000004999621837E-6):0.21423337778185858):0.03905426825055147):0.04158062141417229,(('2Xjgi|Fibra1|6239':0.17927654383521974,'2Xjgi|Fibra1|8180':0.11735558960211878):0.06884318518791499,('2Xjgi|Fibra1|8179':0.11416021888677119,'2Xjgi|Fibra1|8187':0.18090483709872496):0.06756516598274143):0.10543142287844964):0.0450581647409245,((('2Xjgi|Obbri1|725321':0.06791046283555424,'2Xjgi|Cersu1|84544':0.05508414939129014):0.11324358295578651,('2Xjgi|Cersu1|117387':0.09343479283892742,'2Xjgi|Obbri1|795098':0.07046470320349907):0.08100627802780358):0.08786498229781059,(('2Xjgi|Obbri1|814313':0.16624094639020748,(('2Xjgi|Obbri1|773345':0.11690268019978944,'2Xjgi|Cersu1|107938':0.15647984331295994):0.059956657880183784,('2Xjgi|Cersu1|118493':0.11434828781384176,'2Xjgi|Obbri1|735182':0.13784962379053267):0.11439815917685747):0.05938753185337009):0.0675567300873785,('2Xjgi|Cersu1|137959':0.09660001226719706,'2Xjgi|Obbri1|837570':0.10934980781547088):0.16667923912463545):0.0383559254214878):0.11792176667981735):0.042164044175130755):0.13460298147186478,(((((('2Xjgi|Stehi1|75777':0.44402362341896096,(('2Xjgi|Hetan2|63889':0.1346095114952628,'2Xjgi|Stehi1|1607787':0.2571349604212423):0.07314539837435063,'2Xjgi|Stehi1|107839':0.2873143009982875):0.35021683288235694):0.07547986469541468,('2Xjgi|Hetan2|67820':0.25485514683822097,'2Xjgi|Stehi1|159423':0.251007185772669):0.0839240154579417):0.03224609176890425,((2XGlotr1p4_003848:1.0000004999621837E-6,'2Xjgi|Glotr1_1|120265':0.0016383747967665396):0.2977857419169325,((('2Xjgi|Fomme1|112585':0.24850332524861818,'2Xjgi|Hetan2|63456':0.20332244099264596):0.03576461853913915,('2Xjgi|Stehi1|61210':0.29869906912926103,(('2Xjgi|Gymlu1|394379':0.07077933679227533,'2Xjgi|Gymlu1|265013':0.07006543160298051):0.19009403196346875,(('2Xjgi|Stehi1|147740':0.2646062187175706,('2Xjgi|Stehi1|148466':0.07158674558721367,'2Xjgi|Stehi1|133890':0.12016237539770946):0.18366943023887816):0.07359781566598333,(('2Xjgi|Stehi1|83118':0.19772004385799313,('2Xjgi|Stehi1|103249':0.06680387097837759,'2Xjgi|Stehi1|135717':0.09476904881686288):0.038873842536622405):0.12880652406178794,(('2Xjgi|Dicsq1|171752':0.019513559837057493,'2Xjgi|Gansp1|124428':0.143111652340024):0.11143700564636827,'2Xjgi|Dicsq1|160139':0.16950750657777336):0.31128931499358115):0.018744626775142548):0.0240442551108353):0.06048582942127134):0.027869975487993193):0.03727377706949064,((('2Xjgi|Gansp1|67648':0.0842778488163578,'2Xjgi|Dicsq1|102587':0.10336399449133626):0.13574216126784355,(('2Xjgi|Gansp1|67654':0.15251578634588636,'2Xjgi|Dicsq1|153908':0.1708548268809711):0.05981178117554409,('2Xjgi|Dicsq1|160546':0.1104655161073107,'2Xjgi|Gansp1|85135':0.14159370163135554):0.0387570338183183):0.09887416166246465):0.1649602036238358,(('2Xjgi|Ricme1|676364':0.05972832065387346,'2Xjgi|Ricme1|631531':0.08001680656202792):0.04919510298505436,'2Xjgi|Ricme1|272291':0.08051888933223461):0.3471550794703613):0.10027579205949744):0.025640981193612467):0.07653595291586601):0.02921637893438822,'2Xjgi|Ricme1|680922':0.5075737725005223):0.07394854550683427,((('2Xjgi|Hetan2|37439':0.11508851261988862,'2Xjgi|Hetan2|156219':0.17840811774274346):0.2896176108206949,('2Xjgi|Pycci1|1984':0.47521643913158074,(('2Xjgi|Gansp1|130042':0.21944501458324428,('2Xjgi|Gansp1|138009':0.1738100828164062,('2Xjgi|Dicsq1|96414':0.10438903624600115,'2Xjgi|Dicsq1|103879':0.18088154128200218):0.05823507192084776):0.04148975219527573):0.12670023334068947,(((2XTrave2p4_013335:0.007602562436619831,'2Xjgi|Trave1|40237':0.010104613351966218):0.12505360427040468,('2Xjgi|Trave1|133945':0.008165281468209162,2XTrave2p4_012895:0.014194169299706072):0.07063151402611156):0.18073450723567364,'2Xjgi|Dicsq1|1718589':0.24708948755829097):0.04566075081057397):0.09525427804904685):0.10824742575316848):0.031095155825770382,(('2Xjgi|Ricme1|582139':0.48708549756408437,('2Xjgi|Stehi1|159867':0.11954502067197637,'2Xjgi|Stehi1|159871':0.13436762231707156):0.22795573813782966):0.06911524809359126,(('2Xjgi|Hetan2|39531':0.22655071814351113,'2Xjgi|Hetan2|66113':0.23619351568616342):0.07451895123194041,(('2Xjgi|Hetan2|163945':0.1559209190728137,'2Xjgi|Hetan2|163946':0.09812455874383841):0.25545038120553576,'2Xjgi|Gymlu1|220474':0.3086115936459659):0.03314634019059981):0.08601668193727408):0.055384261348876196):0.037634260327878755):0.04923154058247037,('2Xjgi|Neole1|1162531':0.45215702097958954,('2Xjgi|Neole1|591137':0.12516991084149254,'2XGlotr1p4_001831jgi|Glotr1_1|70090':0.10154217392143083):0.2329620490558928):0.08120753749456533):0.04573516888941098):0.030810394485753845):0.059090812395131254,(((((('2Xjgi|Sisni1|417313':0.006060762227525274,'2Xjgi|Sissu1|1025987':0.006952879568549175):0.16307531473152181,(('2Xjgi|Sisni1|418719':0.03494515577827961,'2Xjgi|Sissu1|1031886':0.015319379257662913):0.07830952091708854,('2Xjgi|Sissu1|991966':0.0015129574727286155,'2Xjgi|Sisni1|415479':0.00171467632047273):0.10386662357056986):0.08465660910417228):0.6366284950606669,((('2Xjgi|Sissu1|1119629':0.0035630327249833726,'2Xjgi|Sisni1|490614':0.007603715701356872):0.1512374568268262,'2Xjgi|Sisni1|478033jgi|Sissu1|1018198':0.12421840835875342):0.12359375097880254,(('2Xjgi|Sissu1|1061530':0.1821304459886275,('2Xjgi|Sisni1|460407':1.0000005001842283E-6,'2Xjgi|Sissu1|1047001':0.0015820020625012532):0.1556154264965015):0.036232724442930575,((('2Xjgi|Sissu1|399941':6.454521490906195E-4,'2Xjgi|Sisni1|473674':0.0024954091299975723):0.22268489270031377,(('2Xjgi|Sissu1|400826':0.010180211825779661,'2Xjgi|Sisni1|358458':0.0010708891173458746):0.014683041013623388,('2Xjgi|Sisni1|452511':1.0000005001842283E-6,'2Xjgi|Sissu1|1043420':0.0015954646291431729):0.010517837485370052):0.24681831803472765):0.13771649542506004,('2Xjgi|Sissu1|1045936':0.0015879803817946403,'2Xjgi|Sisni1|475887':1.0000005001842283E-6):0.21054031343248814):0.06583674889268165):0.05928016683361781):0.25464467614967745):0.11823348852827742,(('2Xjgi|Hetan2|67689':0.1342609020575496,'2Xjgi|Hetan2|120243':0.14338361992039728):0.197049463895959,(('2Xjgi|Schpa1|824517':0.13343608985232058,('2Xjgi|Schpa1|824503':0.08787475840089032,'2Xjgi|Schpa1|824483':0.06610934050176365):0.054858909202579076):0.04949980425318423,'2Xjgi|Schpa1|837208':0.18828687697176338):0.22042857550294626):0.04699238222191915):0.0396012721199368,((('2Xjgi|Hetan2|103692':0.2265050471574872,(('2Xjgi|Ompol1|7208':0.17934722393497737,('2Xjgi|Ompol1|5842':0.1237064488198183,'2Xjgi|Ompol1|5841':0.05722884426093455):0.13120995154190274):0.12864390765379063,('2Xjgi|Armme1_1|12811':0.014417665333897878,('2Xjgi|Armga1|1086626':0.036865876245269824,('2Xjgi|Armcep1|22483':0.019765823742480038,('2Xjgi|Armosto1|256508':0.007369558514410457,'2Xjgi|Armost1|1007481':0.004123436177531747):0.022949430690997197):0.010384218992308458):0.019812832128986102):0.20034011417898134):0.05320137512978329):0.04865636865392342,'2Xjgi|Stehi1|170553':0.31879398672798276):0.04291197515966938,'2Xjgi|Volvo1|121350':0.3467457349711687):0.1632466078720498):0.054493483152008526,(((('2Xjgi|Leugo1_1|51161':0.2723463565221975,(('2Xjgi|PleosPC9_1|59433':0.0015618012574447615,('2Xjgi|PleosPC15_2|1048750':1.0000004999621837E-6,2XPleos_PC15_2p4_010153:1.0000004999621837E-6):1.0000004999621837E-6):0.14975945339905894,('2XPleos_PC15_2p4_010288jgi|PleosPC15_2|174637':0.006172206812667058,'2Xjgi|PleosPC9_1|87925':0.00876067957713289):0.12303420059545855):0.058549984376665254):0.03721373249769755,('2Xjgi|Armcep1|1796':0.032740065277491404,(((('2Xjgi|Armga1|1046078':0.06781260961533819,'2Xjgi|Armost1|1011153':1.0000004999621837E-6):0.01366492468569791,'2Xjgi|Armme1_1|4436':0.034830221001386):0.0033046543293382413,(('2Xjgi|Armosto1|271740':0.0015402400043258435,('2Xjgi|Armosto1|271738':1.0000004999621837E-6,'2Xjgi|Armost1|973413jgi|Armost1|1016851':0.001545578136866732):0.0015495428537086742):0.009390033967377587,(('2Xjgi|Armosto1|271985':0.007242640009275769,'2Xjgi|Armosto1|271989':0.0034950525204784366):0.0030868279181721636,(('2Xjgi|Armost1|1016629':0.0030543850772875025,'2Xjgi|Armost1|782003':0.0030771598480663354):0.00453807679635454,'2Xjgi|Armost1|1016617':0.006543203577794809):0.0016501954613852288):0.010368253201827216):0.0015533329543671037):0.0015422496834929245,((('2Xjgi|Armga1|1036098':0.01388468072693394,'2Xjgi|Armcep1|20713':0.006312693556195459):0.007078848118432068,'2Xjgi|Armga1|930549':0.014480779772141794):0.0016375979387450723,'2Xjgi|Armcep1|17804':0.01944218951440213):0.005476600731885828):0.010619315517224948):0.19984717163395094):0.20586845035032275,((('2Xjgi|PleosPC15_2|1087553':1.0000004999621837E-6,(2XPleos_PC15_2p4_000282:1.0000004999621837E-6,'2Xjgi|PleosPC9_1|69649':0.004858267709034969):0.00489922645269858):0.18857318432027204,('2Xjgi|PleosPC9_1|45030':1.0000004999621837E-6,'2XPleos_PC15_2p4_000281jgi|PleosPC15_2|1098737':0.0015500817318128135):0.1159546215900975):0.034560257758698976,(('2XPleos_PC15_2p4_000279jgi|PleosPC15_2|1031974':0.003228766003529948,'2Xjgi|PleosPC9_1|92777':1.0000004999621837E-6):0.06586019717150626,('2XPleos_PC15_2p4_000284jgi|PleosPC15_2|1098740':0.006218958673057662,'2Xjgi|PleosPC9_1|44590':1.0000004999621837E-6):0.16832393481533092):0.052563549459907044):0.22884694592221422):0.06322651702244553,(('2Xjgi|Hypsu1|148875':0.2880449307245134,((('2Xjgi|Pycci1|8361':0.11639716771515785,(2XTrave2p4_010647:0.004933875695241063,'2Xjgi|Trave1|176148':0.0014776792700019747):0.07627872271790248):0.04880369462952361,('2Xjgi|Dicsq1|182736':0.09681290354224314,'2Xjgi|Gansp1|117498':0.11333908883489063):0.08634894128624793):0.0885074038269047,'2Xjgi|Ricme1|571656':0.3196046149182239):0.142852144138371):0.054918842230908815,(('2Xjgi|Galma1|67180':0.08200748844085504,'2Xjgi|Galma1|146462':0.08307727083662053):0.3016811118021312,((('2Xjgi|Hypsu1|213264':0.3041756293740874,('2Xjgi|Amamu1|82273':0.37774092890840816,'2Xjgi|Ompol1|1308':0.421382252128113):0.0776413780443197):0.14984022838638444,'2Xjgi|Serla_varsha1|40843':0.321058378739439):0.0593034895836142,('2Xjgi|Ricme1|746349':0.11800344041406952,'2Xjgi|Ricme1|638340':0.23651416549703175):0.27225802248577713):0.042581967408428456):0.08338540895027813):0.04178003031679811):0.10652774015009614):0.024370175841850417):0.07633585903892026,(('2Xjgi|Jaaar1|58509':0.37847916986448515,(((('2Xjgi|Volvo1|121578':0.13613535488421236,'2Xjgi|Volvo1|111404':0.10909958559938371):0.2136182085197318,('2Xjgi|Volvo1|111405':0.24013785379335872,(('2Xjgi|Volvo1|121577':0.2003038028230948,'2Xjgi|Volvo1|120760':0.11826614150635884):0.06029729540581141,(('2Xjgi|Volvo1|111406':0.09465195352026612,('2Xjgi|Volvo1|121185':0.23461556865324296,'2Xjgi|Volvo1|115185':0.1303250227707471):0.028241830206701124):0.033283577589706015,'2Xjgi|Volvo1|116992':0.18404395933556583):0.13466550759603457):0.027549646264336758):0.09658766964825838):0.06791833408573056,('2Xjgi|Volvo1|111412':0.2878043480967363,(('2Xjgi|Volvo1|111414':0.1674263875804738,('2Xjgi|Volvo1|116351':0.12983179738177308,'2Xjgi|Volvo1|116349':0.2115413313471286):0.06180427291252233):0.1063664958573971,('2Xjgi|Volvo1|114032':0.2876976121938213,'2Xjgi|Volvo1|111413':0.20086562217225756):0.06894530984448166):0.04473941164087014):0.13466246431025541):0.11115983954253994,((2XPleos_PC15_2p4_004531:1.0000004999621837E-6,'2Xjgi|PleosPC9_1|93955jgi|PleosPC15_2|50038':1.0000004999621837E-6):0.47062557284387396,((((2XPleos_PC15_2p4_006953:1.0000004999621837E-6,'2Xjgi|PleosPC15_2|169195':1.0000004999621837E-6):1.0000004999621837E-6,'2Xjgi|PleosPC9_1|101023':0.006103883939793553):0.2751735556696959,(('2Xjgi|PleosPC15_2|1079425':0.0034409579384542255,'2Xjgi|PleosPC9_1|88908':0.009854943971010943):0.15401318155404264,(('2XPleos_PC15_2p4_009672jgi|PleosPC9_1|116309jgi|PleosPC15_2|1067653':0.004111460231898567,2XAAO3A_PLEER:0.013144166360793408):0.009145804439080418,(2XAMW872531_aryl-alcohol_oxidase_Pleurotus_sapidus:0.0015520774739665733,2XAAO3A_PLEPU:0.004696220157454967):0.015411095461413948):0.19397731165180265):0.09673607756180091):0.1071349487097033,((((('2Xjgi|Lacam2|102498':0.0441920170338741,'2Xjgi|Lacbi2|582962':0.06203974677596147):0.1967347548462155,('2Xjgi|Lacbi2|682561':0.04608504485018439,'2Xjgi|Lacam2|683376':0.03119161018010974):0.1457050486673035):0.064903157695412,'2Xjgi|Lacam2|601338':0.23516485032588386):0.038540528355744286,(('2Xjgi|Lacam2|2236':0.03862583165078415,'2Xjgi|Lacbi2|487098':0.03404334991026037):0.15255243506936655,('2Xjgi|Copci_AmutBmut1|362996':5.260464064731352E-4,'2Xjgi|Copci1|1427':0.0027503840080256303):0.3434105227478992):0.04608836614544698):0.0636932641095258,(('2Xjgi|Hypsu1|65148':0.16238822283828713,('2Xjgi|Hypsu1|135485':0.13468666103233584,(((('2Xjgi|Hypsu1|150998':0.06304678338970815,'2Xjgi|Hypsu1|146991':0.14126413431637186):0.13366267828181932,'2Xjgi|Hypsu1|209124':0.22808263149646857):0.09092111199725883,'2Xjgi|Hypsu1|47271':0.14776511261686665):0.08984939491040045,('2Xjgi|Hypsu1|189766':0.07725718233411927,('2Xjgi|Hypsu1|183401':0.05766495008221639,'2Xjgi|Hypsu1|208834':0.0751651289057027):0.05028232547667599):0.067687810437425):0.031852742994044725):0.09459993706397563):0.16292136171033555,((((('2Xjgi|Hebcy2|415373':0.13820144276305357,'2Xjgi|Hebcy2|392481':0.20440694569243978):0.037093069336799456,('2Xjgi|Galma1|223476':0.08557519072317965,('2Xjgi|Galma1|137093':0.08822233913683242,'2Xjgi|Galma1|223444':0.1092071775424861):0.030416161956117405):0.022818272249595317):0.024811488555402494,'2Xjgi|Hebcy2|432238':0.15246232530963755):0.03312838180520039,((('2Xjgi|Galma1|63161':0.15786549917074755,('2Xjgi|Psicub1_1|45244':0.1526396463352535,('2Xjgi|Psicub1_1|90795':0.2693560124464143,'2Xjgi|Psicub1_1|38817':0.231820629052228):0.07604488230316919):0.09279422876300147):0.16975033101211556,('2Xjgi|Psicub1_1|36921':0.22738592942083624,('2Xjgi|Psicub1_1|43751':0.10398650655970743,('2Xjgi|Psicub1_1|90252':0.23283110616074154,'2Xjgi|Psicub1_1|69477':0.23938195883457825):0.043644571701821455):0.2265642936754153):0.05673351145871397):0.035001073261021975,'2Xjgi|Galma1|61126':0.1955805746149606):0.02448523093710331):0.06965092701035935,('2Xjgi|Hebcy2|26070':0.08004822007922296,'2Xjgi|Hebcy2|69091':0.055572652640829556):0.1387824442051644):0.052363218546856105):0.14733301569464108):0.12047106273313024):0.034473266052642115):0.047393894085094646):0.04556927966230795):0.04677497802982922,(('2Xjgi|Punst1|64843':0.3539359596160616,('2Xjgi|Punst1|143069':0.37798993141619963,('2Xjgi|Punst1|98829':0.29951248017201104,('2Xjgi|Punst1|65546':0.21605307135130092,'2Xjgi|Punst1|110645':0.3403486716580175):0.05339810421219382):0.10385202596279242):0.16441611011306367):0.07563270922835996,('2XGlotr1p4_011759jgi|Glotr1_1|97140':0.18133341543995418,('2Xjgi|Neole1|1180965':0.15428368110555035,('2Xjgi|Neole1|1071615':0.14693082047560146,'2Xjgi|Neole1|1097820':0.04561594133172786):0.031065676789427288):0.0646163528151702):0.16126393535210393):0.05944560222766748):0.061434752092096145):0.043504120169592486,(((('2Xjgi|Volvo1|121346':0.30569723416722683,(('2Xjgi|Galma1|125264':0.1511395412661205,'2Xjgi|Psicub1_1|74591':0.25147909253926515):0.10863702149958021,('2Xjgi|Leugo1_1|52146':0.08918370370488415,'2Xjgi|Leugo1_1|52780':0.0595383462455088):0.34199562418161533):0.03131023399205968):0.062430208394742115,((('2Xjgi|Gymlu1|237062':0.3438426352263877,'2Xjgi|Gymlu1|233428':0.3991105735999063):0.0973067041236475,('2Xjgi|PleosPC9_1|89272':0.0052206551482809616,('2Xjgi|PleosPC15_2|36144':1.0000004999621837E-6,2XPleos_PC15_2p4_011233:0.009417371705147781):0.002928796113430554):0.34674664817607903):0.06261579229356484,((('2Xjgi|Stehi1|65485':0.20455704595496527,('2Xjgi|Ompol1|7384':0.17401013335472837,'2Xjgi|Gymlu1|224362':0.18258278762987912):0.0855842280216661):0.05970320576240007,(((('2Xjgi|Armme1_1|7979':0.01782812804986289,(('2Xjgi|Armga1|995750':0.004945516589645926,('2Xjgi|Armcep1|8349':1.0000005001842283E-6,('2Xjgi|Armcep1|8345':0.015915980517620554,'2Xjgi|Armcep1|8347':0.015423343640395437):0.014643976345011023):0.013335805527116218):0.011401364305521522,('2Xjgi|Armost1|915449':0.00828590377864824,'2Xjgi|Armosto1|251339':0.008436342709340128):0.004068384696568561):0.0035044258287895147):0.1714299229955616,'2Xjgi|Cylto1|436273':0.27144976302931):0.06417986318015223,'2Xjgi|Fishe1|60375':0.2892182590101038):0.05903051357117439,((('2Xjgi|Exigl1|606149':0.018054526565632223,'2Xjgi|Exigl1|606169':0.008377753451733305):0.13010243203654626,'2Xjgi|Schco3|2642607':0.11354851711691194):0.03611241063956583,('2Xjgi|Ricme1|590585':0.09155234699879267,'2Xjgi|Punst1|122206':0.10418931839912582):0.07642059871797291):0.1616388824803756):0.056100455197100274):0.35705887197006536,('2Xjgi|Amath1|82422':0.34698496856088146,('2Xjgi|Amath1|151496':0.13484130580159137,'2Xjgi|Amath1|153659':0.2998297082600796):0.13446056903404013):0.18451460717856394):0.03038339218937791):0.022961185546938045):0.042720830762022155,(((('2Xjgi|Agabi_varbisH97_2|185801':0.017164545046933988,'2Xjgi|Agabi_varbur_1|118670':0.005433796130515756):0.4564731712790251,('2Xjgi|Volvo1|120229':0.610841355242786,('2Xjgi|Hypsu1|144019':0.18376517326718633,('2Xjgi|Psicub1_1|51882':0.1896023552571704,(('2Xjgi|Galma1|245927':0.01574229848849451,'2Xjgi|Galma1|155550':0.06802393345558633):0.01824733945066681,'2Xjgi|Galma1|245913':0.08662107627658933):0.09799850677562527):0.06745119082518025):0.2938686107270412):0.06294299493408473):0.046825938647037546,('2Xjgi|Galma1|218865':0.22533698337621066,(('2Xjgi|Hebcy2|193339':0.1843823886915057,('2Xjgi|Galma1|1117948':0.10432387939249632,'2Xjgi|Galma1|103022':0.13255793870062127):0.07980925147094364):0.0976096438805869,('2Xjgi|Sphst1|231421':0.005911489807597814,'2Xjgi|Sphst1|225918':0.009261136353248878):0.37006251365888976):0.05889795505700213):0.08513561061822661):0.04404586341095129,((('2Xjgi|Armga1|120253':0.006424794226116415,(('2Xjgi|Armme1_1|12117':0.01159107833315276,('2Xjgi|Armosto1|260160':0.0022414106958066338,'2Xjgi|Armost1|615682':0.0025737195733517293):0.015742855234172515):0.014196836992014017,'2Xjgi|Armcep1|18037':0.0032856608756433037):0.006788472940264967):0.24447774110733067,((((('2Xjgi|Armost1|958196':0.012855488079320798,'2Xjgi|Armosto1|263789':0.010512022863040649):0.0049922762315843805,'2Xjgi|Armme1_1|6790':0.032448253410431116):0.005510126257382009,('2Xjgi|Armcep1|19665':0.015246498068537173,'2Xjgi|Armga1|976529':0.012945321533476939):0.001979411041035828):0.22813879615133703,(((('2Xjgi|Armosto1|259374':0.005655778110855936,'2Xjgi|Armost1|891952':0.012757955958422995):0.00832924211012731,((('2Xjgi|Armga1|1091804':0.030328264552976547,'2Xjgi|Armcep1|16856':0.011863924944149895):0.0049027866590942715,'2Xjgi|Armcep1|16846':0.034999393226749165):1.0000004999621837E-6,('2Xjgi|Armga1|1091792':0.013034808494393202,(('2Xjgi|Armcep1|15636':0.010014269053503444,('2Xjgi|Armga1|818710':0.004110903786621156,'2Xjgi|Armga1|1132797':0.02802597621833658):0.004149353314086612):0.013072706202105877,('2Xjgi|Armcep1|15664':0.014027294230612108,'2Xjgi|Armga1|818509':0.011010044430683763):0.008185868910802752):0.009193923642642154):0.0037100756153090053):0.01358653877831606):0.007436354086866492,'2Xjgi|Armme1_1|7794':0.027035175466318506):0.1092999441354281,(((('2Xjgi|Armga1|1001915':0.05293798614272571,'2Xjgi|Armme1_1|9501':0.05745904031607019):0.04998983900572007,(((('2Xjgi|Armcep1|17868':0.011081775259108806,'2Xjgi|Armga1|174496':0.022773697996944176):0.028305160790911277,('2Xjgi|Armga1|1091806':0.08394870878331462,'2Xjgi|Armcep1|16859':0.052334744473297334):0.015350825288159342):0.00821339002504251,('2Xjgi|Armost1|989745':0.013843265418095108,('2Xjgi|Armosto1|259370':0.0071288488142498,(('2Xjgi|Armost1|436881':0.024251047577461105,'2Xjgi|Armosto1|259359':0.02054976908832007):0.010830390647782018,('2Xjgi|Armga1|741286':0.004871924279863826,'2Xjgi|Armcep1|16868':0.010216697996139779):0.05908854258255847):0.040285708964502565):0.010366539744851355):0.020540198969224654):0.056533743858879326,((('2Xjgi|Armcep1|16866':0.02919356561400699,'2Xjgi|Armga1|1171090':0.011790276695222257):0.04309050266422032,('2Xjgi|Armost1|1052618':0.048316639986637266,'2Xjgi|Armosto1|259362':0.04353599099026706):0.021567579122543812):0.08504791852698679,('2Xjgi|Armga1|948960':0.017546624192331883,'2Xjgi|Armcep1|16853':0.03690682997713335):0.07408348706574275):0.01695562598864342):0.0716003552293043):0.17164660244223873,(('2Xjgi|Armosto1|259373':0.00159793688667631,'2Xjgi|Armost1|891964':0.0015659635531688476):0.02331740240954172,(('2Xjgi|Armcep1|16858':0.025732842948618107,'2Xjgi|Armga1|1091805':0.01651117992616391):0.014945224467774576,'2Xjgi|Armme1_1|7795':0.044688784400654935):0.009495913344241602):0.15392911633606787):0.025999695394486988,(('2Xjgi|Armme1_1|9499':0.0279628715162048,(('2Xjgi|Armost1|996611':0.008298709636554324,'2Xjgi|Armosto1|259364':0.00658029223020673):0.009360238006877797,('2Xjgi|Armcep1|16864':0.019078504368403415,'2Xjgi|Armga1|1091810':0.007390880809510003):0.01852913802926537):0.008572801209725478):0.12864918586820417,('2Xjgi|Armme1_1|3105':0.056199723701437554,('2Xjgi|Armost1|569072':0.013610922492817812,('2Xjgi|Armga1|1086024':0.008230197377296466,'2Xjgi|Armcep1|15165':0.004956716793020677):0.027275916423268987):0.00700681903037359):0.1245837719772247):0.03691137700012326):0.03141739893158624):0.08503511313743473):0.05120177055528208,(((('2Xjgi|Armcep1|18733':0.05015617586266785,((('2Xjgi|Armosto1|252706':1.0000004999621837E-6,'2Xjgi|Armost1|1083539':0.00172487889209183):0.028879194897020177,'2Xjgi|Armga1|1167692':0.023618229701253046):0.008263918208279541,'2Xjgi|Armme1_1|1869':0.06748635966769245):0.009181088769276036):0.08769069062683799,((('2Xjgi|Armosto1|256622':0.013606675030768844,'2Xjgi|Armost1|1025937':0.01725243949337818):0.007496284971344469,'2Xjgi|Armcep1|223492':0.03980650219774895):0.038775908344778065,(('2Xjgi|Armcep1|22353':0.01380720544055447,'2Xjgi|Armga1|1048060':0.0201974443149604):0.012913896365469357,('2Xjgi|Armme1_1|3510':0.05468582349037687,'2Xjgi|Armosto1|256616':0.024591226136847277):0.004337652094642319):0.07872389868380503):0.021156073410610876):0.08709050114437633,(('2Xjgi|Armcep1|22354':0.033695251551742134,'2Xjgi|Armme1_1|3511':0.08163317166587913):0.003871593033094145,('2Xjgi|Armost1|1089907':0.009836706329834799,'2Xjgi|Armosto1|2566161':0.007221969542992035):0.006317102253075468):0.14735829718067306):0.02561328328514012,(((('2Xjgi|Armcep1|22398':0.07699153541570825,'2Xjgi|Armga1|942014':0.017581026469086103):0.04018736704215109,'2Xjgi|Armosto1|256590':0.08078393912836002):0.14683388556231725,(('2Xjgi|Armme1_1|13029':0.06701955176633811,(('2Xjgi|Armcep1|22396':0.009379982442868418,'2Xjgi|Armga1|942015':0.016495833878839017):0.01576959514072196,('2Xjgi|Armost1|1088241':0.013966013281955902,'2Xjgi|Armosto1|256592':0.015464037506064399):0.010449040478681004):0.030585549800288714):0.10928415491985555,((('2Xjgi|Armcep1|16615':0.03839959422662953,'2Xjgi|Armga1|114633':0.007207801765578115):0.10433599690321427,(('2Xjgi|Armme1_1|14160':0.1035632179526409,('2Xjgi|Armost1|1023987':0.018117141186717145,'2Xjgi|Armosto1|262647':0.008890282745922518):0.006859266443710821):0.007040566601435483,('2Xjgi|Armcep1|16614':0.027945192502727867,'2Xjgi|Armga1|1012178':0.03329219039298281):0.0038392858616633774):0.08820409652600847):0.06682343490403997,(('2Xjgi|Armost1|1027782':0.02059406026288646,'2Xjgi|Armosto1|266621':0.05362374948047077):0.016446866262446846,('2Xjgi|Armme1_1|7588':0.07667906556153947,('2Xjgi|Armga1|992040':0.026123129994229943,(('2Xjgi|Armcep1|574':0.05403175498928192,'2Xjgi|Armcep1|16689':0.012635751454474375):0.03764083443651445,'2Xjgi|Armcep1|16715':0.015437479747611116):0.002170389484120072):0.02074373342759639):0.006387248258249434):0.11325113011333166):0.0637391007012742):0.018304147257720338):0.01844482252209856,(('2Xjgi|Armosto1|256610':0.027885884723045873,'2Xjgi|Armga1|973601':0.05206490425520838):0.012101068997622422,((('2Xjgi|Armga1|999636':0.02198763055787567,'2Xjgi|Armcep1|22401':0.017916540846674822):0.05443969074669308,('2Xjgi|Armosto1|256585':0.01673456192360967,'2Xjgi|Armost1|962609':0.005007327434085829):0.027255903625841515):0.012089115743124879,('2Xjgi|Armost1|965239':0.019502815100369553,('2Xjgi|Armme1_1|8330':0.16440815585220903,'2Xjgi|Armme1_1|3514':0.06656049716847989):0.017245005683355963):0.003825358992745942):0.007953750562183837):0.1388482102140176):0.02922946516964786):0.05606358053920513):0.0562566441778376):0.22259914302139583,(((('2Xjgi|PleosPC9_1|46589':1.0000004999621837E-6,('2Xjgi|PleosPC15_2|1018923':0.0068051605925032455,2XPleos_PC15_2p4_001274:0.0067529565370114675):0.0069841808840831465):0.2873605084127202,('2XPleos_PC15_2p4_000376jgi|PleosPC15_2|1098832':0.0024986407776432795,'2Xjgi|PleosPC9_1|114510':0.013863520725855949):0.28390975512282024):0.08906199170762696,(('2Xjgi|PleosPC9_1|121882':0.009859982330909123,'2XPleos_PC15_2p4_000375jgi|PleosPC15_2|1098831':0.004931356498939277):0.09445470233639885,('2Xjgi|PleosPC9_1|82653':0.007897939324661207,'2XPleos_PC15_2p4_000368jgi|PleosPC15_2|1098824':0.003712545777124987):0.09782693099827444):0.14741145930200283):0.2142339848467787,(('2Xjgi|PleosPC9_1|49042':0.020838098648101377,('2Xjgi|PleosPC15_2|26200':1.0000004999621837E-6,2XPleos_PC15_2p4_005459:1.0000004999621837E-6):0.007270868807318864):0.3092286714551016,(('2Xjgi|PleosPC9_1|84776':0.005747948412363257,(2XPleos_PC15_2p4_006390:1.0000004999621837E-6,'2Xjgi|PleosPC15_2|1112826':1.0000004999621837E-6):1.0000004999621837E-6):0.19167822655027544,((2XPleos_PC15_2p4_006960:1.0000004999621837E-6,'2Xjgi|PleosPC9_1|65857':0.008353186120736433):1.0000004999621837E-6,'2Xjgi|PleosPC15_2|1043883':0.004588639360312952):0.2253707194958472):0.21070012818697736):0.053509875322634626):0.11999331090291832):0.050523463152857495):0.03484395350272251):0.028379131089785625,(((('2Xjgi|Gymlu1|43513':0.33243075181726023,'2Xjgi|Monpe1_1|85776':0.39329574026446323):0.08751724272284678,(('2Xjgi|Gymlu1|45003':0.2933771009677135,('2Xjgi|Gymlu1|227667':0.19759985828020654,(('2Xjgi|Gymlu1|44990':0.06916095645486164,'2Xjgi|Gymlu1|44993':0.0507952618294909):0.1548563613408218,('2Xjgi|Gymlu1|504705':0.12009523841402858,('2Xjgi|Gymlu1|242709':0.09232758521123374,((('2Xjgi|Gymlu1|42024':0.03164159598270899,'2Xjgi|Gymlu1|42012':0.02108911425135962):0.03089089318975491,(('2Xjgi|Gymlu1|504634':0.03970000155209785,'2Xjgi|Gymlu1|260265':0.06498049469042133):0.03392716164867515,'2Xjgi|Gymlu1|504628':0.06959471477093482):0.010683316187585445):0.016690577651130578,'2Xjgi|Gymlu1|42023':0.06259504826073004):0.026667352608689354):0.03287366706888606):0.0934453802564692):0.07143554356732928):0.05768409687832876):0.13745935403451792,((('2Xjgi|Gymlu1|263881':0.14367477031708353,'2Xjgi|Gymlu1|266073':0.056567058605706766):0.18167246395109093,('2Xjgi|Gymlu1|43738':0.15251937450638975,('2Xjgi|Gymlu1|224388':0.07971255804684452,'2Xjgi|Gymlu1|225790':0.05450695915913273):0.1390942053291846):0.10069321213775284):0.2701684092397669,('2Xjgi|Gymlu1|244688':0.30726285450771984,((('2Xjgi|PleosPC9_1|91216':0.003774736931419387,(('2Xjgi|PleosPC9_1|89452':0.004587842372167694,('2Xjgi|PleosPC15_2|53326':1.0000004999621837E-6,2XPleos_PC15_2p4_011710:0.003035324688937635):1.0000004999621837E-6):1.8820524651852466E-4,'2XPleos_PC15_2p4_011705jgi|PleosPC15_2|1109867':0.0016149759370818195):0.0019168862935112774):0.019443988209315588,('2Xjgi|PleosPC9_1|100509':0.0026151206506126456,('2XPleos_PC15_2p4_011609jgi|PleosPC15_2|1109776':0.004814213027642289,('2XPleos_PC15_2p4_011624jgi|PleosPC15_2|163583':0.00645190146920438,'2Xjgi|PleosPC9_1|64934':1.0000004999621837E-6):0.002675499266433734):0.0028130904450105465):0.010968280985968581):0.03185622487130724,(('2Xjgi|PleosPC9_1|129600':0.003123972828242838,'2XPleos_PC15_2p4_007145jgi|PleosPC15_2|1105437':0.0016289601985339797):0.02575154853654338,(2XPleos_PC15_2p4_009070:1.0000004999621837E-6,('2Xjgi|PleosPC15_2|1047273':0.01880726008528466,'2Xjgi|PleosPC9_1|105347':0.0048774188121094575):1.0000004999621837E-6):0.04764945141568844):0.04123288838725614):0.2837513363951949):0.11904569757531291):0.021146484092368745):0.053362387088959906):0.11778613481022937,(((('2Xjgi|PleosPC9_1|92582':0.00543776591457612,('2Xjgi|PleosPC15_2|1031724':0.00992037796825529,2XPleos_PC15_2p4_000495:1.0000004999621837E-6):0.006007617307493884):0.17893220435518864,((2XPleos_PC15_2p4_000484:1.0000004999621837E-6,'2Xjgi|PleosPC15_2|1032666':0.0016829898822066092):0.008427082037633982,'2Xjgi|PleosPC9_1|45007':1.0000004999621837E-6):0.18170920266792856):0.2892795325140971,('2Xjgi|Pilcr1|811054':0.29650529647114543,((((('2Xjgi|Sphst1|222985':0.15353733976915396,('2Xjgi|Sphst1|784527':0.10201032611964655,'2Xjgi|Sphst1|75829':0.22235314682867235):0.06506465759421398):0.2064501654216786,'2Xjgi|Sphst1|160979':0.14104512439325156):0.05544337195256066,('2Xjgi|Sphst1|160669':0.21502463516599302,('2Xjgi|Sphst1|153517':0.23354465280306536,'2Xjgi|Sphst1|149186':0.23789467300194267):0.08999166808576309):0.03046821311164649):0.04435827623425603,'2Xjgi|Sphst1|27734':0.2322930388339557):0.06600877589627174,('2Xjgi|Sphst1|68833':0.18533031494604724,('2Xjgi|Sphst1|254788':0.14504217795924812,'2Xjgi|Sphst1|204359':0.1007126304028696):0.1585392527406202):0.1386401055545916):0.06523655563750053):0.06814600982415375):0.04199063612452947,(('2Xjgi|Armost1|1041585':0.018309297206958064,('2Xjgi|Armosto1|262764':0.01250570056274003,('2Xjgi|Armcep1|12452':0.037772465721951365,'2Xjgi|Armga1|917326':0.02084099877573653):0.012871459820765319):0.00401978937703884):0.40143207750552534,(('2Xjgi|Sphst1|259207':0.2824711292519053,('2Xjgi|Sphst1|774142':0.19982287056715453,'2Xjgi|Sphst1|23612':0.21583867125910738):0.10803809330379077):0.1749257439139733,((('2Xjgi|Armga1|996705':0.017384563426585897,('2Xjgi|Armcep1|18718':0.018180973518799215,('2Xjgi|Armost1|72855':0.008645575777215253,'2Xjgi|Armosto1|252687':0.01731467798440045):0.013000155163085614):0.011493189613954291):0.09379747232281122,('2Xjgi|Armga1|1083989':0.0028752021712015186,('2Xjgi|Armcep1|18717':0.001593553701519479,('2Xjgi|Armosto1|252686':0.00160689542846848,'2Xjgi|Armost1|72898':1.0000004999621837E-6):0.012936648024791664):0.001970612822642437):0.1477638415990834):0.14367162282334056,('2Xjgi|Phlbr1|22550':0.2361187553372306,'2Xjgi|Phlcen1|285':0.13147184867578043):0.08141086241552031):0.1774473645481658):0.06443654634528406):0.028651553353022052):0.022853400612712793):0.043399277596607444,(('2XGlotr1p4_011736jgi|Glotr1_1|82487':0.6658905569226214,((('2Xjgi|Fishe1|78321':0.5010407297751294,('2Xjgi|Armcep1|13904':0.005279844549994639,'2Xjgi|Armga1|1049642':0.004655640188499621):0.2888863511055806):0.09315905640110445,('2Xjgi|Gymlu1|263606':0.5069718434852577,('2Xjgi|Gymlu1|174168':0.4878140815735339,'2Xjgi|Galma1|250359':0.4951482563945364):0.06613055456823935):0.025671217841585436):0.06742324538204914,(2XGlotr1p4_011731:0.002311804901391934,'2Xjgi|Glotr1_1|82473':1.0000004999621837E-6):0.45067142732067245):0.029766310459288015):0.21505279282095047,((((('2Xjgi|Sphst1|248475':0.16543557103950013,('2Xjgi|Sphst1|254264':0.026017631839486244,('2Xjgi|Sphst1|249399':0.022010568789934126,'2Xjgi|Sphst1|171067':0.024601752472680927):0.01843133858991841):0.2986961316964578):0.08354050667849,(('2Xjgi|Copci1|1336':0.001658912635513321,'2Xjgi|Copci_AmutBmut1|425649':1.0000004999621837E-6):0.5153687138901208,((('2Xjgi|Copci_AmutBmut1|488574':0.39843524053081913,(('2Xjgi|Copci1|3440':0.007629759134481162,'2Xjgi|Copci_AmutBmut1|497900':0.01291447777345578):0.29691176135609876,'2Xjgi|Copci_AmutBmut1|542315':0.449879783959235):0.08566138114576871):0.0434261830350855,(('2Xjgi|Copci1|11005':0.024120846626413783,'2Xjgi|Copci_AmutBmut1|522835':0.016408913622041554):0.29177644189815055,(('2Xjgi|Copci_AmutBmut1|437967':0.004594715941138805,'2Xjgi|Copci1|11361':0.029192514461363395):0.2258591208927676,('2Xjgi|Copci_AmutBmut1|372036':0.006459669888659647,'2Xjgi|Copci1|11362':0.011338796193331557):0.2026212617428751):0.14530045061525154):0.13637660152499187):0.049105625090131166,((('2Xjgi|Copci1|1328':7.122275112776411E-4,'2Xjgi|Copci_AmutBmut1|450807':0.009273252481130978):0.25963466013801795,('2Xjgi|Copci_AmutBmut1|544684':0.0023534106726521564,'2Xjgi|Copci1|4673':1.0000005001842283E-6):0.44948530705935674):0.06344391770014801,('2Xjgi|Copci_AmutBmut1|488576jgi|Copci1|1330':0.3931762358141533,(('2Xjgi|Copci_AmutBmut1|473228':0.017187996576027764,'2Xjgi|Copci1|1333':0.008509960475055145):0.12867838895234485,('2Xjgi|Copci1|1334':0.009392791808675582,'2Xjgi|Copci_AmutBmut1|369969':0.009877105141233855):0.17356944855079792):0.3020208731192202):0.039764870783953965):0.0398121648590688):0.11307916833351883):0.1660680103910157):0.14110849477176202,((('2Xjgi|Agabi_varbur_1|121979':0.06298577060474009,'2Xjgi|Agabi_varbisH97_2|121909':0.013361505698224585):0.34127919510252824,('2Xjgi|Galma1|222642':0.11194547864795368,('2Xjgi|Galma1|91825':0.01365085883076178,'2Xjgi|Galma1|230577':0.02884140827014181):0.06388447512036177):0.24719809243837143):0.05600219761141001,((('2Xjgi|Agabi_varbur_1|78505':0.004278692411702201,'2Xjgi|Agabi_varbisH97_2|208525':0.0037538992461025877):0.34329969573021346,'2Xjgi|Leugo1_1|51657':0.4088394826922206):0.1380336338102235,'2Xjgi|Hypsu1|133315':0.2717030338806232):0.09166487115548394):0.0564196021115424):0.04078447944330166,((((('2Xjgi|Copci_AmutBmut1|446127':1.0000004999621837E-6,'2Xjgi|Copci1|12965':1.0000004999621837E-6):0.20327440014606557,('2Xjgi|Copci_AmutBmut1|372581jgi|Copci1|8354':0.1395594192623757,('2Xjgi|Copci1|8355':1.0000004999621837E-6,'2Xjgi|Copci_AmutBmut1|499623':1.0000004999621837E-6):0.09079354154141028):0.07359542573571698):0.23325337423997405,('2Xjgi|Copci_AmutBmut1|479516jgi|Copci1|12517':0.36093489802252243,('2Xjgi|Copci_AmutBmut1|435561':1.0000004999621837E-6,'2Xjgi|Copci1|12964':1.0000004999621837E-6):0.32451798927832765):0.17885917223889702):0.044635444792763934,('2Xjgi|Copci_AmutBmut1|377030jgi|Copci1|7247':0.47243813071028207,('2Xjgi|Copci_AmutBmut1|378065jgi|Copci1|10304':0.18297317392396373,('2Xjgi|Copci1|10305':1.0000004999621837E-6,'2Xjgi|Copci_AmutBmut1|381860':1.0000004999621837E-6):0.22829111530837176):0.13873342811809497):0.08742987931663082):0.18556152135161952,(('2Xjgi|Copci_AmutBmut1|354703jgi|Copci1|5576':0.1941213093904941,('2Xjgi|Copci1|5555':1.0000004999621837E-6,'2Xjgi|Copci_AmutBmut1|514476':0.0023766371184013035):0.2510307094919084):0.27550948661119157,('2Xjgi|Volvo1|119435':0.5151290983134442,('2Xjgi|Leugo1_1|50908':0.4273868882309011,(('2Xjgi|Agabi_varbisH97_2|205343':0.005272571296532025,'2Xjgi|Agabi_varbur_1|118616':0.009496995349260962):0.10954833867136671,((('2Xjgi|Agabi_varbisH97_2|183673':0.1923766251371899,('2Xjgi|Agabi_varbisH97_2|190928':0.002005398494689281,'2Xjgi|Agabi_varbur_1|111689':0.0029256964111679107):0.17450557450794624):0.04812658654469848,('2Xjgi|Agabi_varbur_1|111687':0.011545946576945854,'2Xjgi|Agabi_varbisH97_2|2175067':0.013193052114091497):0.11535011599420697):0.025694802943187378,(('2Xjgi|Agabi_varbur_1|77908':0.003301946935987621,'2Xjgi|Agabi_varbisH97_2|209169':1.0000004999621837E-6):0.15622022793310908,('2Xjgi|Agabi_varbur_1|125701':1.0000004999621837E-6,'2Xjgi|Agabi_varbisH97_2|217506':0.03799838188871463):0.16613916113438254):0.04560747510217511):0.017882619623655005):0.26115931423488403):0.11571241534600363):0.06357718969242665):0.05289579642721853):0.03303659337252607):0.03598317201234846,((('2Xjgi|Agabi_varbisH97_2|177008':0.0078148004697971,'2Xjgi|Agabi_varbur_1|105000':0.0034441582320041686):0.5755972396370312,((('2Xjgi|Hypsu1|86779':0.1688539361602761,'2Xjgi|Hypsu1|163371':0.17835368226442494):0.14963808953760704,('2Xjgi|Psicub1_1|88115':0.1685876147539016,'2Xjgi|Psicub1_1|34646':0.18384098515566905):0.03695989130055222):0.08525070202929763,(('2Xjgi|Psicub1_1|92428':0.12477001211522598,'2Xjgi|Psicub1_1|64024':0.0723248680018389):0.21549293224675847,('2Xjgi|Psicub1_1|93223':0.3571760394876531,('2Xjgi|Psicub1_1|71023':0.18415166900331026,'2Xjgi|Psicub1_1|52015':0.1357362079306943):0.12735602992940764):0.0699455403693412):0.07636017949472174):0.13473313542549215):0.06762919358255415,(('2Xjgi|Agabi_varbisH97_2|222047':0.00982450127619705,'2Xjgi|Agabi_varbur_1|105978':0.004938265460306512):0.6984452535635834,(('2Xjgi|Agabi_varbur_1|45074':0.00938647192532871,'2Xjgi|Agabi_varbisH97_2|78119':0.015075048193685214):0.2757020367777503,((('2Xjgi|Agabi_varbur_1|69614':0.009175676042747272,'2Xjgi|Agabi_varbisH97_2|217653':0.011445421609055595):0.25611530639570046,'2Xjgi|Leugo1_1|48938':0.34118215822235864):0.035105389753277816,('2Xjgi|Leugo1_1|51262':0.3611965016366483,((('2Xjgi|Agabi_varbur_1|118529':0.009792183850276581,'2Xjgi|Agabi_varbisH97_2|183646':0.00631380237534418):0.22248549577914045,('2Xjgi|Agabi_varbur_1|79910':0.004510175852392662,'2Xjgi|Agabi_varbisH97_2|211194':0.006931123466876743):0.35872836183320733):0.04200892523735433,(('2Xjgi|Agabi_varbisH97_2|188295':0.009548714516651735,'2Xjgi|Agabi_varbur_1|123192':0.0031229181364063052):0.26099028087289655,(2XCAZyAcPDHAHA853131:0.12021870548377134,((2XCAZyAmPDH1AAW829961:0.14707251797860366,(('2Xjgi|Agabi_varbisH97_2|230189':0.00150094947659829,2XAbPDH1AAW921241:0.020912108200885182):0.004878599144163331,'2Xjgi|Agabi_varbur_1|123150':0.00151551942780781):0.14003934677420737):0.03401308211492937,(2XAmPDH3AAZ948741:0.04690066829324824,(2XAmPDH2AAW829981:0.07485539738989555,2XCAZyAxPDHAHA853141:0.02678886109139711):0.020259044516585334):0.07121477025547751):0.034463083231425884):0.09805990051382629):0.09253090089165861):0.08012436862512651):0.04747754648110325):0.09864389604679635):0.2865041362263292):0.10979730042043734):0.06671063192095517):0.04804544545199252):0.059509409884325404):0.05592560529371604):0.04782351398717366);
