# Supplementary material for: Substrate specificity mapping of fungal CAZy AA3_2 oxidoreductases
Source: Biotechnol Biofuels Bioprod. 2024 Mar 27;17:47. doi: 10.1186/s13068-024-02491-8 (PMC10967070; doi:10.1186/s13068-024-02491-8)
Supplement: Supplementary file 5 — Additional file 5: The maximum likelihood trees of all AA3_2s, AAO/PDH clade, and GDH/GOx clade in Newick format. [file 13068_2024_2491_MOESM5_ESM.zip › All_AA3_2_Tree.tree]

#NEXUS
begin taxa;
	dimensions ntax=4391;
	taxlabels
	0XAcrth2p7_014964
	0XGlotr1p4_011731
	'0Xjgi|Acain1|266858'
	'0Xjgi|Aciri1_meta|99516'
	'0Xjgi|Aurpu_var_pul1|216002'
	'0Xjgi|Cadsp1|401170'
	'0Xjgi|Cersp1|234461'
	'0Xjgi|Clafu1|190985'
	'0Xjgi|Clafu1|193968'
	'0Xjgi|Cypeu1|112079'
	'0Xjgi|Diaam1|5573'
	'0Xjgi|Dipse1|3901'
	'0Xjgi|Eutla1|3181'
	'0Xjgi|Ganpr1|106617'
	'0Xjgi|Ganpr1|52494'
	'0Xjgi|HypEC38_3|406641'
	'0Xjgi|Jamsp1|216808'
	'0Xjgi|Lipst1_1|69490'
	'0Xjgi|Macph1|9287'
	'0Xjgi|Monpe1_1|86583'
	'0Xjgi|Monpe1_1|86974'
	'0Xjgi|Monpe1_1|87311'
	'0Xjgi|Phach1|1909'
	'0Xjgi|Punst1|147031'
	'0Xjgi|Pyrco1|784'
	'0Xjgi|Pyrsp1|582705'
	'0Xjgi|Serla_varsha1|28160'
	'0Xjgi|Sphst1|271451'
	'0Xjgi|Stehi1|135717'
	'0Xjgi|Stehi1|94721'
	'0Xjgi|Tubme1|4467'
	'0Xjgi|Ustma2_2|11410'
	10AB000571
	'10NRRL3_04712Aspni3p7_007978jgi|Aspni7|1164437'
	10PTRG_10102
	10Paeby1p7_010677
	10Psehe2p4_009841
	10Talem1p7_009475
	10Theau2p4_000347
	'10jgi|Acain1|234948'
	'10jgi|Altal1|1097700'
	'10jgi|Artbe1|7827'
	'10jgi|Ascra1|1050'
	'10jgi|Ascsa1|3877'
	'10jgi|Aspac1|23289'
	'10jgi|Aspbom1|9615'
	'10jgi|Aspbr1|42411'
	'10jgi|Aspca3|405624'
	'10jgi|Aspcl1|3137'
	'10jgi|Aspcri1|4170'
	'10jgi|Aspfl1|33748jgi|Aspor1|11277'
	'10jgi|Aspfo1|124532'
	'10jgi|Aspfu1|3424'
	'10jgi|Aspfu_A1163_1|103743'
	'10jgi|Aspgl1|170304'
	'10jgi|Aspka1_1|14887'
	'10jgi|Aspni_DSM_1|160854'
	'10jgi|Aspnid1|9856'
	'10jgi|Aspnov1|507667'
	'10jgi|Aspste1|419315'
	'10jgi|Aspste1|514564'
	'10jgi|Aspsy1|159993'
	'10jgi|Aspte1|3212'
	'10jgi|Asptu1|45465'
	'10jgi|Aspuda1|8724'
	'10jgi|Aspve1|65949'
	'10jgi|Aspwe1|55305'
	'10jgi|Aspwe1|693983'
	'10jgi|Aurpu_var_mel1|84036'
	'10jgi|Beaba1|2306'
	'10jgi|Botci1|2073'
	'10jgi|Cadsp1|566445'
	'10jgi|Capcor1|1840'
	'10jgi|Capcor1|8863'
	'10jgi|Capep1|4392'
	'10jgi|Capse1|361309'
	'10jgi|Capse1|367347'
	'10jgi|Cenge3|651517'
	'10jgi|Claba1|127758'
	'10jgi|Claba1|127892'
	'10jgi|Claca1|106859'
	'10jgi|Claca1|109639'
	'10jgi|Clafu1|186392'
	'10jgi|Claim1|147163'
	'10jgi|Claim1|147796'
	'10jgi|Claps1|137'
	'10jgi|Claps1|263'
	'10jgi|Clasph1|3034'
	'10jgi|Claye1|3472'
	'10jgi|Cloaq1|571409'
	'10jgi|Cocca1|109099'
	'10jgi|Cocim1|3050'
	'10jgi|Coclu2|63198'
	'10jgi|Cocmi1|96322'
	'10jgi|Cocsa1|89487'
	'10jgi|Cocvi1|31799'
	'10jgi|Colfi1|287958'
	'10jgi|Colgr1|8042'
	'10jgi|Colhig2|13444'
	'10jgi|Colto1|9479'
	'10jgi|Corca1|601727'
	'10jgi|Cormi1|7461'
	'10jgi|Cypeu1|113580'
	'10jgi|Cypeu1|116655'
	'10jgi|Cypeu1|121060'
	'10jgi|Cypeu1|121987'
	'10jgi|Dotse1|26641'
	'10jgi|Eurhe1|382370'
	'10jgi|Exoaq1|5690'
	'10jgi|Exode1|5746'
	'10jgi|Exool1|132612'
	'10jgi|Exosi1|112546'
	'10jgi|Exosi1|117440'
	'10jgi|Exosp1|4511'
	'10jgi|Fonmo1|497'
	'10jgi|Fonmo1|86026'
	'10jgi|Fonmu1|10431'
	'10jgi|Fonnu1|10966'
	'10jgi|Fonnu1|7451'
	'10jgi|Fonpe1|10308'
	'10jgi|Fonpe1|7122'
	'10jgi|Fusfu1|8793'
	'10jgi|Fusgr1|9860'
	'10jgi|Fusox2|17187'
	'10jgi|Fusps1|4333'
	'10jgi|Fusve2|9835'
	'10jgi|Glalo1|8601'
	'10jgi|Glost2|405254'
	'10jgi|Glost2|409082'
	'10jgi|Lepmu1|10856'
	'10jgi|Macph1|4714'
	'10jgi|Maggr1|112178'
	'10jgi|Marbr1|8766'
	'10jgi|Melbi2|650723'
	'10jgi|Melva1|434641'
	'10jgi|Micca1|3348'
	'10jgi|Moeaph1|3309'
	'10jgi|Mycfi2|54386'
	'10jgi|Necha2|77781'
	'10jgi|Neodi1|1918'
	'10jgi|Neofi1|8672'
	'10jgi|Oidma1|185179'
	'10jgi|Parsp1|1109858'
	'10jgi|Penant1|10381'
	'10jgi|Pench1|37046'
	'10jgi|PenchWisc1_1|136926'
	'10jgi|Pencop1|8351'
	'10jgi|Pendi1|8772jgi|Pendig1|1902'
	'10jgi|Penexp1|5592'
	'10jgi|Penfla1|6329'
	'10jgi|Pengri1|8755'
	'10jgi|Penita1|7800'
	'10jgi|Pensol1|10182'
	'10jgi|Penste1|9757'
	'10jgi|Pensub1|4661'
	'10jgi|Penth1|189939'
	'10jgi|Penvul1|5951'
	'10jgi|Phiatt1|3702'
	'10jgi|Phiatt1|8567'
	'10jgi|Phiatt1|8950'
	'10jgi|Phisc1|719017'
	'10jgi|Psean1_1|79060'
	'10jgi|Pyrsp1|591226'
	'10jgi|Pyrtt1|6788'
	'10jgi|Rhier1|608928'
	'10jgi|Rhyru1_1|119807'
	'10jgi|Sclsc1|1979'
	'10jgi|Sepmu1|70633'
	'10jgi|Seppo1|102819'
	'10jgi|Settu3|89387'
	'10jgi|Sphst1|32003'
	'10jgi|Sphst1|58573'
	'10jgi|Stasp1|208603'
	'10jgi|Stasp1|242105'
	'10jgi|Stely1|7696'
	'10jgi|Triru1|1160'
	'10jgi|Triver1|5727'
	'10jgi|Yarli1|65700'
	11Aurpu2p4_000012
	'11Glotr1p4_001529jgi|Glotr1_1|109397'
	'11Phach2p7003027jgi|Phchr2|2911796'
	11Trave2p4_011795
	11Trave2p4_014229
	'11jgi|Armcep1|191167'
	'11jgi|Armga1|1016146'
	'11jgi|Armost1|961423'
	'11jgi|Armosto1|256022'
	'11jgi|Aurde3_1|1337256'
	'11jgi|Aurpu_var_nam1|68231'
	'11jgi|Aurpu_var_pul1|285960'
	'11jgi|Aurpu_var_sub1|9434'
	'11jgi|Bjead1_1|187270'
	'11jgi|Bjead1_1|41997'
	'11jgi|Bjead1_1|43892'
	'11jgi|Botbo1|38148'
	'11jgi|Cersp1|354682'
	'11jgi|Clafu1|194526'
	'11jgi|Clasph1|1827'
	'11jgi|Copci1|12937'
	'11jgi|Copci_AmutBmut1|451588'
	'11jgi|Cylto1|423447'
	'11jgi|Dicsq1|139284'
	'11jgi|Exigl1|651098'
	'11jgi|Exigl1|772665'
	'11jgi|Exigl1|838308'
	'11jgi|Fibsp1|1037141'
	'11jgi|Fibsp1|772020'
	'11jgi|Fibsp1|926340'
	'11jgi|Fomme1|112990'
	'11jgi|Fomme1|159060'
	'11jgi|Fomme1|160464jgi|Fomme1|163767'
	'11jgi|Fomme1|170435'
	'11jgi|Fomme1|17621'
	'11jgi|Fomme1|80875'
	'11jgi|Fomme1|93222'
	'11jgi|Fomme1|93625'
	'11jgi|Fomme1|93963'
	'11jgi|Galma1|228314'
	'11jgi|Galma1|228359'
	'11jgi|Gansp1|112928'
	'11jgi|Hebcy2|448431'
	'11jgi|Hetan2|68439'
	'11jgi|Horwer1|14225'
	'11jgi|Horwer1|14463'
	'11jgi|Hypsu1|48408'
	'11jgi|Jamsp1|231911'
	'11jgi|Lacam2|678911'
	'11jgi|Lacam2|682378'
	'11jgi|Lacbi2|688862'
	'11jgi|Malgl1|3882'
	'11jgi|Malsy1_1|2137'
	'11jgi|Meimi1|167152'
	'11jgi|Moeaph1|958'
	'11jgi|Mycfi2|116284'
	'11jgi|Neole1|1156874'
	'11jgi|Neole1|1156876'
	'11jgi|Neole1|1163329'
	'11jgi|Ompol1|6753'
	'11jgi|Phaca1|179599'
	'11jgi|Phlcen1|13621'
	'11jgi|Phlgi1|128108'
	'11jgi|Pilcr1|815761'
	'11jgi|Pilcr1|85263'
	'11jgi|Pirin1|72597'
	'11jgi|Pirin1|80479'
	'11jgi|Pirin1|80480'
	'11jgi|Pirin1|80600'
	'11jgi|Plicr1|46723'
	'11jgi|Psean1_1|80458'
	'11jgi|Psehu1|612'
	'11jgi|Pseve2|347929'
	'11jgi|Pycci1|3147'
	'11jgi|Rhiso1|10227'
	'11jgi|Rhiso1|7736'
	'11jgi|Rhiso1|7935'
	'11jgi|Rhodsp1|250238'
	'11jgi|Ricme1|571767'
	'11jgi|Ricme1|600327'
	'11jgi|Ricme1|673909'
	'11jgi|Schco3|2641528'
	'11jgi|Schpa1|823521'
	'11jgi|Schpa1|914148'
	'11jgi|Schpa1|995238'
	'11jgi|Sebve1|332362'
	'11jgi|Sepmu1|61928'
	'11jgi|Seppo1|113493'
	'11jgi|Sisni1|412929'
	'11jgi|Sissu1|1061089'
	'11jgi|Spore1|6539'
	'11jgi|Tilan2|241748'
	'11jgi|Tilwa1|241700'
	'11jgi|Trave1|122574'
	'11jgi|Trave1|68834'
	'11jgi|Treme1|62741'
	'11jgi|Triol1|317844'
	'11jgi|Usthor1|84872'
	'11jgi|Ustma2_2|10841'
	'11jgi|Ustsp1|278404'
	'11jgi|Ustsp1|280977'
	12ACR563261glucose_oxidaseAspergillus_niger
	12CAZyAnGOxCAC128021
	'12GOX3A_ASPNGjgi|Asptu1|51615'
	12GOX3A_PENAM
	12GOX3A_TALFL
	12GOX3A_TALVA
	'12GOX3B_ASPNGNRRL3_02841Aspni3p7_004485jgi|Aspni7|1132679'
	'12NRRL3_08917Aspni3p7_004689jgi|Aspni7|1084145'
	12PcGOxAFA429471
	'12jgi|Aspbom1|2798'
	'12jgi|Aspbom1|4988'
	'12jgi|Aspbr1|39238'
	'12jgi|Aspca3|208051'
	'12jgi|Aspcri1|4'
	'12jgi|Aspcri1|4117'
	'12jgi|Aspcri1|8928'
	'12jgi|Aspfl1|26935'
	'12jgi|Aspfo1|52859'
	'12jgi|Aspgl1|35402'
	'12jgi|Aspgl1|46383'
	'12jgi|Aspka1_1|18717'
	'12jgi|Aspka1_1|19318'
	'12jgi|Aspni_DSM_1|156480'
	'12jgi|Aspni_DSM_1|164669'
	'12jgi|Aspor1|6157'
	'12jgi|Aspste1|447667'
	'12jgi|Aspsy1|146464'
	'12jgi|Aspte1|1978'
	'12jgi|Aspte1|2612'
	'12jgi|Aspte1|9809'
	'12jgi|Asptu1|50400'
	'12jgi|Aspuda1|7916'
	'12jgi|Aspve1|40274'
	'12jgi|Aspwe1|110653'
	'12jgi|Aspwe1|167973'
	'12jgi|Aspwe1|39707'
	'12jgi|Aspwe1|52534'
	'12jgi|Beaba1|6826'
	'12jgi|Byssp1|1710'
	'12jgi|Eurhe1|376805'
	'12jgi|Eurhe1|467804'
	'12jgi|Penant1|3023'
	'12jgi|Penant1|3195'
	'12jgi|Pench1|36357'
	'12jgi|Pench1|83449'
	'12jgi|PenchWisc1_1|141253'
	'12jgi|PenchWisc1_1|144180'
	'12jgi|Pendec1|478'
	'12jgi|Pendi1|57jgi|Pendig1|2202'
	'12jgi|Penexp1|10094'
	'12jgi|Penexp1|3716'
	'12jgi|Penfla1|2309'
	'12jgi|Penfla1|3256'
	'12jgi|Penfla1|5124'
	'12jgi|Pengri1|4327'
	'12jgi|Pengri1|4458'
	'12jgi|Penita1|9658'
	'12jgi|Pennal1|6548'
	'12jgi|Pennal1|887'
	'12jgi|Pennal1|9371'
	'12jgi|Penpol1|4389'
	'12jgi|Penpol1|4946'
	'12jgi|Pensol1|2637'
	'12jgi|Pensol1|5422'
	'12jgi|Penste1|1690'
	'12jgi|Pensub1|13602'
	'12jgi|Penth1|200731'
	'12jgi|Penth1|225119'
	'12jgi|Penvul1|10210'
	'12jgi|Sclsc1|4493'
	'12jgi|Xylhe1|254205'
	13Aspni3p7_014788
	13NRRL3_07539
	'13NRRL3_09684Aspni3p7_015663jgi|Aspni7|1111981'
	'13jgi|Acain1|270082'
	'13jgi|Acrchr1|4828'
	'13jgi|Altal1|939708'
	'13jgi|Aspbom1|4743'
	'13jgi|Aspbr1|167240'
	'13jgi|Aspca3|128526'
	'13jgi|Aspfo1|123711'
	'13jgi|Aspka1_1|13326'
	'13jgi|Aspka1_1|20576jgi|Aspfo1|132082'
	'13jgi|Aspni7|1187279'
	'13jgi|Aspni_DSM_1|159572'
	'13jgi|Aspni_DSM_1|163795'
	'13jgi|Aspnid1|2891'
	'13jgi|Aspste1|433399'
	'13jgi|Aspste1|435957'
	'13jgi|Aspsy1|149612'
	'13jgi|Asptu1|124581'
	'13jgi|Asptu1|192802'
	'13jgi|Aspwe1|31554'
	'13jgi|Aspwe1|41422'
	'13jgi|Aspzo1|25867'
	'13jgi|Cloaq1|567785'
	'13jgi|Colfi1|279218'
	'13jgi|Colfi1|280476'
	'13jgi|Colfi1|280666'
	'13jgi|Colfi1|284078'
	'13jgi|Colfi1|288906'
	'13jgi|Colgr1|2880'
	'13jgi|Colhig2|13649'
	'13jgi|Colhig2|3497'
	'13jgi|Colto1|4341'
	'13jgi|Colto1|4367'
	'13jgi|DalEC12_1|75875'
	'13jgi|Diaam1|594'
	'13jgi|Dotse1|72471'
	'13jgi|Eutla1|151'
	'13jgi|Fonmu1|11134'
	'13jgi|Fusfu1|14055'
	'13jgi|Fusgr1|4770'
	'13jgi|Fusox2|8804'
	'13jgi|Fusps1|5590'
	'13jgi|Fusve2|6904'
	'13jgi|Glalo1|7256'
	'13jgi|HypCI4A_1|268756'
	'13jgi|HypCI4A_1|65237'
	'13jgi|HypCO275_1|29354'
	'13jgi|HypEC38_3|416113'
	'13jgi|Hyspu1_1|119758'
	'13jgi|Leppa1|343129'
	'13jgi|Melva1|443850'
	'13jgi|Melva1|494028'
	'13jgi|Necha2|87530'
	'13jgi|Oidma1|192777'
	'13jgi|Parsp1|1216669'
	'13jgi|Penant1|3368'
	'13jgi|Penste1|6209'
	'13jgi|Phisc1|687238'
	'13jgi|Pilcr1|66123'
	'13jgi|Pilcr1|816920'
	'13jgi|Pocchl1|13959'
	'13jgi|Rhyru1_1|112689'
	'13jgi|Rhyru1_1|117577'
	'13jgi|Stasp1|302240'
	'13jgi|Stely1|7235'
	'13jgi|Triat2|50821'
	'13jgi|Trici4|1128791'
	'13jgi|Trigam1|469'
	'13jgi|Trilo3|1441503'
	'13jgi|Trire2|66795jgi|TrireRUTC30_1|132747'
	'13jgi|TriviGv29_8_2|53086'
	14AB061881
	14Acral2p4_004501
	14PTRG_03682
	'14jgi|Altal1|948819'
	'14jgi|Blade1|185057'
	'14jgi|Cadsp1|464462'
	'14jgi|Capse1|357985jgi|Capse1|357986'
	'14jgi|Claba1|128101'
	'14jgi|Claca1|107136'
	'14jgi|Claca1|112787'
	'14jgi|Clafu1|188457'
	'14jgi|Claim1|147038'
	'14jgi|Claps1|475'
	'14jgi|Claye1|1297'
	'14jgi|Claye1|3206'
	'14jgi|Cocca1|755'
	'14jgi|CocheC5_3|1184730jgi|CocheC4_1|133786'
	'14jgi|Coclu2|102876'
	'14jgi|Cocmi1|85810'
	'14jgi|Cocsa1|41121'
	'14jgi|Cocvi1|33151'
	'14jgi|Colgr1|9357'
	'14jgi|Colhig2|11999'
	'14jgi|Colto1|90578'
	'14jgi|Conap1|94790'
	'14jgi|Conap1|96766'
	'14jgi|Corca1|478353'
	'14jgi|Cypeu1|112853'
	'14jgi|Diaam1|7906'
	'14jgi|Dotse1|42761'
	'14jgi|Exosi1|122000'
	'14jgi|Fonmo1|3723'
	'14jgi|Fonmu1|7496'
	'14jgi|Fonnu1|7729'
	'14jgi|Fonpe1|7204'
	'14jgi|Fusfu1|6360'
	'14jgi|Fusox2|19941'
	'14jgi|Fusps1|1867'
	'14jgi|Fusve2|8228'
	'14jgi|Gaegr1|2913'
	'14jgi|Lepmu1|12443'
	'14jgi|Neodi1|1161'
	'14jgi|Neopa1|7364'
	'14jgi|Parsp1|415273'
	'14jgi|Perma1|593488'
	'14jgi|Perma1|678477'
	'14jgi|Phiatt1|6555'
	'14jgi|Pyrsp1|499611'
	'14jgi|Pyrtt1|6394'
	'14jgi|Saico1|34801'
	'14jgi|Settu3|176520'
	'14jgi|Stely1|2503'
	'14jgi|Veral1|10069'
	'14jgi|Zymar1|767720'
	'14jgi|Zymar1|774760'
	'14jgi|Zymbr1|6446'
	'14jgi|Zymps1|800745'
	'14jgi|Zymps1|804732'
	'15jgi|Agabi_varbisH97_2|121682'
	'15jgi|Agabi_varbisH97_2|121683'
	'15jgi|Agabi_varbur_1|109751'
	'15jgi|Agabi_varbur_1|95278'
	'15jgi|Amamu1|187726'
	'15jgi|Amath1|62023'
	'15jgi|Armcep1|8788'
	'15jgi|Armga1|1014713'
	'15jgi|Armme1_1|10725'
	'15jgi|Armost1|957914'
	'15jgi|Armosto1|251739'
	'15jgi|Croqu1|43492'
	'15jgi|Croqu1|671557'
	'15jgi|Croqu1|674762'
	'15jgi|Cylto1|381096'
	'15jgi|Melli1|197367'
	'15jgi|Melli1|205792'
	'15jgi|Melli1|207781'
	'15jgi|PuccoNC29_1|18643jgi|PuccoSD80_1|23228'
	'15jgi|PuccoNC29_1|20219'
	'15jgi|Pucgr2|1141'
	'15jgi|Pucgr2|15625'
	'15jgi|Pucgr2|3161'
	'15jgi|Pucgr2|7984'
	'15jgi|Pucst_PST78_1|5625'
	'15jgi|Pucst_PST78_1|5847'
	'15jgi|Pucst_PST78_1|5849'
	'15jgi|Pucst_PST78_1|5850'
	'15jgi|Puctr1|10946'
	'15jgi|Puctr1|3683'
	'15jgi|Puctr1|3684'
	16Glotr1p4_007933
	16Phach2p7010488
	16Trave2p4_010275
	'16jgi|Aurde3_1|1208833'
	'16jgi|Bjead1_1|51842'
	'16jgi|Botci1|11141'
	'16jgi|Calco1|491326'
	'16jgi|Dicsq1|147986'
	'16jgi|Dicsq1|157645'
	'16jgi|Dicsq1|63156'
	'16jgi|Dicsq1|63293'
	'16jgi|Fompi3|1167227'
	'16jgi|Gansp1|111071'
	'16jgi|Gansp1|120576'
	'16jgi|Hebcy2|76675'
	'16jgi|Laesu1|649712'
	'16jgi|Phchr2|2898535'
	'16jgi|Phlcen1|1053'
	'16jgi|Plicr1|118582'
	'16jgi|Psicub1_1|91164'
	'16jgi|Punst1|101760'
	'16jgi|Punst1|86285'
	'16jgi|Sclsc1|5348'
	'16jgi|Sphst1|29033'
	'16jgi|Stehi1|139116'
	'16jgi|Suibr2|818931'
	'16jgi|Suibr2|833156'
	'16jgi|Suilu4|2866381'
	'16jgi|Trave1|134467'
	17Thiau2p7_016299
	'17jgi|Aspbr1|190734'
	'17jgi|Aspnid1|9475'
	'17jgi|Aspsy1|59546'
	'17jgi|Aspve1|92734'
	'17jgi|Diaam1|10307'
	'17jgi|Diaam1|3011'
	'17jgi|Eutla1|3435'
	'17jgi|Eutla1|673'
	'17jgi|Horwer1|699'
	'17jgi|Horwer1|9046'
	'17jgi|HypCI4A_1|268904'
	'17jgi|HypCI4A_1|71884'
	'17jgi|HypCO275_1|338193'
	'17jgi|HypCO275_1|393707'
	'17jgi|HypEC38_3|376107'
	'17jgi|HypEC38_3|391306'
	'17jgi|Macph1|11262'
	'17jgi|Macph1|11270'
	'17jgi|Metro1|2391'
	'17jgi|Pengri1|1128'
	'17jgi|Sepmu1|165689'
	'17jgi|Stano2|2124'
	18Pleos_PC15_2p4_002612
	'18Pleos_PC15_2p4_002620jgi|PleosPC15_2|154703'
	'18jgi|Aurde3_1|1238758'
	'18jgi|Exigl1|652941'
	'18jgi|Exigl1|702655'
	'18jgi|Hebcy2|448846'
	'18jgi|Hypsu1|416736'
	'18jgi|Mucci2|128301'
	'18jgi|PleosPC15_2|1037343'
	'18jgi|PleosPC9_1|130566'
	'18jgi|Rhich1|6876'
	'18jgi|Rhimi1_1|294065'
	'18jgi|Rhimi_ATCC11559_1|219071jgi|Rhich1|10185'
	'18jgi|Rhimi_ATCC52814_1|295687'
	'18jgi|Schpa1|834349'
	'18jgi|Schpa1|943613'
	'18jgi|Schpa1|943614'
	'18jgi|Stehi1|170286'
	19Aspni3p7_016461
	19NRRL3_10238
	'19jgi|Aspac1|1883104'
	'19jgi|Aspbr1|134278'
	'19jgi|Aspfo1|697912'
	'19jgi|Aspka1_1|12746'
	'19jgi|Aspni7|1225597'
	'19jgi|Asptu1|185900'
	'19jgi|Aspwe1|119408'
	'19jgi|Cadsp1|628688'
	'19jgi|Leppa1|319599'
	'19jgi|Melva1|551142'
	'19jgi|Phisc1|734143'
	1XAB052181[&!color=#000000]
	'1XAmore2p4_005937jgi|Amore1|57262'[&!color=#000000]
	'1XAmore2p4_006652jgi|Amore1|35707'[&!color=#000000]
	1XAurpu2p4_002941[&!color=#000000]
	1XAurpu2p4_005826[&!color=#000000]
	1XAurpu2p4_008581[&!color=#000000]
	1XChaol2p7_008851[&!color=#000000]
	1XChaol2p7_012571[&!color=#000000]
	1XCorse1p7_002972[&!color=#000000]
	1XCorse1p7_014907[&!color=#000000]
	1XCorth2p4_002189[&!color=#000000]
	'1XGlotr1p4_000283jgi|Glotr1_1|89774'[&!color=#000000]
	1XGlotr1p4_008021[&!color=#000000]
	'1XGlotr1p4_008032jgi|Glotr1_1|63039'[&!color=#000000]
	'1XGlotr1p4_009831jgi|Glotr1_1|80540'[&!color=#000000]
	1XGlotr1p4_010571[&!color=#000000]
	1XMalci1p7_013611[&!color=#000000]
	1XMyrth2p4_005618[&!color=#000000]
	'1XNRRL3_01408Aspni3p7_002186jgi|Aspni7|1156275'[&!color=#000000]
	'1XNRRL3_02966Aspni3p7_006044jgi|Aspni7|51489'[&!color=#000000]
	'1XNRRL3_03162Aspni3p7_005697jgi|Aspni7|1084947'[&!color=#000000]
	1XNRRL3_03391[&!color=#000000]
	'1XNRRL3_06220Aspni3p7_008690jgi|Aspni7|1158003'[&!color=#000000]
	'1XNRRL3_11378Aspni3p7_018435jgi|Aspni7|1168988'[&!color=#000000]
	1XPTRG_06749[&!color=#000000]
	1XPTRG_09081[&!color=#000000]
	1XPaeby1p7_014339[&!color=#000000]
	1XPaeby1p7_017289[&!color=#000000]
	'1XPhach2p7002410jgi|Phchr2|3029198'[&!color=#000000]
	'1XPhach2p7002424jgi|Phchr2|3029206'[&!color=#000000]
	'1XPhach2p7002427jgi|Phchr2|1213085'[&!color=#000000]
	'1XPhach2p7007315jgi|Phchr2|3031623'[&!color=#000000]
	1XPhach2p7007330[&!color=#000000]
	'1XPhach2p7007337jgi|Phchr2|3031630'[&!color=#000000]
	1XPhach2p7007758[&!color=#000000]
	'1XPhach2p7012610jgi|Phchr2|1994891'[&!color=#000000]
	'1XPhach2p7013529jgi|Phchr2|2977252'[&!color=#000000]
	'1XPhach2p7014838jgi|Phchr2|3024987'[&!color=#000000]
	1XPhach2p7018459[&!color=#000000]
	'1XPhach2p7018462jgi|Phchr2|3026586'[&!color=#000000]
	'1XPhach2p7022409jgi|Phchr2|3039623'[&!color=#000000]
	1XPhach2p7022449[&!color=#000000]
	'1XPhach2p7023526jgi|Phchr2|3028958'[&!color=#000000]
	1XPhach2p7023741[&!color=#000000]
	'1XPleos_PC15_2p4_000350jgi|PleosPC15_2|172616'[&!color=#000000]
	'1XPleos_PC15_2p4_005669jgi|PleosPC15_2|1112502'[&!color=#000000]
	'1XPleos_PC15_2p4_010276jgi|PleosPC15_2|1108467'[&!color=#000000]
	'1XPleos_PC15_2p4_010280jgi|PleosPC15_2|1114195'[&!color=#000000]
	'1XPleos_PC15_2p4_010669jgi|PleosPC15_2|162754'[&!color=#000000]
	'1XPleos_PC15_2p4_010708jgi|PleosPC9_1|88910jgi|PleosPC15_2|1108891'[&!color=#000000]
	1XPsehe2p4_000003[&!color=#000000]
	1XPsehe2p4_000193[&!color=#000000]
	1XPsehe2p4_004388[&!color=#000000]
	1XPsehe2p4_006850[&!color=#000000]
	1XPsehe2p4_007788[&!color=#000000]
	1XPsehe2p4_014250[&!color=#000000]
	1XScyth2p4_004260[&!color=#000000]
	1XScyth2p4_010585[&!color=#000000]
	'1XSpoth2p4_008785jgi|Spoth2|2309011'[&!color=#000000]
	1XStith2p7_003910[&!color=#000000]
	1XTalem1p7_008336[&!color=#000000]
	1XTalem1p7_010148[&!color=#000000]
	1XTalem1p7_015022[&!color=#000000]
	1XTheau2p4_001447[&!color=#000000]
	1XThiau2p7_021057[&!color=#000000]
	1XThiau2p7_023477[&!color=#000000]
	1XThiau2p7_024118[&!color=#000000]
	'1XThite2p4_010311jgi|Thite2|2156929'[&!color=#000000]
	1XTrave2p4_005492[&!color=#000000]
	1XTrave2p4_007532[&!color=#000000]
	1XTrave2p4_007877[&!color=#000000]
	1XTrave2p4_007878[&!color=#000000]
	1XTrave2p4_012899[&!color=#000000]
	'1Xjgi|Acain1|229216'[&!color=#000000]
	'1Xjgi|Aciri1_meta|90971'[&!color=#000000]
	'1Xjgi|Agabi_varbisH97_2|120653'[&!color=#000000]
	'1Xjgi|Agabi_varbisH97_2|120654'[&!color=#000000]
	'1Xjgi|Agabi_varbur_1|131891'[&!color=#000000]
	'1Xjgi|Altal1|1038119'[&!color=#000000]
	'1Xjgi|Altal1|791550'[&!color=#000000]
	'1Xjgi|Altal1|939657'[&!color=#000000]
	'1Xjgi|Altal1|968034'[&!color=#000000]
	'1Xjgi|Amamu1|130504'[&!color=#000000]
	'1Xjgi|Amamu1|641490'[&!color=#000000]
	'1Xjgi|Amath1|60190'[&!color=#000000]
	'1Xjgi|Amath1|6212'[&!color=#000000]
	'1Xjgi|Amath1|6763'[&!color=#000000]
	'1Xjgi|Armcep1|143728'[&!color=#000000]
	'1Xjgi|Armcep1|15055'[&!color=#000000]
	'1Xjgi|Armcep1|1719'[&!color=#000000]
	'1Xjgi|Armcep1|20500'[&!color=#000000]
	'1Xjgi|Armcep1|22426'[&!color=#000000]
	'1Xjgi|Armcep1|22429'[&!color=#000000]
	'1Xjgi|Armcep1|4638'[&!color=#000000]
	'1Xjgi|Armcep1|6563'[&!color=#000000]
	'1Xjgi|Armcep1|6600'[&!color=#000000]
	'1Xjgi|Armcep1|7755'[&!color=#000000]
	'1Xjgi|Armcep1|8118'[&!color=#000000]
	'1Xjgi|Armcep1|8576'[&!color=#000000]
	'1Xjgi|Armcep1|8936'[&!color=#000000]
	'1Xjgi|Armga1|1017371'[&!color=#000000]
	'1Xjgi|Armga1|1018426'[&!color=#000000]
	'1Xjgi|Armga1|1074070'[&!color=#000000]
	'1Xjgi|Armga1|1080073'[&!color=#000000]
	'1Xjgi|Armga1|1086568'[&!color=#000000]
	'1Xjgi|Armga1|307387'[&!color=#000000]
	'1Xjgi|Armga1|70279'[&!color=#000000]
	'1Xjgi|Armga1|804788'[&!color=#000000]
	'1Xjgi|Armga1|940592'[&!color=#000000]
	'1Xjgi|Armga1|965293'[&!color=#000000]
	'1Xjgi|Armga1|972906'[&!color=#000000]
	'1Xjgi|Armga1|984528'[&!color=#000000]
	'1Xjgi|Armme1_1|3160'[&!color=#000000]
	'1Xjgi|Armme1_1|3979'[&!color=#000000]
	'1Xjgi|Armme1_1|475'[&!color=#000000]
	'1Xjgi|Armme1_1|4765'[&!color=#000000]
	'1Xjgi|Armme1_1|7604'[&!color=#000000]
	'1Xjgi|Armme1_1|8393'[&!color=#000000]
	'1Xjgi|Armost1|653805'[&!color=#000000]
	'1Xjgi|Armost1|887494'[&!color=#000000]
	'1Xjgi|Armost1|893631'[&!color=#000000]
	'1Xjgi|Armost1|916528'[&!color=#000000]
	'1Xjgi|Armost1|92541'[&!color=#000000]
	'1Xjgi|Armost1|939860'[&!color=#000000]
	'1Xjgi|Armost1|941703'[&!color=#000000]
	'1Xjgi|Armost1|951718'[&!color=#000000]
	'1Xjgi|Armost1|989559'[&!color=#000000]
	'1Xjgi|Armost1|993721jgi|Armosto1|250185'[&!color=#000000]
	'1Xjgi|Armost1|998540'[&!color=#000000]
	'1Xjgi|Armosto1|250907'[&!color=#000000]
	'1Xjgi|Armosto1|251832'[&!color=#000000]
	'1Xjgi|Armosto1|253651'[&!color=#000000]
	'1Xjgi|Armosto1|256387'[&!color=#000000]
	'1Xjgi|Armosto1|264823'[&!color=#000000]
	'1Xjgi|Armosto1|264864'[&!color=#000000]
	'1Xjgi|Artol1|2769'[&!color=#000000]
	'1Xjgi|Artol1|5230'[&!color=#000000]
	'1Xjgi|Artol1|6623'[&!color=#000000]
	'1Xjgi|Artol1|8290'[&!color=#000000]
	'1Xjgi|Ascra1|3812'[&!color=#000000]
	'1Xjgi|Aspac1|1903391'[&!color=#000000]
	'1Xjgi|Aspac1|26621'[&!color=#000000]
	'1Xjgi|Aspac1|35375'[&!color=#000000]
	'1Xjgi|Aspac1|77338'[&!color=#000000]
	'1Xjgi|Aspbom1|330'[&!color=#000000]
	'1Xjgi|Aspbom1|4369'[&!color=#000000]
	'1Xjgi|Aspbom1|5752'[&!color=#000000]
	'1Xjgi|Aspbom1|7949'[&!color=#000000]
	'1Xjgi|Aspbr1|145778'[&!color=#000000]
	'1Xjgi|Aspbr1|181256'[&!color=#000000]
	'1Xjgi|Aspbr1|194362'[&!color=#000000]
	'1Xjgi|Aspbr1|44564'[&!color=#000000]
	'1Xjgi|Aspca3|142005'[&!color=#000000]
	'1Xjgi|Aspca3|202445'[&!color=#000000]
	'1Xjgi|Aspca3|203112'[&!color=#000000]
	'1Xjgi|Aspcam1|269353'[&!color=#000000]
	'1Xjgi|Aspcam1|274505'[&!color=#000000]
	'1Xjgi|Aspcam1|279498'[&!color=#000000]
	'1Xjgi|Aspcam1|342448'[&!color=#000000]
	'1Xjgi|Aspcand1|123864'[&!color=#000000]
	'1Xjgi|Aspcand1|130476'[&!color=#000000]
	'1Xjgi|Aspcand1|98638'[&!color=#000000]
	'1Xjgi|Aspcl1|6343'[&!color=#000000]
	'1Xjgi|Aspcri1|3336'[&!color=#000000]
	'1Xjgi|Aspfl1|28869jgi|Aspor1|3923'[&!color=#000000]
	'1Xjgi|Aspfl1|32750'[&!color=#000000]
	'1Xjgi|Aspfl1|33709'[&!color=#000000]
	'1Xjgi|Aspfl1|34351'[&!color=#000000]
	'1Xjgi|Aspfl1|34486'[&!color=#000000]
	'1Xjgi|Aspfo1|191233'[&!color=#000000]
	'1Xjgi|Aspfo1|205740'[&!color=#000000]
	'1Xjgi|Aspfo1|34368'[&!color=#000000]
	'1Xjgi|Aspfo1|51957'[&!color=#000000]
	'1Xjgi|Aspfu1|4718jgi|Aspfu_A1163_1|108971'[&!color=#000000]
	'1Xjgi|Aspgl1|40390'[&!color=#000000]
	'1Xjgi|Aspka1_1|12666'[&!color=#000000]
	'1Xjgi|Aspka1_1|17206'[&!color=#000000]
	'1Xjgi|Aspka1_1|17408'[&!color=#000000]
	'1Xjgi|Aspka1_1|22042'[&!color=#000000]
	'1Xjgi|Aspka1_1|22109jgi|Aspfo1|120389'[&!color=#000000]
	'1Xjgi|Aspni7|1150573'[&!color=#000000]
	'1Xjgi|Aspni_DSM_1|156565'[&!color=#000000]
	'1Xjgi|Aspni_DSM_1|162084'[&!color=#000000]
	'1Xjgi|Aspni_DSM_1|164771'[&!color=#000000]
	'1Xjgi|Aspni_DSM_1|165030'[&!color=#000000]
	'1Xjgi|Aspni_DSM_1|165300'[&!color=#000000]
	'1Xjgi|Aspni_DSM_1|165584'[&!color=#000000]
	'1Xjgi|Aspnid1|6867'[&!color=#000000]
	'1Xjgi|Aspnid1|9610'[&!color=#000000]
	'1Xjgi|Aspnov1|397293'[&!color=#000000]
	'1Xjgi|Aspnov1|436859'[&!color=#000000]
	'1Xjgi|Aspoch1|512840'[&!color=#000000]
	'1Xjgi|Aspor1|1568'[&!color=#000000]
	'1Xjgi|Aspor1|4347'[&!color=#000000]
	'1Xjgi|Aspste1|362029'[&!color=#000000]
	'1Xjgi|Aspste1|407288'[&!color=#000000]
	'1Xjgi|Aspste1|409438'[&!color=#000000]
	'1Xjgi|Aspste1|447942'[&!color=#000000]
	'1Xjgi|Aspste1|448418'[&!color=#000000]
	'1Xjgi|Aspsy1|51043'[&!color=#000000]
	'1Xjgi|Aspsy1|59085'[&!color=#000000]
	'1Xjgi|Aspsy1|90322'[&!color=#000000]
	'1Xjgi|Asptaic1|161540'[&!color=#000000]
	'1Xjgi|Asptaic1|172891'[&!color=#000000]
	'1Xjgi|Asptaic1|199064'[&!color=#000000]
	'1Xjgi|Aspte1|8415'[&!color=#000000]
	'1Xjgi|Aspte1|9965'[&!color=#000000]
	'1Xjgi|Asptu1|129845'[&!color=#000000]
	'1Xjgi|Asptu1|38728'[&!color=#000000]
	'1Xjgi|Asptu1|80341'[&!color=#000000]
	'1Xjgi|Asptu1|936994'[&!color=#000000]
	'1Xjgi|Aspuda1|2326'[&!color=#000000]
	'1Xjgi|Aspuda1|4753'[&!color=#000000]
	'1Xjgi|Aspve1|138827'[&!color=#000000]
	'1Xjgi|Aspve1|30737'[&!color=#000000]
	'1Xjgi|Aspve1|66289'[&!color=#000000]
	'1Xjgi|Aspwe1|122406'[&!color=#000000]
	'1Xjgi|Aspwe1|27147'[&!color=#000000]
	'1Xjgi|Aspwe1|48429'[&!color=#000000]
	'1Xjgi|Aspzo1|2129226'[&!color=#000000]
	'1Xjgi|Aurde3_1|1043718'[&!color=#000000]
	'1Xjgi|Aurde3_1|1184950'[&!color=#000000]
	'1Xjgi|Aurde3_1|1185088'[&!color=#000000]
	'1Xjgi|Aurde3_1|1222579'[&!color=#000000]
	'1Xjgi|Aurde3_1|12489525'[&!color=#000000]
	'1Xjgi|Aurde3_1|1248956'[&!color=#000000]
	'1Xjgi|Aurde3_1|1263503'[&!color=#000000]
	'1Xjgi|Aurde3_1|1275244'[&!color=#000000]
	'1Xjgi|Aurde3_1|1331688'[&!color=#000000]
	'1Xjgi|Aurde3_1|1353711'[&!color=#000000]
	'1Xjgi|Aurde3_1|1359580'[&!color=#000000]
	'1Xjgi|Aurde3_1|168366'[&!color=#000000]
	'1Xjgi|Aurde3_1|1863577'[&!color=#000000]
	'1Xjgi|Aurpu_var_mel1|41717'[&!color=#000000]
	'1Xjgi|Aurpu_var_mel1|58896'[&!color=#000000]
	'1Xjgi|Aurpu_var_mel1|67358'[&!color=#000000]
	'1Xjgi|Aurpu_var_nam1|43273'[&!color=#000000]
	'1Xjgi|Aurpu_var_nam1|43322'[&!color=#000000]
	'1Xjgi|Aurpu_var_nam1|47358'[&!color=#000000]
	'1Xjgi|Aurpu_var_nam1|48709'[&!color=#000000]
	'1Xjgi|Aurpu_var_pul1|166330'[&!color=#000000]
	'1Xjgi|Aurpu_var_pul1|204761'[&!color=#000000]
	'1Xjgi|Aurpu_var_pul1|286370'[&!color=#000000]
	'1Xjgi|Aurpu_var_sub1|217401'[&!color=#000000]
	'1Xjgi|Aurpu_var_sub1|29935'[&!color=#000000]
	'1Xjgi|Aurpu_var_sub1|33958'[&!color=#000000]
	'1Xjgi|Bauco1|122838'[&!color=#000000]
	'1Xjgi|Bauco1|24578'[&!color=#000000]
	'1Xjgi|Bauco1|504235'[&!color=#000000]
	'1Xjgi|Bjead1_1|136631'[&!color=#000000]
	'1Xjgi|Bjead1_1|165147'[&!color=#000000]
	'1Xjgi|Bjead1_1|184224'[&!color=#000000]
	'1Xjgi|Bjead1_1|40615'[&!color=#000000]
	'1Xjgi|Bjead1_1|40812'[&!color=#000000]
	'1Xjgi|Bjead1_1|40886'[&!color=#000000]
	'1Xjgi|Bjead1_1|52983'[&!color=#000000]
	'1Xjgi|Botbo1|126222'[&!color=#000000]
	'1Xjgi|Botbo1|128303'[&!color=#000000]
	'1Xjgi|Botbo1|159613'[&!color=#000000]
	'1Xjgi|Botbo1|177042'[&!color=#000000]
	'1Xjgi|Botbo1|27541'[&!color=#000000]
	'1Xjgi|Botbo1|27543'[&!color=#000000]
	'1Xjgi|Botbo1|27544'[&!color=#000000]
	'1Xjgi|Botbo1|35960'[&!color=#000000]
	'1Xjgi|Botbo1|387359'[&!color=#000000]
	'1Xjgi|Botbo1|51464'[&!color=#000000]
	'1Xjgi|Botbo1|62375'[&!color=#000000]
	'1Xjgi|Botci1|12255'[&!color=#000000]
	'1Xjgi|Botci1|1782'[&!color=#000000]
	'1Xjgi|Byssp1|3659'[&!color=#000000]
	'1Xjgi|Byssp1|3796'[&!color=#000000]
	'1Xjgi|Cadsp1|227951'[&!color=#000000]
	'1Xjgi|Cadsp1|468592'[&!color=#000000]
	'1Xjgi|Cadsp1|511925'[&!color=#000000]
	'1Xjgi|Cadsp1|560359'[&!color=#000000]
	'1Xjgi|Cadsp1|563974'[&!color=#000000]
	'1Xjgi|Cadsp1|589097'[&!color=#000000]
	'1Xjgi|Cadsp1|626166'[&!color=#000000]
	'1Xjgi|Calco1|363484'[&!color=#000000]
	'1Xjgi|Calco1|520959'[&!color=#000000]
	'1Xjgi|Calco1|521644'[&!color=#000000]
	'1Xjgi|Calvi1|543861'[&!color=#000000]
	'1Xjgi|Calvi1|559876'[&!color=#000000]
	'1Xjgi|Capcor1|4837'[&!color=#000000]
	'1Xjgi|Capcor1|8482'[&!color=#000000]
	'1Xjgi|Capep1|1399'[&!color=#000000]
	'1Xjgi|Capse1|357729'[&!color=#000000]
	'1Xjgi|Capse1|359971'[&!color=#000000]
	'1Xjgi|Capse1|363831'[&!color=#000000]
	'1Xjgi|Cenge3|570403'[&!color=#000000]
	'1Xjgi|Cersp1|160181'[&!color=#000000]
	'1Xjgi|Cersp1|321968'[&!color=#000000]
	'1Xjgi|Cersu1|105302'[&!color=#000000]
	'1Xjgi|Cersu1|115252'[&!color=#000000]
	'1Xjgi|Cersu1|116159'[&!color=#000000]
	'1Xjgi|Cersu1|79287'[&!color=#000000]
	'1Xjgi|Cersu1|84557'[&!color=#000000]
	'1Xjgi|Cersu1|87836'[&!color=#000000]
	'1Xjgi|Cersu1|91113'[&!color=#000000]
	'1Xjgi|Cersu1|911138'[&!color=#000000]
	'1Xjgi|Cersu1|91114'[&!color=#000000]
	'1Xjgi|Chagl_1|15082'[&!color=#000000]
	'1Xjgi|Chagl_1|20702'[&!color=#000000]
	'1Xjgi|Claba1|128206'[&!color=#000000]
	'1Xjgi|Claba1|129119'[&!color=#000000]
	'1Xjgi|Claba1|129208'[&!color=#000000]
	'1Xjgi|Claba1|133577'[&!color=#000000]
	'1Xjgi|Claca1|108816'[&!color=#000000]
	'1Xjgi|Claca1|113013'[&!color=#000000]
	'1Xjgi|Clafu1|184728'[&!color=#000000]
	'1Xjgi|Clafu1|190868'[&!color=#000000]
	'1Xjgi|Clafu1|191558'[&!color=#000000]
	'1Xjgi|Claim1|143330'[&!color=#000000]
	'1Xjgi|Claim1|143464'[&!color=#000000]
	'1Xjgi|Claim1|147221'[&!color=#000000]
	'1Xjgi|Claps1|2300'[&!color=#000000]
	'1Xjgi|Claps1|4913'[&!color=#000000]
	'1Xjgi|Claps1|576'[&!color=#000000]
	'1Xjgi|Claps1|8088'[&!color=#000000]
	'1Xjgi|Clasph1|315'[&!color=#000000]
	'1Xjgi|Clasph1|3967'[&!color=#000000]
	'1Xjgi|Clasph1|4176'[&!color=#000000]
	'1Xjgi|Clasph1|4466'[&!color=#000000]
	'1Xjgi|Clasph1|4838'[&!color=#000000]
	'1Xjgi|Clasph1|8186'[&!color=#000000]
	'1Xjgi|Claye1|1511'[&!color=#000000]
	'1Xjgi|Claye1|5626'[&!color=#000000]
	'1Xjgi|Cloaq1|525573'[&!color=#000000]
	'1Xjgi|Cocca1|28747'[&!color=#000000]
	'1Xjgi|Cocca1|86195'[&!color=#000000]
	'1Xjgi|CocheC5_3|1024359jgi|CocheC4_1|34694'[&!color=#000000]
	'1Xjgi|CocheC5_3|1106357jgi|CocheC4_1|125810'[&!color=#000000]
	'1Xjgi|CocheC5_3|1205827jgi|CocheC4_1|136968'[&!color=#000000]
	'1Xjgi|Coclu2|110201'[&!color=#000000]
	'1Xjgi|Coclu2|124301'[&!color=#000000]
	'1Xjgi|Coclu2|48757'[&!color=#000000]
	'1Xjgi|Cocmi1|105677'[&!color=#000000]
	'1Xjgi|Cocmi1|39242'[&!color=#000000]
	'1Xjgi|Cocmi1|9111'[&!color=#000000]
	'1Xjgi|Cocsa1|142947'[&!color=#000000]
	'1Xjgi|Cocsa1|159314'[&!color=#000000]
	'1Xjgi|Cocvi1|17444'[&!color=#000000]
	'1Xjgi|Cocvi1|30914jgi|Cocca1|3928'[&!color=#000000]
	'1Xjgi|Cocvi1|96103'[&!color=#000000]
	'1Xjgi|Colfi1|275947'[&!color=#000000]
	'1Xjgi|Colfi1|278107'[&!color=#000000]
	'1Xjgi|Colfi1|278187'[&!color=#000000]
	'1Xjgi|Colfi1|284213'[&!color=#000000]
	'1Xjgi|Colfi1|286724'[&!color=#000000]
	'1Xjgi|Colfi1|286733'[&!color=#000000]
	'1Xjgi|Colgr1|10722'[&!color=#000000]
	'1Xjgi|Colgr1|4558'[&!color=#000000]
	'1Xjgi|Colgr1|5382'[&!color=#000000]
	'1Xjgi|Colgr1|6140'[&!color=#000000]
	'1Xjgi|Colgr1|6518'[&!color=#000000]
	'1Xjgi|Colhig2|14484'[&!color=#000000]
	'1Xjgi|Colhig2|6708'[&!color=#000000]
	'1Xjgi|Colhig2|8320'[&!color=#000000]
	'1Xjgi|Colhig2|9400'[&!color=#000000]
	'1Xjgi|Colto1|11186'[&!color=#000000]
	'1Xjgi|Colto1|3045'[&!color=#000000]
	'1Xjgi|Colto1|6837'[&!color=#000000]
	'1Xjgi|Colto1|8137'[&!color=#000000]
	'1Xjgi|Colto1|8794'[&!color=#000000]
	'1Xjgi|Conap1|102192'[&!color=#000000]
	'1Xjgi|Conlig1|590359'[&!color=#000000]
	'1Xjgi|Conlig1|630638'[&!color=#000000]
	'1Xjgi|Conlig1|687945'[&!color=#000000]
	'1Xjgi|Conol1|833447'[&!color=#000000]
	'1Xjgi|Conol1|915165'[&!color=#000000]
	'1Xjgi|Conol1|921835'[&!color=#000000]
	'1Xjgi|Conol1|966068'[&!color=#000000]
	'1Xjgi|Conol1|966072'[&!color=#000000]
	'1Xjgi|Conol1|989309'[&!color=#000000]
	'1Xjgi|Conpu1|106605'[&!color=#000000]
	'1Xjgi|Conpu1|118795'[&!color=#000000]
	'1Xjgi|Conpu1|126348'[&!color=#000000]
	'1Xjgi|Conpu1|128894'[&!color=#000000]
	'1Xjgi|Conpu1|131544'[&!color=#000000]
	'1Xjgi|Conpu1|138114'[&!color=#000000]
	'1Xjgi|Conpu1|83196'[&!color=#000000]
	'1Xjgi|Copci1|7474'[&!color=#000000]
	'1Xjgi|Copci_AmutBmut1|369851'[&!color=#000000]
	'1Xjgi|Corca1|174129'[&!color=#000000]
	'1Xjgi|Corca1|496749'[&!color=#000000]
	'1Xjgi|Corca1|536050'[&!color=#000000]
	'1Xjgi|Corca1|635138'[&!color=#000000]
	'1Xjgi|Corca1|637690'[&!color=#000000]
	'1Xjgi|Cormi1|9058'[&!color=#000000]
	'1Xjgi|Cylto1|344971'[&!color=#000000]
	'1Xjgi|Cylto1|377010'[&!color=#000000]
	'1Xjgi|Cylto1|381011'[&!color=#000000]
	'1Xjgi|Cylto1|423461'[&!color=#000000]
	'1Xjgi|Cylto1|451493'[&!color=#000000]
	'1Xjgi|Cypeu1|111171'[&!color=#000000]
	'1Xjgi|Cypeu1|119312'[&!color=#000000]
	'1Xjgi|Dacsp1|112455'[&!color=#000000]
	'1Xjgi|Dacsp1|119874'[&!color=#000000]
	'1Xjgi|Daequ1|500747'[&!color=#000000]
	'1Xjgi|Daequ1|740071'[&!color=#000000]
	'1Xjgi|Daequ1|768400'[&!color=#000000]
	'1Xjgi|Daequ1|770486'[&!color=#000000]
	'1Xjgi|DalEC12_1|374930'[&!color=#000000]
	'1Xjgi|DalEC12_1|383379'[&!color=#000000]
	'1Xjgi|Diaam1|10199'[&!color=#000000]
	'1Xjgi|Diaam1|10491'[&!color=#000000]
	'1Xjgi|Diaam1|9274'[&!color=#000000]
	'1Xjgi|Diaam1|9926'[&!color=#000000]
	'1Xjgi|Dicsq1|135958'[&!color=#000000]
	'1Xjgi|Dicsq1|138249'[&!color=#000000]
	'1Xjgi|Dicsq1|138769'[&!color=#000000]
	'1Xjgi|Dicsq1|161459'[&!color=#000000]
	'1Xjgi|Dicsq1|165759'[&!color=#000000]
	'1Xjgi|Dicsq1|62519'[&!color=#000000]
	'1Xjgi|Dipse1|3167'[&!color=#000000]
	'1Xjgi|Dotse1|174916'[&!color=#000000]
	'1Xjgi|Dotse1|48095'[&!color=#000000]
	'1Xjgi|Dotse1|57548'[&!color=#000000]
	'1Xjgi|EndpusZ1|4980'[&!color=#000000]
	'1Xjgi|EndpusZ1|8402'[&!color=#000000]
	'1Xjgi|Eurhe1|399882'[&!color=#000000]
	'1Xjgi|Eurhe1|517173'[&!color=#000000]
	'1Xjgi|Eutla1|10744'[&!color=#000000]
	'1Xjgi|Eutla1|11229'[&!color=#000000]
	'1Xjgi|Eutla1|11463'[&!color=#000000]
	'1Xjgi|Eutla1|1351'[&!color=#000000]
	'1Xjgi|Eutla1|1374'[&!color=#000000]
	'1Xjgi|Eutla1|1407'[&!color=#000000]
	'1Xjgi|Eutla1|1538'[&!color=#000000]
	'1Xjgi|Eutla1|195'[&!color=#000000]
	'1Xjgi|Eutla1|5512'[&!color=#000000]
	'1Xjgi|Exigl1|624878'[&!color=#000000]
	'1Xjgi|Exigl1|627394'[&!color=#000000]
	'1Xjgi|Exigl1|658365'[&!color=#000000]
	'1Xjgi|Exigl1|683247'[&!color=#000000]
	'1Xjgi|Exigl1|726299'[&!color=#000000]
	'1Xjgi|Exigl1|727950'[&!color=#000000]
	'1Xjgi|Exigl1|752890'[&!color=#000000]
	'1Xjgi|Exigl1|780695'[&!color=#000000]
	'1Xjgi|Exigl1|840367'[&!color=#000000]
	'1Xjgi|Exoaq1|1178'[&!color=#000000]
	'1Xjgi|Exoaq1|3878'[&!color=#000000]
	'1Xjgi|Exoaq1|8004'[&!color=#000000]
	'1Xjgi|Exoaq1|9074'[&!color=#000000]
	'1Xjgi|Exode1|565'[&!color=#000000]
	'1Xjgi|Exode1|8262'[&!color=#000000]
	'1Xjgi|Exome1|111616jgi|Exome1|111617'[&!color=#000000]
	'1Xjgi|Exool1|133044jgi|Exool1|133045jgi|Exool1|133046jgi|Exool1|133047jgi|Exool1|133048'[&!color=#000000]
	'1Xjgi|Exool1|136782'[&!color=#000000]
	'1Xjgi|Exool1|141389'[&!color=#000000]
	'1Xjgi|Exosi1|113314'[&!color=#000000]
	'1Xjgi|Exosi1|122090'[&!color=#000000]
	'1Xjgi|Exosp1|840'[&!color=#000000]
	'1Xjgi|Exosp1|8885'[&!color=#000000]
	'1Xjgi|Exoxe1|136997jgi|Exoxe1|136998'[&!color=#000000]
	'1Xjgi|Exoxe1|138718'[&!color=#000000]
	'1Xjgi|Exoxe1|142397'[&!color=#000000]
	'1Xjgi|Exoxe1|142398'[&!color=#000000]
	'1Xjgi|Fibra1|1151'[&!color=#000000]
	'1Xjgi|Fibra1|1154'[&!color=#000000]
	'1Xjgi|Fibra1|1168'[&!color=#000000]
	'1Xjgi|Fibra1|1982'[&!color=#000000]
	'1Xjgi|Fibra1|3364'[&!color=#000000]
	'1Xjgi|Fibra1|3365'[&!color=#000000]
	'1Xjgi|Fibsp1|1039929'[&!color=#000000]
	'1Xjgi|Fibsp1|1041054'[&!color=#000000]
	'1Xjgi|Fibsp1|523923'[&!color=#000000]
	'1Xjgi|Fibsp1|767045'[&!color=#000000]
	'1Xjgi|Fibsp1|854985'[&!color=#000000]
	'1Xjgi|Fibsp1|864107'[&!color=#000000]
	'1Xjgi|Fibsp1|921585'[&!color=#000000]
	'1Xjgi|Fibsp1|922847'[&!color=#000000]
	'1Xjgi|Fibsp1|927918'[&!color=#000000]
	'1Xjgi|Fibsp1|928767'[&!color=#000000]
	'1Xjgi|Fibsp1|928933'[&!color=#000000]
	'1Xjgi|Fishe1|40180'[&!color=#000000]
	'1Xjgi|Fishe1|48423'[&!color=#000000]
	'1Xjgi|Fomme1|109954'[&!color=#000000]
	'1Xjgi|Fomme1|112599'[&!color=#000000]
	'1Xjgi|Fomme1|112729'[&!color=#000000]
	'1Xjgi|Fomme1|136263'[&!color=#000000]
	'1Xjgi|Fomme1|157750'[&!color=#000000]
	'1Xjgi|Fomme1|157764'[&!color=#000000]
	'1Xjgi|Fomme1|170198'[&!color=#000000]
	'1Xjgi|Fompi3|1108589'[&!color=#000000]
	'1Xjgi|Fompi3|1119678'[&!color=#000000]
	'1Xjgi|Fompi3|1125896'[&!color=#000000]
	'1Xjgi|Fompi3|142301'[&!color=#000000]
	'1Xjgi|Fompi3|152880'[&!color=#000000]
	'1Xjgi|Fompi3|62470'[&!color=#000000]
	'1Xjgi|Fonmo1|8114'[&!color=#000000]
	'1Xjgi|Fonmo1|9914'[&!color=#000000]
	'1Xjgi|Fonmu1|10114'[&!color=#000000]
	'1Xjgi|Fonmu1|10905'[&!color=#000000]
	'1Xjgi|Fonmu1|3713'[&!color=#000000]
	'1Xjgi|Fonmu1|5591'[&!color=#000000]
	'1Xjgi|Fonmu1|5646'[&!color=#000000]
	'1Xjgi|Fonnu1|539'[&!color=#000000]
	'1Xjgi|Fonnu1|9235'[&!color=#000000]
	'1Xjgi|Fonpe1|3575'[&!color=#000000]
	'1Xjgi|Fonpe1|592'[&!color=#000000]
	'1Xjgi|Fusfu1|12974'[&!color=#000000]
	'1Xjgi|Fusfu1|14483'[&!color=#000000]
	'1Xjgi|Fusgr1|12684'[&!color=#000000]
	'1Xjgi|Fusgr1|4488'[&!color=#000000]
	'1Xjgi|Fusgr1|4652'[&!color=#000000]
	'1Xjgi|Fusox2|10162'[&!color=#000000]
	'1Xjgi|Fusox2|19030'[&!color=#000000]
	'1Xjgi|Fusps1|5705'[&!color=#000000]
	'1Xjgi|Fusps1|5860'[&!color=#000000]
	'1Xjgi|Fusps1|9159'[&!color=#000000]
	'1Xjgi|Fusve2|12097'[&!color=#000000]
	'1Xjgi|Fusve2|6448'[&!color=#000000]
	'1Xjgi|Fusve2|8828'[&!color=#000000]
	'1Xjgi|Fusve2|8829'[&!color=#000000]
	'1Xjgi|Gaegr1|12141'[&!color=#000000]
	'1Xjgi|Gaegr1|2848'[&!color=#000000]
	'1Xjgi|Galma1|155158'[&!color=#000000]
	'1Xjgi|Galma1|224541'[&!color=#000000]
	'1Xjgi|Galma1|245205'[&!color=#000000]
	'1Xjgi|Galma1|245214'[&!color=#000000]
	'1Xjgi|Gansp1|112918'[&!color=#000000]
	'1Xjgi|Gansp1|116213'[&!color=#000000]
	'1Xjgi|Gansp1|118098'[&!color=#000000]
	'1Xjgi|Gansp1|118108'[&!color=#000000]
	'1Xjgi|Gansp1|129603'[&!color=#000000]
	'1Xjgi|Gansp1|149638'[&!color=#000000]
	'1Xjgi|Gansp1|40141'[&!color=#000000]
	'1Xjgi|Glalo1|12397'[&!color=#000000]
	'1Xjgi|Glalo1|3636'[&!color=#000000]
	'1Xjgi|Glost2|400260'[&!color=#000000]
	'1Xjgi|Glost2|418025'[&!color=#000000]
	'1Xjgi|Glost2|420953'[&!color=#000000]
	'1Xjgi|Glost2|427046'[&!color=#000000]
	'1Xjgi|Glost2|435555'[&!color=#000000]
	'1Xjgi|Glotr1_1|117990'[&!color=#000000]
	'1Xjgi|Glotr1_1|130914'[&!color=#000000]
	'1Xjgi|Glotr1_1|139690'[&!color=#000000]
	'1Xjgi|Grocl1|1338'[&!color=#000000]
	'1Xjgi|Grocl1|3375'[&!color=#000000]
	'1Xjgi|Grocl1|4908'[&!color=#000000]
	'1Xjgi|Gymlu1|160209'[&!color=#000000]
	'1Xjgi|Gymlu1|186486'[&!color=#000000]
	'1Xjgi|Gymlu1|212005'[&!color=#000000]
	'1Xjgi|Gymlu1|232744'[&!color=#000000]
	'1Xjgi|Gymlu1|235428'[&!color=#000000]
	'1Xjgi|Gymlu1|240943'[&!color=#000000]
	'1Xjgi|Gymlu1|240944'[&!color=#000000]
	'1Xjgi|Gymlu1|263776'[&!color=#000000]
	'1Xjgi|Gymlu1|265373'[&!color=#000000]
	'1Xjgi|Gymlu1|91470'[&!color=#000000]
	'1Xjgi|Hebcy2|445188'[&!color=#000000]
	'1Xjgi|Hetan2|103734'[&!color=#000000]
	'1Xjgi|Hetan2|103795'[&!color=#000000]
	'1Xjgi|Hetan2|103798'[&!color=#000000]
	'1Xjgi|Hetan2|107764'[&!color=#000000]
	'1Xjgi|Hetan2|148218'[&!color=#000000]
	'1Xjgi|Hetan2|148913'[&!color=#000000]
	'1Xjgi|Hetan2|152387'[&!color=#000000]
	'1Xjgi|Hetan2|174960'[&!color=#000000]
	'1Xjgi|Hetan2|326305'[&!color=#000000]
	'1Xjgi|Hetan2|439879'[&!color=#000000]
	'1Xjgi|Hetan2|442228'[&!color=#000000]
	'1Xjgi|Hetan2|63458'[&!color=#000000]
	'1Xjgi|Hisca1|1977'[&!color=#000000]
	'1Xjgi|Horwer1|10760'[&!color=#000000]
	'1Xjgi|Horwer1|11823'[&!color=#000000]
	'1Xjgi|Horwer1|13414'[&!color=#000000]
	'1Xjgi|Horwer1|14545'[&!color=#000000]
	'1Xjgi|Horwer1|4681'[&!color=#000000]
	'1Xjgi|Horwer1|6821'[&!color=#000000]
	'1Xjgi|Horwer1|7717'[&!color=#000000]
	'1Xjgi|Horwer1|8230'[&!color=#000000]
	'1Xjgi|Hydpi2|112641'[&!color=#000000]
	'1Xjgi|Hydpi2|116003'[&!color=#000000]
	'1Xjgi|HypCI4A_1|14442'[&!color=#000000]
	'1Xjgi|HypCI4A_1|63072'[&!color=#000000]
	'1Xjgi|HypCI4A_1|6781'[&!color=#000000]
	'1Xjgi|HypCI4A_1|68855'[&!color=#000000]
	'1Xjgi|HypCO275_1|12395'[&!color=#000000]
	'1Xjgi|HypCO275_1|395472'[&!color=#000000]
	'1Xjgi|HypCO275_1|396250'[&!color=#000000]
	'1Xjgi|HypCO275_1|397979'[&!color=#000000]
	'1Xjgi|HypCO275_1|68565'[&!color=#000000]
	'1Xjgi|HypCO275_1|85384'[&!color=#000000]
	'1Xjgi|HypEC38_3|326548'[&!color=#000000]
	'1Xjgi|HypEC38_3|329893'[&!color=#000000]
	'1Xjgi|HypEC38_3|378102'[&!color=#000000]
	'1Xjgi|HypEC38_3|392959'[&!color=#000000]
	'1Xjgi|HypEC38_3|413101'[&!color=#000000]
	'1Xjgi|HypEC38_3|415448'[&!color=#000000]
	'1Xjgi|Hypsu1|202405'[&!color=#000000]
	'1Xjgi|Hypsu1|36471'[&!color=#000000]
	'1Xjgi|Hypsu1|66032'[&!color=#000000]
	'1Xjgi|Hyspu1_1|111543'[&!color=#000000]
	'1Xjgi|Hyspu1_1|112345'[&!color=#000000]
	'1Xjgi|Hyspu1_1|117708'[&!color=#000000]
	'1Xjgi|Hyspu1_1|120227'[&!color=#000000]
	'1Xjgi|Hyspu1_1|122035'[&!color=#000000]
	'1Xjgi|Jaaar1|138711'[&!color=#000000]
	'1Xjgi|Jaaar1|180548'[&!color=#000000]
	'1Xjgi|Jaaar1|208813'[&!color=#000000]
	'1Xjgi|Jaaar1|32603'[&!color=#000000]
	'1Xjgi|Jaaar1|40236'[&!color=#000000]
	'1Xjgi|Jamsp1|227152'[&!color=#000000]
	'1Xjgi|Jamsp1|230629'[&!color=#000000]
	'1Xjgi|Kocim1|650084'[&!color=#000000]
	'1Xjgi|Laesu1|450609'[&!color=#000000]
	'1Xjgi|Laesu1|680979'[&!color=#000000]
	'1Xjgi|Laesu1|722139'[&!color=#000000]
	'1Xjgi|Laesu1|722152'[&!color=#000000]
	'1Xjgi|Laesu1|726723'[&!color=#000000]
	'1Xjgi|Laesu1|726731'[&!color=#000000]
	'1Xjgi|Laesu1|764583'[&!color=#000000]
	'1Xjgi|Leppa1|378573'[&!color=#000000]
	'1Xjgi|Leppa1|425751'[&!color=#000000]
	'1Xjgi|Leppa1|448608'[&!color=#000000]
	'1Xjgi|Leugo1_1|50306'[&!color=#000000]
	'1Xjgi|Macph1|2566'[&!color=#000000]
	'1Xjgi|Marbr1|3807'[&!color=#000000]
	'1Xjgi|Marbr1|9675'[&!color=#000000]
	'1Xjgi|Meimi1|143625'[&!color=#000000]
	'1Xjgi|Meimi1|178019'[&!color=#000000]
	'1Xjgi|Melbi2|605508'[&!color=#000000]
	'1Xjgi|Melbi2|613343'[&!color=#000000]
	'1Xjgi|Melbi2|639184'[&!color=#000000]
	'1Xjgi|Melbi2|656270'[&!color=#000000]
	'1Xjgi|Melva1|420653'[&!color=#000000]
	'1Xjgi|Melva1|426094'[&!color=#000000]
	'1Xjgi|Melva1|476475'[&!color=#000000]
	'1Xjgi|Melva1|553631'[&!color=#000000]
	'1Xjgi|Melva1|561441'[&!color=#000000]
	'1Xjgi|Metac1|5829'[&!color=#000000]
	'1Xjgi|Metro1|6545'[&!color=#000000]
	'1Xjgi|Micbo1|139374'[&!color=#000000]
	'1Xjgi|Moeaph1|2519'[&!color=#000000]
	'1Xjgi|Moeaph1|56975'[&!color=#000000]
	'1Xjgi|Monha1|1636'[&!color=#000000]
	'1Xjgi|Monha1|1876'[&!color=#000000]
	'1Xjgi|Monha1|6473'[&!color=#000000]
	'1Xjgi|Monha1|7213'[&!color=#000000]
	'1Xjgi|Monha1|9602'[&!color=#000000]
	'1Xjgi|Mycfi2|47386'[&!color=#000000]
	'1Xjgi|Mycfi2|49972'[&!color=#000000]
	'1Xjgi|Mycfi2|56055'[&!color=#000000]
	'1Xjgi|Mycgr3|100791'[&!color=#000000]
	'1Xjgi|Mycgr3|49038'[&!color=#000000]
	'1Xjgi|Mycgr3|72806'[&!color=#000000]
	'1Xjgi|Necha2|86331'[&!color=#000000]
	'1Xjgi|Necha2|94455'[&!color=#000000]
	'1Xjgi|Necha2|95080'[&!color=#000000]
	'1Xjgi|Neodi1|3797'[&!color=#000000]
	'1Xjgi|Neodi1|8856'[&!color=#000000]
	'1Xjgi|Neofi1|168'[&!color=#000000]
	'1Xjgi|Neole1|1133114'[&!color=#000000]
	'1Xjgi|Neole1|1169164'[&!color=#000000]
	'1Xjgi|Neole1|1176284'[&!color=#000000]
	'1Xjgi|Neole1|841363'[&!color=#000000]
	'1Xjgi|Neopa1|10280'[&!color=#000000]
	'1Xjgi|Neopa1|2462'[&!color=#000000]
	'1Xjgi|Neopa1|4371'[&!color=#000000]
	'1Xjgi|Neopa1|9154'[&!color=#000000]
	'1Xjgi|Neopa1|9682'[&!color=#000000]
	'1Xjgi|Neucr2|8854'[&!color=#000000]
	'1Xjgi|Neucr_trp3_1|8854'[&!color=#000000]
	'1Xjgi|Neute_mat_a1|152840jgi|Neute_matA2|148593'[&!color=#000000]
	'1Xjgi|Obbri1|731504'[&!color=#000000]
	'1Xjgi|Obbri1|769671'[&!color=#000000]
	'1Xjgi|Obbri1|789242'[&!color=#000000]
	'1Xjgi|Obbri1|804770'[&!color=#000000]
	'1Xjgi|Obbri1|885712'[&!color=#000000]
	'1Xjgi|Oidma1|102060'[&!color=#000000]
	'1Xjgi|Oidma1|102837'[&!color=#000000]
	'1Xjgi|Oidma1|139312'[&!color=#000000]
	'1Xjgi|Oidma1|142947'[&!color=#000000]
	'1Xjgi|Oidma1|172355'[&!color=#000000]
	'1Xjgi|Oidma1|46824'[&!color=#000000]
	'1Xjgi|Ompol1|1309'[&!color=#000000]
	'1Xjgi|Ompol1|25312'[&!color=#000000]
	'1Xjgi|Ompol1|4776'[&!color=#000000]
	'1Xjgi|Ompol1|4783'[&!color=#000000]
	'1Xjgi|Ompol1|7284'[&!color=#000000]
	'1Xjgi|Parsp1|1193046'[&!color=#000000]
	'1Xjgi|Parsp1|1246483'[&!color=#000000]
	'1Xjgi|Parsp1|1258801'[&!color=#000000]
	'1Xjgi|Paxru2|1918001'[&!color=#000000]
	'1Xjgi|Penant1|124'[&!color=#000000]
	'1Xjgi|Penant1|1725'[&!color=#000000]
	'1Xjgi|Penant1|4993'[&!color=#000000]
	'1Xjgi|Pench1|8350'[&!color=#000000]
	'1Xjgi|Pench1|85421'[&!color=#000000]
	'1Xjgi|PenchWisc1_1|141085'[&!color=#000000]
	'1Xjgi|PenchWisc1_1|148134'[&!color=#000000]
	'1Xjgi|Pencop1|4873'[&!color=#000000]
	'1Xjgi|Pencop1|5964'[&!color=#000000]
	'1Xjgi|Pencop1|6197'[&!color=#000000]
	'1Xjgi|Pencop1|8647'[&!color=#000000]
	'1Xjgi|Pendec1|1370'[&!color=#000000]
	'1Xjgi|Pendec1|2977'[&!color=#000000]
	'1Xjgi|Pendec1|3323'[&!color=#000000]
	'1Xjgi|Pendec1|6851'[&!color=#000000]
	'1Xjgi|Pendi1|3496jgi|Pendig1|2924'[&!color=#000000]
	'1Xjgi|Pendi1|7995jgi|Pendig1|7789'[&!color=#000000]
	'1Xjgi|Penexp1|3643'[&!color=#000000]
	'1Xjgi|Penexp1|4718'[&!color=#000000]
	'1Xjgi|Penexp1|7579'[&!color=#000000]
	'1Xjgi|Penexp1|916'[&!color=#000000]
	'1Xjgi|Penfla1|6867'[&!color=#000000]
	'1Xjgi|Penfla1|9294'[&!color=#000000]
	'1Xjgi|Pengri1|3043'[&!color=#000000]
	'1Xjgi|Pengri1|3806'[&!color=#000000]
	'1Xjgi|Pengri1|600'[&!color=#000000]
	'1Xjgi|Penita1|1707'[&!color=#000000]
	'1Xjgi|Penita1|2723'[&!color=#000000]
	'1Xjgi|Penita1|6590'[&!color=#000000]
	'1Xjgi|Pennal1|641'[&!color=#000000]
	'1Xjgi|Pennal1|8081'[&!color=#000000]
	'1Xjgi|Penox1|6718'[&!color=#000000]
	'1Xjgi|Penpol1|1881'[&!color=#000000]
	'1Xjgi|Penpol1|6769'[&!color=#000000]
	'1Xjgi|Penpol1|8500'[&!color=#000000]
	'1Xjgi|Pensol1|10290'[&!color=#000000]
	'1Xjgi|Pensol1|2192'[&!color=#000000]
	'1Xjgi|Pensol1|3090'[&!color=#000000]
	'1Xjgi|Pensol1|4533'[&!color=#000000]
	'1Xjgi|Pensol1|7915'[&!color=#000000]
	'1Xjgi|Penste1|10222'[&!color=#000000]
	'1Xjgi|Penste1|1757'[&!color=#000000]
	'1Xjgi|Penste1|245'[&!color=#000000]
	'1Xjgi|Pensub1|11083'[&!color=#000000]
	'1Xjgi|Pensub1|1277'[&!color=#000000]
	'1Xjgi|Pensub1|5665'[&!color=#000000]
	'1Xjgi|Pensub1|6562'[&!color=#000000]
	'1Xjgi|Pensub1|7334'[&!color=#000000]
	'1Xjgi|Penth1|174613'[&!color=#000000]
	'1Xjgi|Penth1|192651'[&!color=#000000]
	'1Xjgi|Penth1|230619'[&!color=#000000]
	'1Xjgi|Penvul1|2489'[&!color=#000000]
	'1Xjgi|Penvul1|2747'[&!color=#000000]
	'1Xjgi|Penvul1|3711'[&!color=#000000]
	'1Xjgi|Penvul1|6174'[&!color=#000000]
	'1Xjgi|Penvul1|7111'[&!color=#000000]
	'1Xjgi|Perma1|524670'[&!color=#000000]
	'1Xjgi|Perma1|526760'[&!color=#000000]
	'1Xjgi|Perma1|653991'[&!color=#000000]
	'1Xjgi|Perma1|676231'[&!color=#000000]
	'1Xjgi|Perma1|687048'[&!color=#000000]
	'1Xjgi|Phaal1|7414'[&!color=#000000]
	'1Xjgi|Phaca1|125734'[&!color=#000000]
	'1Xjgi|Phaca1|128563'[&!color=#000000]
	'1Xjgi|Phaca1|132105'[&!color=#000000]
	'1Xjgi|Phaca1|162124'[&!color=#000000]
	'1Xjgi|Phaca1|192337'[&!color=#000000]
	'1Xjgi|Phaca1|206161'[&!color=#000000]
	'1Xjgi|Phaca1|211701'[&!color=#000000]
	'1Xjgi|Phaca1|212832'[&!color=#000000]
	'1Xjgi|Phaca1|212858'[&!color=#000000]
	'1Xjgi|Phaca1|250247'[&!color=#000000]
	'1Xjgi|Phaca1|250766'[&!color=#000000]
	'1Xjgi|Phaca1|260475'[&!color=#000000]
	'1Xjgi|Phaca1|260581'[&!color=#000000]
	'1Xjgi|Phaca1|260760'[&!color=#000000]
	'1Xjgi|Phaca1|262829'[&!color=#000000]
	'1Xjgi|Phaca1|262842'[&!color=#000000]
	'1Xjgi|Phach1|3373'[&!color=#000000]
	'1Xjgi|Phchr2|2905582'[&!color=#000000]
	'1Xjgi|Phchr2|2910568'[&!color=#000000]
	'1Xjgi|Phchr2|2956059'[&!color=#000000]
	'1Xjgi|Phchr2|2984702'[&!color=#000000]
	'1Xjgi|Phchr2|2988597'[&!color=#000000]
	'1Xjgi|Phchr2|3007096'[&!color=#000000]
	'1Xjgi|Phchr2|3028238'[&!color=#000000]
	'1Xjgi|Phchr2|3032709'[&!color=#000000]
	'1Xjgi|Phiatt1|2526'[&!color=#000000]
	'1Xjgi|Phiatt1|80'[&!color=#000000]
	'1Xjgi|Phisc1|248973'[&!color=#000000]
	'1Xjgi|Phisc1|508399'[&!color=#000000]
	'1Xjgi|Phisc1|598208'[&!color=#000000]
	'1Xjgi|Phisc1|616861'[&!color=#000000]
	'1Xjgi|Phisc1|628233'[&!color=#000000]
	'1Xjgi|Phisc1|635790'[&!color=#000000]
	'1Xjgi|Phisc1|680224'[&!color=#000000]
	'1Xjgi|Phisc1|698094'[&!color=#000000]
	'1Xjgi|Phisc1|765646'[&!color=#000000]
	'1Xjgi|Phlbr1|114786'[&!color=#000000]
	'1Xjgi|Phlbr1|142427'[&!color=#000000]
	'1Xjgi|Phlbr1|142428'[&!color=#000000]
	'1Xjgi|Phlbr1|147724'[&!color=#000000]
	'1Xjgi|Phlbr1|149411'[&!color=#000000]
	'1Xjgi|Phlbr1|153088'[&!color=#000000]
	'1Xjgi|Phlbr1|156514'[&!color=#000000]
	'1Xjgi|Phlbr1|156743'[&!color=#000000]
	'1Xjgi|Phlbr1|158156'[&!color=#000000]
	'1Xjgi|Phlbr1|27862'[&!color=#000000]
	'1Xjgi|Phlbr1|64519'[&!color=#000000]
	'1Xjgi|Phlcen1|6907'[&!color=#000000]
	'1Xjgi|Phlgi1|103537'[&!color=#000000]
	'1Xjgi|Phlgi1|123211'[&!color=#000000]
	'1Xjgi|Phlgi1|128050'[&!color=#000000]
	'1Xjgi|Phlgi1|128561'[&!color=#000000]
	'1Xjgi|Phlgi1|236503'[&!color=#000000]
	'1Xjgi|Phlgi1|240599'[&!color=#000000]
	'1Xjgi|Phlgi1|240805'[&!color=#000000]
	'1Xjgi|Pilcr1|11378'[&!color=#000000]
	'1Xjgi|Pilcr1|11393'[&!color=#000000]
	'1Xjgi|Pilcr1|128252'[&!color=#000000]
	'1Xjgi|Pilcr1|199918'[&!color=#000000]
	'1Xjgi|Pilcr1|2162'[&!color=#000000]
	'1Xjgi|Pilcr1|5233'[&!color=#000000]
	'1Xjgi|Pilcr1|810679'[&!color=#000000]
	'1Xjgi|Pilcr1|825618'[&!color=#000000]
	'1Xjgi|Pilcr1|83664'[&!color=#000000]
	'1Xjgi|Pirin1|73487'[&!color=#000000]
	'1Xjgi|Pisti1|865045'[&!color=#000000]
	'1Xjgi|PleosPC9_1|113150'[&!color=#000000]
	'1Xjgi|PleosPC9_1|127507'[&!color=#000000]
	'1Xjgi|PleosPC9_1|82668'[&!color=#000000]
	'1Xjgi|PleosPC9_1|99302'[&!color=#000000]
	'1Xjgi|Plicr1|171467'[&!color=#000000]
	'1Xjgi|Plicr1|175951'[&!color=#000000]
	'1Xjgi|Plicr1|43712'[&!color=#000000]
	'1Xjgi|Plicr1|47095'[&!color=#000000]
	'1Xjgi|Plicr1|47109'[&!color=#000000]
	'1Xjgi|Plicr1|47110'[&!color=#000000]
	'1Xjgi|Pocchl1|13842'[&!color=#000000]
	'1Xjgi|Pocchl1|2141'[&!color=#000000]
	'1Xjgi|Podan3|202846'[&!color=#000000]
	'1Xjgi|Podan3|207952'[&!color=#000000]
	'1Xjgi|Podan3|208356'[&!color=#000000]
	'1Xjgi|Podan3|209968'[&!color=#000000]
	'1Xjgi|Pospl1|101962'[&!color=#000000]
	'1Xjgi|Pospl1|130248'[&!color=#000000]
	'1Xjgi|Pospl1|44331'[&!color=#000000]
	'1Xjgi|Pospl1|94038'[&!color=#000000]
	'1Xjgi|Pospl1|99543'[&!color=#000000]
	'1Xjgi|PosplRSB12_1|1047244'[&!color=#000000]
	'1Xjgi|PosplRSB12_1|1061434'[&!color=#000000]
	'1Xjgi|PosplRSB12_1|1147318'[&!color=#000000]
	'1Xjgi|Psean1_1|82389'[&!color=#000000]
	'1Xjgi|Psean1_1|840814'[&!color=#000000]
	'1Xjgi|Psehu1|3153'[&!color=#000000]
	'1Xjgi|Psehu1|6970'[&!color=#000000]
	'1Xjgi|Pseve2|460174'[&!color=#000000]
	'1Xjgi|Pseve2|517400'[&!color=#000000]
	'1Xjgi|Pseve2|526529'[&!color=#000000]
	'1Xjgi|Psicub1_1|47088'[&!color=#000000]
	'1Xjgi|Psicub1_1|69741'[&!color=#000000]
	'1Xjgi|Psicub1_1|77255'[&!color=#000000]
	'1Xjgi|Psicub1_1|84888'[&!color=#000000]
	'1Xjgi|Psicub1_1|84893'[&!color=#000000]
	'1Xjgi|Psicub1_1|91873'[&!color=#000000]
	'1Xjgi|Punst1|126273'[&!color=#000000]
	'1Xjgi|Punst1|143990'[&!color=#000000]
	'1Xjgi|Punst1|67234'[&!color=#000000]
	'1Xjgi|Pycci1|1065'[&!color=#000000]
	'1Xjgi|Pycci1|1564'[&!color=#000000]
	'1Xjgi|Pycci1|3429'[&!color=#000000]
	'1Xjgi|Pycci1|4477|1009-1602'[&!color=#000000]
	'1Xjgi|Pycci1|6008'[&!color=#000000]
	'1Xjgi|Pycci1|7685'[&!color=#000000]
	'1Xjgi|Pycci1|7686'[&!color=#000000]
	'1Xjgi|Pyrsp1|591804'[&!color=#000000]
	'1Xjgi|Pyrsp1|594048'[&!color=#000000]
	'1Xjgi|Pyrtt1|1213'[&!color=#000000]
	'1Xjgi|Pyrtt1|5676'[&!color=#000000]
	'1Xjgi|Rhier1|305891'[&!color=#000000]
	'1Xjgi|Rhier1|587045'[&!color=#000000]
	'1Xjgi|Rhiso1|11255'[&!color=#000000]
	'1Xjgi|Rhiso1|11625'[&!color=#000000]
	'1Xjgi|Rhiso1|12521'[&!color=#000000]
	'1Xjgi|Rhiso1|13916'[&!color=#000000]
	'1Xjgi|Rhiso1|2955'[&!color=#000000]
	'1Xjgi|Rhiso1|3328'[&!color=#000000]
	'1Xjgi|Rhiso1|3571'[&!color=#000000]
	'1Xjgi|Rhiso1|8013'[&!color=#000000]
	'1Xjgi|Rhiso1|8021'[&!color=#000000]
	'1Xjgi|Rhives1|1639'[&!color=#000000]
	'1Xjgi|Rhivi1|561223'[&!color=#000000]
	'1Xjgi|Rhivi1|725076'[&!color=#000000]
	'1Xjgi|Rhodsp1|272833'[&!color=#000000]
	'1Xjgi|Rhodsp1|59535'[&!color=#000000]
	'1Xjgi|Rhyru1_1|109766'[&!color=#000000]
	'1Xjgi|Rhyru1_1|110331'[&!color=#000000]
	'1Xjgi|Rhyru1_1|110457'[&!color=#000000]
	'1Xjgi|Rhyru1_1|112073'[&!color=#000000]
	'1Xjgi|Rhyru1_1|113198'[&!color=#000000]
	'1Xjgi|Rhyru1_1|116233'[&!color=#000000]
	'1Xjgi|Rhyru1_1|116904'[&!color=#000000]
	'1Xjgi|Ricme1|138595'[&!color=#000000]
	'1Xjgi|Ricme1|582178'[&!color=#000000]
	'1Xjgi|Ricme1|583880'[&!color=#000000]
	'1Xjgi|Ricme1|641549'[&!color=#000000]
	'1Xjgi|Ricme1|655257'[&!color=#000000]
	'1Xjgi|Ricme1|657722'[&!color=#000000]
	'1Xjgi|Ricme1|676373'[&!color=#000000]
	'1Xjgi|Ricme1|684381'[&!color=#000000]
	'1Xjgi|Ricme1|756027'[&!color=#000000]
	'1Xjgi|Ricme1|758350'[&!color=#000000]
	'1Xjgi|Schco3|2343034'[&!color=#000000]
	'1Xjgi|Schco3|2343265'[&!color=#000000]
	'1Xjgi|Schco3|2527132'[&!color=#000000]
	'1Xjgi|Schco3|2609112'[&!color=#000000]
	'1Xjgi|Schco3|2610771'[&!color=#000000]
	'1Xjgi|Schpa1|1000803'[&!color=#000000]
	'1Xjgi|Schpa1|1003133'[&!color=#000000]
	'1Xjgi|Schpa1|255300'[&!color=#000000]
	'1Xjgi|Schpa1|596813'[&!color=#000000]
	'1Xjgi|Schpa1|741066'[&!color=#000000]
	'1Xjgi|Schpa1|78822'[&!color=#000000]
	'1Xjgi|Schpa1|818452'[&!color=#000000]
	'1Xjgi|Schpa1|877623'[&!color=#000000]
	'1Xjgi|Schpa1|899029'[&!color=#000000]
	'1Xjgi|Schpa1|899034'[&!color=#000000]
	'1Xjgi|Schpa1|908379'[&!color=#000000]
	'1Xjgi|Schpa1|938562'[&!color=#000000]
	'1Xjgi|Sclci1|21183'[&!color=#000000]
	'1Xjgi|Sclci1|26335'[&!color=#000000]
	'1Xjgi|Sebve1|290573'[&!color=#000000]
	'1Xjgi|Sebve1|333991'[&!color=#000000]
	'1Xjgi|Sebve1|80258'[&!color=#000000]
	'1Xjgi|Sepmu1|151105'[&!color=#000000]
	'1Xjgi|Seppo1|95991'[&!color=#000000]
	'1Xjgi|SerlaS7_3_2|114907'[&!color=#000000]
	'1Xjgi|SerlaS7_3_2|159774'[&!color=#000000]
	'1Xjgi|SerlaS7_3_2|161320'[&!color=#000000]
	'1Xjgi|SerlaS7_9_2|1089381jgi|SerlaS7_3_2|190954'[&!color=#000000]
	'1Xjgi|SerlaS7_9_2|1202120'[&!color=#000000]
	'1Xjgi|SerlaS7_9_2|1207866'[&!color=#000000]
	'1Xjgi|SerlaS7_9_2|439506'[&!color=#000000]
	'1Xjgi|Serla_varsha1|33309'[&!color=#000000]
	'1Xjgi|Serla_varsha1|34074'[&!color=#000000]
	'1Xjgi|Serla_varsha1|39691'[&!color=#000000]
	'1Xjgi|Serla_varsha1|42737'[&!color=#000000]
	'1Xjgi|Serla_varsha1|42875'[&!color=#000000]
	'1Xjgi|Serla_varsha1|43309'[&!color=#000000]
	'1Xjgi|Settu3|44521'[&!color=#000000]
	'1Xjgi|Settu3|46996'[&!color=#000000]
	'1Xjgi|Sisni1|480444'[&!color=#000000]
	'1Xjgi|Sisni1|509963'[&!color=#000000]
	'1Xjgi|Sisni1|545712'[&!color=#000000]
	'1Xjgi|Sissu1|1035674'[&!color=#000000]
	'1Xjgi|Sissu1|1066694'[&!color=#000000]
	'1Xjgi|Sissu1|1115465'[&!color=#000000]
	'1Xjgi|Sphst1|194214'[&!color=#000000]
	'1Xjgi|Sphst1|208669'[&!color=#000000]
	'1Xjgi|Sphst1|219279'[&!color=#000000]
	'1Xjgi|Sphst1|239076'[&!color=#000000]
	'1Xjgi|Sphst1|245818'[&!color=#000000]
	'1Xjgi|Sphst1|260297'[&!color=#000000]
	'1Xjgi|Sphst1|266040'[&!color=#000000]
	'1Xjgi|Sphst1|268617'[&!color=#000000]
	'1Xjgi|Sphst1|270148'[&!color=#000000]
	'1Xjgi|Sphst1|276541'[&!color=#000000]
	'1Xjgi|Sphst1|28407'[&!color=#000000]
	'1Xjgi|Sphst1|30323'[&!color=#000000]
	'1Xjgi|Sphst1|34361'[&!color=#000000]
	'1Xjgi|Sphst1|38263'[&!color=#000000]
	'1Xjgi|Sphst1|61134'[&!color=#000000]
	'1Xjgi|Sphst1|779249'[&!color=#000000]
	'1Xjgi|Sphst1|781473'[&!color=#000000]
	'1Xjgi|Sphst1|782895'[&!color=#000000]
	'1Xjgi|Sphst1|784058'[&!color=#000000]
	'1Xjgi|Spore1|1304'[&!color=#000000]
	'1Xjgi|Spore1|4558'[&!color=#000000]
	'1Xjgi|Stano2|7775'[&!color=#000000]
	'1Xjgi|Stano2|785'[&!color=#000000]
	'1Xjgi|Stano2|8175'[&!color=#000000]
	'1Xjgi|Stasp1|242864'[&!color=#000000]
	'1Xjgi|Stasp1|328936'[&!color=#000000]
	'1Xjgi|Stasp1|332279'[&!color=#000000]
	'1Xjgi|Stasp1|66074'[&!color=#000000]
	'1Xjgi|Stehi1|114180'[&!color=#000000]
	'1Xjgi|Stehi1|118344'[&!color=#000000]
	'1Xjgi|Stehi1|119724'[&!color=#000000]
	'1Xjgi|Stehi1|148530'[&!color=#000000]
	'1Xjgi|Stehi1|160778'[&!color=#000000]
	'1Xjgi|Stehi1|163236'[&!color=#000000]
	'1Xjgi|Stehi1|82342'[&!color=#000000]
	'1Xjgi|Stehi1|88064'[&!color=#000000]
	'1Xjgi|Stehi1|88165'[&!color=#000000]
	'1Xjgi|Stehi1|93716'[&!color=#000000]
	'1Xjgi|Stely1|1840'[&!color=#000000]
	'1Xjgi|Stely1|5502'[&!color=#000000]
	'1Xjgi|Stely1|6186'[&!color=#000000]
	'1Xjgi|Stely1|7171'[&!color=#000000]
	'1Xjgi|Suibr2|836368'[&!color=#000000]
	'1Xjgi|Suibr2|889591'[&!color=#000000]
	'1Xjgi|Suilu4|2820930'[&!color=#000000]
	'1Xjgi|Suilu4|2872398'[&!color=#000000]
	'1Xjgi|Talabor1|5136'[&!color=#000000]
	'1Xjgi|Talma1_2|368'[&!color=#000000]
	'1Xjgi|Tescy1|50765'[&!color=#000000]
	'1Xjgi|Tescy1|97266'[&!color=#000000]
	'1Xjgi|Tilan2|262743'[&!color=#000000]
	'1Xjgi|Tilan2|268392'[&!color=#000000]
	'1Xjgi|Tilwa1|330698'[&!color=#000000]
	'1Xjgi|Tilwa1|341965'[&!color=#000000]
	'1Xjgi|Tolinf1|192183'[&!color=#000000]
	'1Xjgi|Trave1|119832'[&!color=#000000]
	'1Xjgi|Trave1|148548'[&!color=#000000]
	'1Xjgi|Trave1|163064'[&!color=#000000]
	'1Xjgi|Trave1|174536'[&!color=#000000]
	'1Xjgi|Trave1|45355'[&!color=#000000]
	'1Xjgi|Trias1|148044'[&!color=#000000]
	'1Xjgi|Trias1|187612'[&!color=#000000]
	'1Xjgi|Trias1|205655'[&!color=#000000]
	'1Xjgi|Trias1|43362'[&!color=#000000]
	'1Xjgi|Triat2|158537'[&!color=#000000]
	'1Xjgi|Triat2|300194'[&!color=#000000]
	'1Xjgi|Triat2|300982'[&!color=#000000]
	'1Xjgi|Triat2|302655'[&!color=#000000]
	'1Xjgi|Trici4|1109048'[&!color=#000000]
	'1Xjgi|Trici4|1185278'[&!color=#000000]
	'1Xjgi|Trigam1|8440'[&!color=#000000]
	'1Xjgi|Trigam1|9086'[&!color=#000000]
	'1Xjgi|Trigam1|9494'[&!color=#000000]
	'1Xjgi|Triha1|130227'[&!color=#000000]
	'1Xjgi|Triha1|486877'[&!color=#000000]
	'1Xjgi|Triha1|73409'[&!color=#000000]
	'1Xjgi|Triha1|88915'[&!color=#000000]
	'1Xjgi|Triha1|91657'[&!color=#000000]
	'1Xjgi|Triha1|96909'[&!color=#000000]
	'1Xjgi|Trilo3|1435889'[&!color=#000000]
	'1Xjgi|Trilo3|51455'[&!color=#000000]
	'1Xjgi|Trire2|120008jgi|TrireRUTC30_1|115811'[&!color=#000000]
	'1Xjgi|Trire2|61066jgi|TrireRUTC30_1|77783'[&!color=#000000]
	'1Xjgi|Trire2|70910jgi|TrireRUTC30_1|93273'[&!color=#000000]
	'1Xjgi|TriviGv29_8_2|196120'[&!color=#000000]
	'1Xjgi|TriviGv29_8_2|29353'[&!color=#000000]
	'1Xjgi|TriviGv29_8_2|36446'[&!color=#000000]
	'1Xjgi|TriviGv29_8_2|58449'[&!color=#000000]
	'1Xjgi|TriviGv29_8_2|71023'[&!color=#000000]
	'1Xjgi|Tulca1|235463'[&!color=#000000]
	'1Xjgi|Usthor1|82259'[&!color=#000000]
	'1Xjgi|Usthor1|86808'[&!color=#000000]
	'1Xjgi|Ustma2_2|11351'[&!color=#000000]
	'1Xjgi|Ustma2_2|8593'[&!color=#000000]
	'1Xjgi|Ustsp1|18205'[&!color=#000000]
	'1Xjgi|Ustsp1|370424'[&!color=#000000]
	'1Xjgi|Ustvir1|5113'[&!color=#000000]
	'1Xjgi|Venin1|13579'[&!color=#000000]
	'1Xjgi|Venin1|25241'[&!color=#000000]
	'1Xjgi|Venpi1|216160'[&!color=#000000]
	'1Xjgi|Veral1|1715'[&!color=#000000]
	'1Xjgi|Veral1|4966'[&!color=#000000]
	'1Xjgi|Verda1|2784'[&!color=#000000]
	'1Xjgi|Verda1|5730'[&!color=#000000]
	'1Xjgi|Verda1|7861'[&!color=#000000]
	'1Xjgi|Verga1|113945'[&!color=#000000]
	'1Xjgi|Verga1|113946'[&!color=#000000]
	'1Xjgi|Verga1|124701'[&!color=#000000]
	'1Xjgi|Volvo1|114963'[&!color=#000000]
	'1Xjgi|Volvo1|114965'[&!color=#000000]
	'1Xjgi|Volvo1|115123'[&!color=#000000]
	'1Xjgi|Walic1|3032'[&!color=#000000]
	'1Xjgi|Walic1|3307'[&!color=#000000]
	'1Xjgi|Walic1|3967'[&!color=#000000]
	'1Xjgi|Walse1|64909'[&!color=#000000]
	'1Xjgi|Walse1|68877'[&!color=#000000]
	'1Xjgi|Walse1|69406'[&!color=#000000]
	'1Xjgi|Wolco1|133604'[&!color=#000000]
	'1Xjgi|Wolco1|137742'[&!color=#000000]
	'1Xjgi|Wolco1|28904'[&!color=#000000]
	'1Xjgi|Wolco1|99630'[&!color=#000000]
	'1Xjgi|Zymar1|768935'[&!color=#000000]
	'1Xjgi|Zymar1|773008'[&!color=#000000]
	'1Xjgi|Zymar1|773621'[&!color=#000000]
	'1Xjgi|Zymbr1|2861'[&!color=#000000]
	'1Xjgi|Zymbr1|749'[&!color=#000000]
	'1Xjgi|Zymbr1|7562'[&!color=#000000]
	'1Xjgi|Zymps1|801483'[&!color=#000000]
	'1Xjgi|Zymps1|802849'[&!color=#000000]
	'1Xjgi|Zymps1|803128'[&!color=#000000]
	'20jgi|Aspcand1|131021'
	'20jgi|Capep1|4240'
	'20jgi|Claye1|7694'
	'20jgi|Exome1|112851'
	'20jgi|Exosi1|112933'
	'20jgi|Exosp1|6509'
	'20jgi|Exoxe1|137006'
	'20jgi|Grocl1|8256'
	'20jgi|Pencop1|3715'
	'20jgi|Penvul1|6661'
	'21jgi|Conol1|822361'
	'21jgi|Conol1|831093'
	'21jgi|Conpu1|116868'
	'21jgi|Conpu1|169942'
	'21jgi|Conpu1|169950|1650-2215'
	'21jgi|Hydpi2|110058'
	'21jgi|Paxin1|103930'
	'21jgi|Paxru2|135152'
	'21jgi|Serla_varsha1|126128'
	'22jgi|Leucr1|147253'
	'22jgi|Leucr1|307063'
	'22jgi|Leucr1|332014'
	'22jgi|Leucr1|333623'
	'22jgi|Rhoba1_1|17359'
	'22jgi|Rhoba1_1|49619'
	'22jgi|Rhoto1|5484jgi|Rhoto_IFO0559_1|4105'
	'22jgi|Rhoto_IFO1236_1|50705jgi|Rhoto_IFO0880_4|11216jgi|Rhoto_IFO0880_2|2500'
	'23jgi|Fibsp1|805022'
	'23jgi|Fishe1|63789'
	'23jgi|Fomme1|112563'
	'23jgi|Metac1|6700'
	'23jgi|Pocchl1|11021'
	'23jgi|Schco3|2186806'
	'23jgi|Schco3|2614510'
	'23jgi|Schco3|2614514'
	'24jgi|Exigl1|727892'
	'24jgi|Fibsp1|1053134'
	'24jgi|Fibsp1|827519'
	'24jgi|Fibsp1|827533'
	'24jgi|Sisni1|153026jgi|Sissu1|596258'
	'24jgi|Sphst1|46467'
	'24jgi|Stehi1|126741'
	'24jgi|Stehi1|168610'
	25Glotr1p4_010806
	'25jgi|Glotr1_1|81501'
	'25jgi|Gymlu1|64819'
	'25jgi|Jaaar1|104132'
	'25jgi|Jaaar1|199280'
	'25jgi|Jaaar1|98852'
	'25jgi|Neole1|1114726'
	'26jgi|Armcep1|7906'
	'26jgi|Armga1|1045552'
	'26jgi|Armost1|1083841'
	'26jgi|Armosto1|256312'
	'26jgi|Monpe1_1|87921'
	'26jgi|Rhiso1|9239'
	'27jgi|Rhich1|12139'
	'27jgi|Rhimi1_1|236181jgi|Rhimi_ATCC52814_1|1785'
	'27jgi|Rhimi_ATCC11559_1|239456'
	'27jgi|Rhior3|13558'
	'27jgi|Sakvas1|4409'
	'28jgi|Lobtra1|288569'
	'28jgi|Lobtra1|323975'
	'28jgi|Morel2|105125'
	'28jgi|Morel2|29179'
	'28jgi|Morel2|899778'
	29Glotr1p4_010246
	'29jgi|Glotr1_1|132774'
	'29jgi|Hetan2|174306'
	'29jgi|Neole1|614849'
	'29jgi|Stehi1|130861'
	2XAAO3A_PLEER
	2XAAO3A_PLEPU
	2XAMW872531_aryl-alcohol_oxidase_Pleurotus_sapidus
	2XAbPDH1AAW921241
	2XAmPDH2AAW829981
	2XAmPDH3AAZ948741
	2XCAZyAcPDHAHA853131
	2XCAZyAmPDH1AAW829961
	2XCAZyAxPDHAHA853141
	'2XGlotr1p4_001831jgi|Glotr1_1|70090'
	2XGlotr1p4_003848
	2XGlotr1p4_011731
	'2XGlotr1p4_011736jgi|Glotr1_1|82487'
	'2XGlotr1p4_011759jgi|Glotr1_1|97140'
	2XPcAAQO2ALS876621ArylAlcoholOxidase
	'2XPhach2p7002798jgi|Phchr2|2911725'
	2XPhach2p7002857
	2XPhach2p7023788
	'2XPleos_PC15_2p4_000279jgi|PleosPC15_2|1031974'
	'2XPleos_PC15_2p4_000281jgi|PleosPC15_2|1098737'
	2XPleos_PC15_2p4_000282
	'2XPleos_PC15_2p4_000284jgi|PleosPC15_2|1098740'
	'2XPleos_PC15_2p4_000368jgi|PleosPC15_2|1098824'
	'2XPleos_PC15_2p4_000375jgi|PleosPC15_2|1098831'
	'2XPleos_PC15_2p4_000376jgi|PleosPC15_2|1098832'
	2XPleos_PC15_2p4_000484
	2XPleos_PC15_2p4_000495
	2XPleos_PC15_2p4_001274
	2XPleos_PC15_2p4_004531
	2XPleos_PC15_2p4_005459
	2XPleos_PC15_2p4_006390
	2XPleos_PC15_2p4_006953
	2XPleos_PC15_2p4_006960
	'2XPleos_PC15_2p4_007145jgi|PleosPC15_2|1105437'
	2XPleos_PC15_2p4_009070
	'2XPleos_PC15_2p4_009672jgi|PleosPC9_1|116309jgi|PleosPC15_2|1067653'
	2XPleos_PC15_2p4_010153
	'2XPleos_PC15_2p4_010288jgi|PleosPC15_2|174637'
	2XPleos_PC15_2p4_011233
	'2XPleos_PC15_2p4_011609jgi|PleosPC15_2|1109776'
	'2XPleos_PC15_2p4_011624jgi|PleosPC15_2|163583'
	'2XPleos_PC15_2p4_011705jgi|PleosPC15_2|1109867'
	2XPleos_PC15_2p4_011710
	2XTrave2p4_010647
	2XTrave2p4_012895
	2XTrave2p4_013335
	'2Xjgi|Agabi_varbisH97_2|121909'
	'2Xjgi|Agabi_varbisH97_2|177008'
	'2Xjgi|Agabi_varbisH97_2|183646'
	'2Xjgi|Agabi_varbisH97_2|183673'
	'2Xjgi|Agabi_varbisH97_2|185801'
	'2Xjgi|Agabi_varbisH97_2|188295'
	'2Xjgi|Agabi_varbisH97_2|190928'
	'2Xjgi|Agabi_varbisH97_2|205343'
	'2Xjgi|Agabi_varbisH97_2|208525'
	'2Xjgi|Agabi_varbisH97_2|209169'
	'2Xjgi|Agabi_varbisH97_2|211194'
	'2Xjgi|Agabi_varbisH97_2|217506'
	'2Xjgi|Agabi_varbisH97_2|2175067'
	'2Xjgi|Agabi_varbisH97_2|217653'
	'2Xjgi|Agabi_varbisH97_2|222047'
	'2Xjgi|Agabi_varbisH97_2|230189'
	'2Xjgi|Agabi_varbisH97_2|78119'
	'2Xjgi|Agabi_varbur_1|105000'
	'2Xjgi|Agabi_varbur_1|105978'
	'2Xjgi|Agabi_varbur_1|111687'
	'2Xjgi|Agabi_varbur_1|111689'
	'2Xjgi|Agabi_varbur_1|118529'
	'2Xjgi|Agabi_varbur_1|118616'
	'2Xjgi|Agabi_varbur_1|118670'
	'2Xjgi|Agabi_varbur_1|121979'
	'2Xjgi|Agabi_varbur_1|123150'
	'2Xjgi|Agabi_varbur_1|123192'
	'2Xjgi|Agabi_varbur_1|125701'
	'2Xjgi|Agabi_varbur_1|45074'
	'2Xjgi|Agabi_varbur_1|69614'
	'2Xjgi|Agabi_varbur_1|77908'
	'2Xjgi|Agabi_varbur_1|78505'
	'2Xjgi|Agabi_varbur_1|79910'
	'2Xjgi|Amamu1|82273'
	'2Xjgi|Amath1|151496'
	'2Xjgi|Amath1|153659'
	'2Xjgi|Amath1|198462'
	'2Xjgi|Amath1|82422'
	'2Xjgi|Armcep1|12452'
	'2Xjgi|Armcep1|13904'
	'2Xjgi|Armcep1|15061'
	'2Xjgi|Armcep1|15165'
	'2Xjgi|Armcep1|15636'
	'2Xjgi|Armcep1|15664'
	'2Xjgi|Armcep1|16614'
	'2Xjgi|Armcep1|16615'
	'2Xjgi|Armcep1|16689'
	'2Xjgi|Armcep1|16715'
	'2Xjgi|Armcep1|16846'
	'2Xjgi|Armcep1|16853'
	'2Xjgi|Armcep1|16856'
	'2Xjgi|Armcep1|16858'
	'2Xjgi|Armcep1|16859'
	'2Xjgi|Armcep1|16864'
	'2Xjgi|Armcep1|16866'
	'2Xjgi|Armcep1|16868'
	'2Xjgi|Armcep1|17804'
	'2Xjgi|Armcep1|17868'
	'2Xjgi|Armcep1|1796'
	'2Xjgi|Armcep1|18037'
	'2Xjgi|Armcep1|18717'
	'2Xjgi|Armcep1|18718'
	'2Xjgi|Armcep1|18733'
	'2Xjgi|Armcep1|19665'
	'2Xjgi|Armcep1|20713'
	'2Xjgi|Armcep1|223492'
	'2Xjgi|Armcep1|22353'
	'2Xjgi|Armcep1|22354'
	'2Xjgi|Armcep1|22396'
	'2Xjgi|Armcep1|22398'
	'2Xjgi|Armcep1|22401'
	'2Xjgi|Armcep1|22483'
	'2Xjgi|Armcep1|574'
	'2Xjgi|Armcep1|7753'
	'2Xjgi|Armcep1|8294'
	'2Xjgi|Armcep1|8345'
	'2Xjgi|Armcep1|8347'
	'2Xjgi|Armcep1|8349'
	'2Xjgi|Armga1|1001915'
	'2Xjgi|Armga1|1012178'
	'2Xjgi|Armga1|1036098'
	'2Xjgi|Armga1|1046078'
	'2Xjgi|Armga1|1048060'
	'2Xjgi|Armga1|1049642'
	'2Xjgi|Armga1|1083989'
	'2Xjgi|Armga1|1086024'
	'2Xjgi|Armga1|1086626'
	'2Xjgi|Armga1|1091792'
	'2Xjgi|Armga1|1091804'
	'2Xjgi|Armga1|1091805'
	'2Xjgi|Armga1|1091806'
	'2Xjgi|Armga1|1091810'
	'2Xjgi|Armga1|1132797'
	'2Xjgi|Armga1|114633'
	'2Xjgi|Armga1|1167692'
	'2Xjgi|Armga1|1171090'
	'2Xjgi|Armga1|120253'
	'2Xjgi|Armga1|174496'
	'2Xjgi|Armga1|686394'
	'2Xjgi|Armga1|741286'
	'2Xjgi|Armga1|818509'
	'2Xjgi|Armga1|818710'
	'2Xjgi|Armga1|917326'
	'2Xjgi|Armga1|930549'
	'2Xjgi|Armga1|942014'
	'2Xjgi|Armga1|942015'
	'2Xjgi|Armga1|948960'
	'2Xjgi|Armga1|973601'
	'2Xjgi|Armga1|976529'
	'2Xjgi|Armga1|991374'
	'2Xjgi|Armga1|992040'
	'2Xjgi|Armga1|995750'
	'2Xjgi|Armga1|996705'
	'2Xjgi|Armga1|999636'
	'2Xjgi|Armme1_1|12117'
	'2Xjgi|Armme1_1|12811'
	'2Xjgi|Armme1_1|13029'
	'2Xjgi|Armme1_1|14160'
	'2Xjgi|Armme1_1|1869'
	'2Xjgi|Armme1_1|2266'
	'2Xjgi|Armme1_1|3105'
	'2Xjgi|Armme1_1|3510'
	'2Xjgi|Armme1_1|3511'
	'2Xjgi|Armme1_1|3514'
	'2Xjgi|Armme1_1|3996'
	'2Xjgi|Armme1_1|4436'
	'2Xjgi|Armme1_1|6790'
	'2Xjgi|Armme1_1|7588'
	'2Xjgi|Armme1_1|7794'
	'2Xjgi|Armme1_1|7795'
	'2Xjgi|Armme1_1|7979'
	'2Xjgi|Armme1_1|8330'
	'2Xjgi|Armme1_1|9499'
	'2Xjgi|Armme1_1|9501'
	'2Xjgi|Armost1|1007481'
	'2Xjgi|Armost1|1011153'
	'2Xjgi|Armost1|1016617'
	'2Xjgi|Armost1|1016629'
	'2Xjgi|Armost1|1023987'
	'2Xjgi|Armost1|1025937'
	'2Xjgi|Armost1|1027782'
	'2Xjgi|Armost1|1041585'
	'2Xjgi|Armost1|1052618'
	'2Xjgi|Armost1|1059836'
	'2Xjgi|Armost1|1083539'
	'2Xjgi|Armost1|1088241'
	'2Xjgi|Armost1|1089907'
	'2Xjgi|Armost1|1090603'
	'2Xjgi|Armost1|436881'
	'2Xjgi|Armost1|569072'
	'2Xjgi|Armost1|615682'
	'2Xjgi|Armost1|72855'
	'2Xjgi|Armost1|72898'
	'2Xjgi|Armost1|782003'
	'2Xjgi|Armost1|884444'
	'2Xjgi|Armost1|891952'
	'2Xjgi|Armost1|891964'
	'2Xjgi|Armost1|915449'
	'2Xjgi|Armost1|958196'
	'2Xjgi|Armost1|962609'
	'2Xjgi|Armost1|965239'
	'2Xjgi|Armost1|973413jgi|Armost1|1016851'
	'2Xjgi|Armost1|989745'
	'2Xjgi|Armost1|996611'
	'2Xjgi|Armosto1|250916'
	'2Xjgi|Armosto1|251339'
	'2Xjgi|Armosto1|252686'
	'2Xjgi|Armosto1|252687'
	'2Xjgi|Armosto1|252706'
	'2Xjgi|Armosto1|254709'
	'2Xjgi|Armosto1|256389'
	'2Xjgi|Armosto1|256508'
	'2Xjgi|Armosto1|256585'
	'2Xjgi|Armosto1|256590'
	'2Xjgi|Armosto1|256592'
	'2Xjgi|Armosto1|256610'
	'2Xjgi|Armosto1|256616'
	'2Xjgi|Armosto1|2566161'
	'2Xjgi|Armosto1|256622'
	'2Xjgi|Armosto1|259359'
	'2Xjgi|Armosto1|259362'
	'2Xjgi|Armosto1|259364'
	'2Xjgi|Armosto1|259370'
	'2Xjgi|Armosto1|259373'
	'2Xjgi|Armosto1|259374'
	'2Xjgi|Armosto1|260160'
	'2Xjgi|Armosto1|262647'
	'2Xjgi|Armosto1|262764'
	'2Xjgi|Armosto1|263789'
	'2Xjgi|Armosto1|266621'
	'2Xjgi|Armosto1|271738'
	'2Xjgi|Armosto1|271740'
	'2Xjgi|Armosto1|271985'
	'2Xjgi|Armosto1|271989'
	'2Xjgi|Bjead1_1|114902'
	'2Xjgi|Bjead1_1|114954'
	'2Xjgi|Bjead1_1|156054'
	'2Xjgi|Bjead1_1|171002'
	'2Xjgi|Bjead1_1|171059'
	'2Xjgi|Bjead1_1|183896'
	'2Xjgi|Bjead1_1|245049'
	'2Xjgi|Bjead1_1|245297'
	'2Xjgi|Bjead1_1|52991'
	'2Xjgi|Bjead1_1|66377'
	'2Xjgi|Cersu1|107938'
	'2Xjgi|Cersu1|117387'
	'2Xjgi|Cersu1|118493'
	'2Xjgi|Cersu1|137959'
	'2Xjgi|Cersu1|84544'
	'2Xjgi|Copci1|10305'
	'2Xjgi|Copci1|11005'
[truncated: 2,490 more rows]
