# Supplementary material for: Substrate specificity mapping of fungal CAZy AA3_2 oxidoreductases
Source: Biotechnol Biofuels Bioprod. 2024 Mar 27;17:47. doi: 10.1186/s13068-024-02491-8 (PMC10967070; doi:10.1186/s13068-024-02491-8)
Supplement: Supplementary file 5 — Additional file 5: The maximum likelihood trees of all AA3_2s, AAO/PDH clade, and GDH/GOx clade in Newick format. [file 13068_2024_2491_MOESM5_ESM.zip › GDHGOXtree.tree]

((('23jgi|Fibsp1|805022':0.5249192787305215,(('23jgi|Fomme1|112563':0.21689196593138194,('23jgi|Metac1|6700':0.12731238710565917,'23jgi|Pocchl1|11021':0.09621810452529478):0.2067511144162606):0.16004118869665418,('23jgi|Fishe1|63789':0.3515201933751808,('23jgi|Schco3|2186806':0.12274262367547895,('23jgi|Schco3|2614514':0.19360219810470825,'23jgi|Schco3|2614510':0.16297593487316386):0.04350685369366114):0.11276751786617845):0.11324138994239807):0.09801216719557027):0.4396068056063278,((('30jgi|Trias2479|5106':0.002199030122296053,'30jgi|Trias8904|435':0.002326698859131504):0.33087432462996125,('30jgi|Triol1|233638':0.2649960306035739,('30jgi|Kocim1|624787':0.23414914045225288,'30jgi|Treen1|545206':0.18552914154560862):0.10152274313119403):0.08656359796056878):0.26598978033064924,('12jgi|Aspwe1|110653':0.1386228215288563,('12jgi|Aspwe1|52534':0.1010830549695978,(('12jgi|Aspcri1|8928':0.05425045588497457,('12jgi|Aspgl1|35402':0.013687402930878223,'12jgi|Eurhe1|376805':0.0322948832143084):0.020207948654662244):0.11766404497478855,(((12CAZyAnGOxCAC128021:0.020716228898807865,'12jgi|Aspca3|208051':1.0000004999621837E-6):0.05991071607422005,('12jgi|Aspbr1|39238':0.017349062309141683,(('12jgi|Aspni_DSM_1|156480':0.002894169438341976,'12GOX3B_ASPNGNRRL3_02841Aspni3p7_004485jgi|Aspni7|1132679':1.0000004999621837E-6):0.009768822828257528,((12ACR563261glucose_oxidaseAspergillus_niger:1.0000004999621837E-6,'12GOX3A_ASPNGjgi|Asptu1|51615':1.0000004999621837E-6):0.004745936550581975,('12jgi|Aspfo1|52859':1.0000004999621837E-6,'12jgi|Aspka1_1|19318':0.002900434447446809):0.004241290640651485):0.011236584744918066):0.007668103031528872):0.06109940078360565):0.09231533704415229,((('12jgi|Sclsc1|4493':0.33764023194894976,'12jgi|Xylhe1|254205':0.1580758781317697):0.07213456930930806,('12jgi|Aspcri1|4':0.21289231825565214,(('12jgi|Aspuda1|7916':0.11929964186239506,('12jgi|Penfla1|3256':0.07227411282559704,('12jgi|Pennal1|9371':0.06841462051816949,'12jgi|Penant1|3023':0.045701509558167874):0.04422752709388611):0.06378605450844255):0.0798624921214679,('12jgi|Aspwe1|167973':0.21092610599773032,(('12jgi|Aspcri1|4117':0.03944463021714206,('12jgi|Eurhe1|467804':0.045665981452799986,'12jgi|Aspgl1|46383':0.02500324768032458):0.03352943208254455):0.10600964866348805,('12jgi|Aspste1|447667':0.2578605153233555,('12jgi|Aspbom1|4988':0.0777524968723804,(('12jgi|Asptu1|50400':0.012320343875234396,'12jgi|Aspka1_1|18717':0.014708723225319797):0.055385126698563436,('12NRRL3_08917Aspni3p7_004689jgi|Aspni7|1084145':0.01437015807365638,'12jgi|Aspni_DSM_1|164669':1.0000005001842283E-6):0.054031397343885956):0.07451626681608836):0.1430414374796043):0.12001972733955668):0.04307631926226252):0.03928262521813286):0.2714621298202218):0.027731480044288714):0.024329257580073538,(('12jgi|Penant1|3195':0.07667950341342444,('12jgi|Penvul1|10210':0.10541340947779121,(('12jgi|Penpol1|4946':0.028841080398468,('12jgi|Pensol1|5422':0.026346928356190125,'12jgi|Penth1|225119':0.021498914355402743):0.009910598503464652):0.03517602864052338,('12jgi|Penita1|9658':0.11466072349473255,('12jgi|Pendi1|57jgi|Pendig1|2202':0.03557989921105831,'12jgi|Penexp1|10094':0.03745951182220031):0.00633080586932766):0.016709897500908566):0.017944527326203108):0.026119546554814077):0.08859207081833231,((('12jgi|Penexp1|3716':0.021898359575393878,('12jgi|Pensol1|2637':0.010404396946227079,('12jgi|Penth1|200731':0.022148413369533326,'12jgi|Penpol1|4389':0.01543235867909476):0.00469090733279276):0.030973031067103474):0.01473996129397892,('12jgi|Pengri1|4327':0.0746282452706637,('12jgi|Pennal1|6548':0.02431943451942553,('12jgi|Penfla1|5124':0.008600926186579816,('12jgi|Pench1|36357':1.0000004999621837E-6,'12jgi|PenchWisc1_1|141253':0.04518519041587643):0.016146639061443535):0.0036365499464110496):0.029064999216623866):0.01839189408664943):0.08337472317939731,('12jgi|Byssp1|1710':0.13203586814232704,(('12jgi|Aspbom1|2798':0.0228730909941679,('12jgi|Aspor1|6157':1.0000004999621837E-6,'12jgi|Aspfl1|26935':0.0014456848161763514):0.023013275853379866):0.09320095846075649,((('12jgi|Pensub1|13602':0.11164791886382952,'12jgi|Aspte1|1978':0.13632351338851878):0.06436481110188796,('12jgi|Aspwe1|39707':0.16280467581385216,(('12jgi|Aspsy1|146464':0.037803022370820116,'12jgi|Aspve1|40274':0.06906275458081845):0.1277984808312831,('12jgi|Beaba1|6826':0.07264546975204,('12jgi|Aspte1|9809':0.024108587858334918,'12jgi|Aspte1|2612':0.00904554165699789):0.02291410438270125):0.03987394031193103):0.043483831667589845):0.012829408748042948):0.01662733847471487,((('12jgi|Pendec1|478':0.11705252797176957,'12jgi|Penste1|1690':0.09489807708485776):0.0832709546821726,(12GOX3A_TALVA:0.052402394087728954,(12GOX3A_PENAM:0.007725575660940898,12GOX3A_TALFL:0.005547057157995194):0.04479658946176057):0.037434019449749556):0.012365850972095194,(12PcGOxAFA429471:0.0036439970098132157,('12jgi|Pench1|83449':1.0000005001842283E-6,('12jgi|PenchWisc1_1|144180':0.0029663897820482177,('12jgi|Penfla1|2309':1.0000005001842283E-6,('12jgi|Pengri1|4458':0.019454907248775744,'12jgi|Pennal1|887':0.01041125231500395):1.0000005001842283E-6):0.001487975920324125):1.0000005001842283E-6):0.008396877073933773):0.09493073936042351):0.0219872195771027):0.06150678208466176):0.026883179513444322):0.028635400158711466):0.0631962277796485):0.030392618093127766):0.018611020619584417):0.0378478553952768):0.03195064734215536):0.08889151113336147):0.46638087655531746):0.17365402846671563):0.02549816136751004,((('24jgi|Exigl1|727892':0.49294854752307815,('24jgi|Sphst1|46467':0.5970392138903986,('24jgi|Sisni1|153026jgi|Sissu1|596258':0.2910686316151314,('24jgi|Stehi1|168610':0.25844784492717454,('24jgi|Stehi1|126741':0.4105731444248446,('24jgi|Fibsp1|827533':0.061528728295428436,('24jgi|Fibsp1|827519':0.001846672512664016,'24jgi|Fibsp1|1053134':0.005763501876333343):0.04385440775097926):0.2545996535960382):0.04594733687417962):0.09122209586641161):0.17307817221951804):0.07726387851855576):0.23179535414584085,(('11jgi|Ustsp1|278404':0.39040413361449433,(('11jgi|Pseve2|347929':0.3222967871216842,('11jgi|Aurpu_var_nam1|68231':0.0655348390098045,('11jgi|Aurpu_var_sub1|9434':0.050054389411123834,(11Aurpu2p4_000012:0.003086840394069812,'11jgi|Aurpu_var_pul1|285960':0.009338365530707105):0.06559703415160345):0.026837996297590427):0.12775916447878566):0.06807062810140496,(('11jgi|Clasph1|1827':0.22488516804052638,('11jgi|Horwer1|14463':0.01489488963134189,'11jgi|Horwer1|14225':0.013998408493016035):0.17379562535056703):0.06599045564604356,('11jgi|Clafu1|194526':0.18221139863187186,('11jgi|Mycfi2|116284':0.2326406214784471,('11jgi|Sepmu1|61928':0.014003823767033463,'11jgi|Seppo1|113493':0.055344742301243866):0.19124270223085893):0.06449481672469792):0.12646571506217508):0.09491427877098046):0.09330965655811041):0.40613766007284013,(('11jgi|Tilan2|241748':0.46395249384429293,((('11jgi|Jamsp1|231911':0.2810232389818039,'11jgi|Rhodsp1|250238':0.2131255457032446):0.18773428634668887,('11jgi|Meimi1|167152':0.5057723796275917,('11jgi|Tilwa1|241700':0.2657050898906934,'11jgi|Cersp1|354682':0.49598788724425913):0.13584250001065534):0.08258920722052321):0.0676023701273627,('11jgi|Ustsp1|280977':0.32453145379597803,(('11jgi|Malsy1_1|2137':0.33269088326661667,'11jgi|Malgl1|3882':0.26409095336408517):0.2055151131560471,('11jgi|Usthor1|84872':0.1209318143420186,(('11jgi|Psean1_1|80458':0.005610820155556917,'11jgi|Moeaph1|958':0.006336090788233051):0.12493078802953184,('11jgi|Spore1|6539':0.1321236689256322,('11jgi|Ustma2_2|10841':0.06600152337250842,'11jgi|Psehu1|612':0.056541283683789745):0.023584037530867352):0.0416617814179876):0.046447104904124625):0.18213723989846997):0.06895284415755842):0.07635390799201303):0.06286134223889084):0.10027210086123661,(('11jgi|Treme1|62741':0.2629452853736889,'11jgi|Triol1|317844':0.49600615287589456):0.14596344235577496,((('11jgi|Ricme1|673909':0.07757338689450721,('11jgi|Ricme1|571767':0.14267675250375222,'11jgi|Ricme1|600327':0.10377715279234945):0.04541842788838224):0.31946511455940163,(('11jgi|Bjead1_1|41997':0.11822710232325795,('11jgi|Bjead1_1|43892':0.17901465453230903,'11jgi|Bjead1_1|187270':0.13613499825062614):0.07529376923131537):0.2966495073216502,('11jgi|Phlgi1|128108':0.24110587588834886,('11jgi|Phaca1|179599':0.11927637330512653,'11Phach2p7003027jgi|Phchr2|2911796':0.15037541892828732):0.14447231229438784):0.0853615350204262):0.23353326664869423):0.0719668449222155,('11jgi|Schco3|2641528':0.25736594245814715,((('11jgi|Sissu1|1061089':1.0000004999621837E-6,'11jgi|Sisni1|412929':0.0013851302624605655):0.3104337485946358,((('11jgi|Rhiso1|7736':0.2561772347617761,('11jgi|Rhiso1|7935':0.06486835381872447,'11jgi|Rhiso1|10227':0.048140605205725606):0.05446527890828223):0.16542124334030572,(('11jgi|Pirin1|80600':0.13961331604328087,'11jgi|Sebve1|332362':0.15214547885770968):0.09780702872433955,('11jgi|Pirin1|72597':0.12308052297869598,('11jgi|Pirin1|80480':0.06102038930571618,'11jgi|Pirin1|80479':0.10256931430624894):0.048413886927896055):0.3454915822567515):0.05489671358879544):0.026589547798980595,(('11jgi|Botbo1|38148':0.39553725970706877,('11jgi|Aurde3_1|1337256':0.08796265649931256,('11jgi|Exigl1|651098':0.03460954361155588,('11jgi|Exigl1|838308':0.03816572093303061,'11jgi|Exigl1|772665':0.05941528551314801):0.08252078274159125):0.11695523145691933):0.12399115739098288):0.02668717112026542,(('11jgi|Schpa1|995238':0.1370593759707508,('11jgi|Schpa1|914148':0.09357481043968585,'11jgi|Schpa1|823521':0.25938470759523247):0.041377641710727886):0.07320798290917785,('11jgi|Fomme1|93222':0.42489983936608766,(('11jgi|Fomme1|159060':0.06129113814066489,'11jgi|Fomme1|160464jgi|Fomme1|163767':0.07163451186545888):0.13406771446425125,('11jgi|Fomme1|93625':0.18118885248513883,('11jgi|Fomme1|112990':0.07296995761326852,(('11jgi|Fomme1|17621':0.0214681293860004,'11jgi|Fomme1|80875':0.030791217637454293):0.041444053246916246,('11jgi|Fomme1|170435':0.04611832059583998,'11jgi|Fomme1|93963':0.04140049005363311):0.08318495691559402):0.09503525277452352):0.07876882627150428):0.02749180030233167):0.07107072575103901):0.1348282078741383):0.08757124986795994):0.028557917668307287):0.024433185527182655):0.04429518635371266,(('11Glotr1p4_001529jgi|Glotr1_1|109397':0.1431734068761914,('11jgi|Neole1|1156874':0.05251281535726915,('11jgi|Neole1|1156876':0.103332141302658,'11jgi|Neole1|1163329':0.05682948835902035):0.031030679481900192):0.06110977884585522):0.0814844039258662,('11jgi|Hetan2|68439':0.19854796218939152,(('11jgi|Phlcen1|13621':0.3165590223379895,(('11jgi|Dicsq1|139284':0.07685966776829867,'11jgi|Gansp1|112928':0.09014108391363185):0.07216884044282423,((11Trave2p4_011795:0.009964270820495669,'11jgi|Trave1|68834':0.001367419506363321):0.11287220149817623,('11jgi|Pycci1|3147':0.10540827725014013,(11Trave2p4_014229:0.016495639396408412,'11jgi|Trave1|122574':0.013022187518648476):0.2112542604567349):0.036077297485585635):0.03518712724716666):0.042178460227536574):0.03673089131293472,('11jgi|Plicr1|46723':0.16933807121205557,(('11jgi|Pilcr1|85263':0.24093073273518528,(('11jgi|Galma1|228314':0.06048852656563186,'11jgi|Galma1|228359':0.04871686016327592):0.0199311812007259,('11jgi|Hebcy2|448431':0.08222738047364087,('11jgi|Hypsu1|48408':0.09388642012798765,(('11jgi|Copci1|12937':1.0000004999621837E-6,'11jgi|Copci_AmutBmut1|451588':1.0000004999621837E-6):0.20662568961915495,('11jgi|Lacam2|682378':0.030689706108206982,('11jgi|Lacbi2|688862':0.016892422146337127,'11jgi|Lacam2|678911':0.009117238869110755):0.006811379548938401):0.08688219845354439):0.030630501455106707):0.01577717806862422):0.017388288615143077):0.08027340795785443):0.037353247288704816,((('11jgi|Pilcr1|815761':0.08109953355819277,'11jgi|Fibsp1|1037141':0.13006706995933537):0.05141567669038616,('11jgi|Fibsp1|926340':0.21542002136069272,'11jgi|Fibsp1|772020':0.12356212061517069):0.14956441710470125):0.06180074823514459,('11jgi|Ompol1|6753':0.12806760842347997,('11jgi|Cylto1|423447':0.22735788232831933,('11jgi|Armga1|1016146':0.0015345689309969046,('11jgi|Armcep1|191167':0.0091548731018527,('11jgi|Armost1|961423':0.005524266531595767,'11jgi|Armosto1|256022':0.002767915983124647):0.01913788571291808):0.011087642672739317):0.07464805094476645):0.06204638299579579):0.04300734251027749):0.022305450055038145):0.026723858179727333):0.01564613424891914):0.027819768197603567):0.016482909790655587):0.0351352827381155):0.031863112686760564):0.07941306612068111):0.07500300095373102):0.11049359084333132):0.06589808826210652):0.07735470529979338):0.07007747095363537,((('18jgi|Mucci2|128301':0.2204641670815044,('18jgi|Rhich1|6876':0.0014011176944566106,('18jgi|Rhimi_ATCC11559_1|219071jgi|Rhich1|10185':0.015271082524530577,('18jgi|Rhimi_ATCC52814_1|295687':0.011977988123467176,'18jgi|Rhimi1_1|294065':0.0029411980764353363):0.013553887468517267):0.005032007128118243):0.3067225022737956):0.31654965763993514,('18jgi|Stehi1|170286':0.39210046067231197,(('18jgi|Aurde3_1|1238758':0.10742215088791673,('18jgi|Exigl1|652941':0.28408303914276445,'18jgi|Exigl1|702655':0.06945619769465705):0.0738382759312588):0.13717177652338486,(('18jgi|Hypsu1|416736':0.23802293298228228,'18jgi|Hebcy2|448846':0.20598809599626655):0.13325698916222306,(('18jgi|Schpa1|834349':0.08903364512689071,('18jgi|Schpa1|943613':0.09353890627801698,'18jgi|Schpa1|943614':0.06602742362521319):0.12849804989414992):0.11323359686250245,('18Pleos_PC15_2p4_002620jgi|PleosPC15_2|154703':0.017852837375740505,('18jgi|PleosPC9_1|130566':0.025273579221336995,(18Pleos_PC15_2p4_002612:1.0000004999621837E-6,'18jgi|PleosPC15_2|1037343':0.018598475566494077):0.010291240691866488):0.007590596981467579):0.3366210050003162):0.028909887842489157):0.053895766483356145):0.20797831805674583):0.1333201202048666):0.22980778898145715,((('6Xjgi|Cenge3|636088':0.32201475918837286,('6Xjgi|Neopa1|213':0.07286365821577956,'6Xjgi|Macph1|10397':0.07834869036705117):0.28985036724942526):0.10235721549419363,('6Xjgi|Mycfi2|89063':0.19732770042020187,('6Xjgi|Seppo1|50782':0.025321563206864628,'6Xjgi|Sepmu1|146530':0.01316647540745497):0.23575051274065406):0.4693474097220496):0.10989238880663565,(('6Xjgi|Dipse1|6711':0.10326595185512,'6Xjgi|Neopa1|6964':0.0861631196782342):0.34594618761953555,((((('6Xjgi|Aurpu_var_mel1|73924':0.17597622171947558,('6Xjgi|Aurpu_var_pul1|307438':0.014546645669676783,6XAurpu2p4_010615:0.01806962177216187):0.14924654398014692):0.2876409963383382,((6XAurpu2p4_007835:0.0022608410143327706,'6Xjgi|Aurpu_var_pul1|394042':0.003607887228501916):0.12100538836305419,('6Xjgi|Aurpu_var_sub1|39719':0.1424120093806187,('6Xjgi|Aurpu_var_nam1|35673':0.12700482477730501,'6Xjgi|Aurpu_var_mel1|71670':0.115428423242395):0.03528980065905918):0.03789540576309225):0.47556476419310156):0.2968337651184312,(('6Xjgi|Venpi1|218186':0.3753973656109564,(('6Xjgi|Exoaq1|8618':0.16316010596774433,'6Xjgi|Claim1|148923':0.09575860362562905):0.03967314790087961,('6Xjgi|Phisc1|650765':0.1460056240874732,('6Xjgi|Phiatt1|97104':0.2338856617745264,'6Xjgi|Exoxe1|138966':0.13609116967275203):0.017980752251014698):0.03729639475151525):0.3926249210774113):0.060806240374349674,((('6Xjgi|Cenge3|708371':0.053513240294803976,'6Xjgi|Glost2|348145':0.08511652485513999):0.17153073530724905,('6Xjgi|Dipse1|6636':0.12555625247277624,'6Xjgi|Macph1|11504':0.12373142231226586):0.23013736867098356):0.09618890914943057,(('6Xjgi|Hyspu1_1|123145':0.23396816365119388,'6Xjgi|Cloaq1|645247':0.31047326308012346):0.042616394496815424,('6Xjgi|Corca1|595955':0.31828969403807705,(('6Xjgi|Perma1|571677':0.254297984846358,'6Xjgi|Parsp1|1165126':0.3090784987689077):0.07666214532882387,('6Xjgi|Pyrsp1|142177':0.2013892797081498,(('6Xjgi|Stasp1|214548':0.21744848099212222,'6Xjgi|Stano2|4259':0.14557147681872173):0.11479218088993104,('6Xjgi|Ascra1|10210':0.273719476453951,(('6Xjgi|Pyrtt1|5713':0.04796437944528731,6XPTRG_11054:0.08991809620660063):0.07295274106623761,(('6Xjgi|Altal1|984992':0.03871753811667222,6XAB011991:0.10914711453108383):0.10666710655252709,('6Xjgi|Stely1|1052':0.09734496957912753,('6Xjgi|Coclu2|107978':0.1470576047195895,('6Xjgi|Settu3|139263':0.06970135800853994,(('6Xjgi|Cocsa1|247216':0.04382414231560405,'6Xjgi|CocheC5_3|1164719jgi|CocheC4_1|148898':0.03869595944608584):0.002931336596691203,('6Xjgi|Cocmi1|109460':0.04362966248379818,('6Xjgi|Cocvi1|26315':0.007205540779392949,'6Xjgi|Cocca1|9983':0.004187389417543708):0.017782764412662022):0.0025516989861231743):0.018200119389841785):0.07199859992903135):0.03942058840107743):0.03873127981678581):0.03320094013737407):0.12496495910865413):0.012357266019299207):0.02866367707904338):0.07598784572350414):0.040654874095660265):0.028895904416416762):0.20142905425682867):0.040425694177659066):0.04517904499208214):0.05596760930834055,(('6Xjgi|Sclsc1|7516':0.3089797245122077,('6Xjgi|Phisc1|578381':0.2494116106522286,('6Xjgi|Amore1|59892':1.0000005001842283E-6,6XAmore2p4_007119:0.001461457907831587):0.1763883675438933):0.08262008705592772):0.1198532359423723,(6XMalci1p7_002451:0.35100860299655356,(('6Xjgi|Aspte1|1654':0.2723184769898743,('6Xjgi|Aspve1|122673':0.05270955563290869,'6Xjgi|Aspsy1|145638':0.03258667059569276):0.32607378433749945):0.13324941873744134,((('6Xjgi|Diaam1|5089':0.5596335496098803,'6Xjgi|Parsp1|1087254':0.5381508667627433):0.0449137173862062,('6Xjgi|Pseve2|335708':0.30345424593627857,('6Xjgi|HypCI4A_1|318271':0.17838830354548452,('6Xjgi|DalEC12_1|322607':0.15220672353308573,('6Xjgi|HypEC38_3|325365':0.019446315282447113,'6Xjgi|HypCO275_1|401588':0.02202242024781187):0.08080362634319882):0.048264324653261026):0.12825168840385892):0.05242068165565206):0.04032700489594587,(((('6Xjgi|Veral1|3096':0.027513436471173325,'6Xjgi|Verda1|2708':0.009625511018534372):0.30309055064426826,(6XCorse1p7_015851:0.21496031634497936,6XHumhy2p7_019430:0.2026355242814737):0.06422672488172121):0.16199302793183246,('6Xjgi|Maggr1|114920':0.3471857232580615,('6Xjgi|Gaegr1|14435':0.2707948602585031,('6Xjgi|Maggr1|120087':0.1727523905349364,(6XThiau2p7_014776:0.03429346067169736,'6Xjgi|Podan3|210170':0.0741042557873195):0.09216338602628538):0.2618787111797729):0.06809229382968573):0.18552233223577086):0.09646594129962427,((('6Xjgi|Pocchl1|11130':0.15040209503011615,'6Xjgi|Altal1|1000505':0.24310680971609888):0.3237603209660178,('6Xjgi|Rhyru1_1|116197':0.28851827502385974,('6Xjgi|Aspcl1|4089':0.21684042229682676,('6Xjgi|Aspuda1|4296':0.0738199018420751,('6Xjgi|Neofi1|1330':0.01974990902170992,('6Xjgi|Aspfu1|1807':1.0000004999621837E-6,'6Xjgi|Aspfu_A1163_1|100998':0.004459976863499193):0.05879711143404176):0.0353471988490861):0.19683080841348377):0.14787382203072852):0.05311382963970268):0.12355417099513355,(('6Xjgi|Pocchl1|8722':0.1123364169029577,('6Xjgi|Metac1|2002':0.07733256348703077,'6Xjgi|Metro1|649':0.03491136731476541):0.0534630781494112):0.2835611396514566,(('6Xjgi|Triha1|93671':0.13173746738073366,'6Xjgi|TriviGv29_8_2|46709':0.11768745197066166):0.09692652882218655,('6Xjgi|Trici4|1143940':0.04218073746745277,('6Xjgi|Trire2|22915jgi|TrireRUTC30_1|102228':0.05396923924846875,'6Xjgi|Trilo3|1441805':0.054805130810417824):0.015220287947216082):0.1169273069105854):0.11541413591440763):0.1458023428396522):0.05900677255345177):0.03598358730454021):0.11668917748411856):0.031881528108376855):0.060957060754196934):0.06350465762739432):0.0777369673967625,(((('6Xjgi|Aurpu_var_nam1|61579':0.05165909679497016,'6Xjgi|Aurpu_var_mel1|56323':0.07116176488778447):0.012729453700581761,('6Xjgi|Aurpu_var_sub1|4087':0.04932307996867835,('6Xjgi|Aurpu_var_pul1|396485':0.01161026962875944,6XAurpu2p4_010322:0.009161760002045938):0.035182735220755434):0.01687298663792869):0.2710171017863372,((('6Xjgi|Altal1|671607':0.09628358052386621,('6Xjgi|CocheC5_3|1090781jgi|CocheC4_1|149510':0.13363368205935533,'6Xjgi|Perma1|640213':0.031076324247207632):0.06634013679155393):0.036166929907857304,('6Xjgi|Coclu2|127373':0.04449642802189002,('6Xjgi|Stasp1|352318':0.09621504028406225,('6Xjgi|Settu3|32654':0.028637240104110395,'6Xjgi|CocheC5_3|1025261jgi|CocheC4_1|24722':0.04415854264481167):0.019724611874288867):0.018331033521119977):0.12159263220268857):0.13904428081719478,((('6Xjgi|Horwer1|6256':0.01907956784469156,'6Xjgi|Horwer1|11306':0.045622404074660894):0.17083209091221785,('6Xjgi|Dotse1|38117':0.17806539978012226,('6Xjgi|Seppo1|110846':0.017743227266535655,'6Xjgi|Sepmu1|154708':0.012519583655028033):0.20644586994893044):0.07295754221194084):0.027970078770506834,(('6Xjgi|Venpi1|215113':0.06153061306109442,'6Xjgi|Venin1|24900':0.071167149544074):0.10781175824110201,((6XAurpu2p4_000585:0.0013954770211010992,'6Xjgi|Aurpu_var_pul1|308039':0.0028141145534101852):0.018325698128836887,('6Xjgi|Aurpu_var_sub1|88386':0.02272703182967617,('6Xjgi|Aurpu_var_nam1|36269':0.05569047883361811,'6Xjgi|Aurpu_var_mel1|36102':0.05447194422883839):0.026884418664214316):0.008389960704593635):0.06823943034370772):0.08661087025805547):0.13663905124814213):0.0699681278658788):0.15369944905339894,((('6Xjgi|Aspuda1|9504':0.24704470226264363,6XTheau2p4_003545:0.12348162753630154):0.21727505289291482,(('6Xjgi|Aspcri1|40':0.02348265199188382,('6Xjgi|Eurhe1|375801':0.019215097490527855,'6Xjgi|Aspgl1|1193715':0.01505145802620933):0.02488179234474197):0.32736323534666734,((6XTheau2p4_003768:0.2731391483105363,(6XPaeby1p7_016650:0.06332202067839887,6XTalem1p7_010453:0.04464367799103086):0.11462917101238235):0.05364618601828086,((('6Xjgi|Aspzo1|141756':0.2500913296766669,('6Xjgi|Aspuda1|659':0.03971707899760224,('6Xjgi|Aspfu1|2961':1.0000005001842283E-6,'6Xjgi|Aspfu_A1163_1|102143':0.0032713783689357623):0.07340764996979154):0.1613960420554874):0.0670849709182384,('6Xjgi|Aspste1|379979':0.4384048436685879,('6Xjgi|Aspwe1|33058':0.19312953481965134,((('6Xjgi|Asptu1|64497':0.20121845794138316,'6Xjgi|Aspbom1|4167':0.13262705804284747):0.03657080682123537,('6Xjgi|Aspste1|456809':0.17899235058462915,('6Xjgi|Aspve1|141020':0.04042053346589913,'6Xjgi|Aspsy1|184034':0.047634410104872016):0.22233667899884835):0.04047066800862398):0.06973581176240495,('6Xjgi|Aspcri1|3970':0.2243974699903517,('6Xjgi|Eurhe1|517921':0.10316723630735258,('6Xjgi|Asptaic1|200490':0.03154218360321859,('6Xjgi|Aspcand1|131577':0.02556856356391335,'6Xjgi|Aspcam1|294175':0.02800076165216514):0.018955766170361654):0.05125358878850461):0.0487812224828752):0.02694301268273014):0.1408191190851511):0.04622717867296866):0.05783354862637924):0.1473547801830768,(('6Xjgi|Aspwe1|38604':0.16955325180177638,('6Xjgi|Aspbom1|4453':0.012441418517974423,('6Xjgi|Aspor1|1636':0.0014644067200750843,'6Xjgi|Aspfl1|34259':1.0000004999621837E-6):0.023186741507616793):0.1694172395530016):0.0950894016404269,(('6Xjgi|Aspste1|469609':0.22071438739287075,('6Xjgi|Aspte1|2433':0.050058099599504136,('6Xjgi|Aspuda1|9259':0.006787108053223356,'6Xjgi|Aspnov1|446072':0.014094458956440015):0.04152297736284938):0.14708261453380134):0.058276821999309725,(('6Xjgi|Aspac1|1888314':0.15097848019276894,('6Xjgi|Metac1|2877':0.06390576847951568,'6Xjgi|Metro1|2':0.02176959594911665):0.1777229186723126):0.08465981990317584,('6Xjgi|Aspca3|149114':0.12423418496572114,('6Xjgi|Aspbr1|60203':0.02408571955456562,(('6XNRRL3_04261Aspni3p7_007219jgi|Aspni7|1173668':0.0014173307970173354,'6Xjgi|Aspni_DSM_1|160283':1.0000005001842283E-6):0.01007998994817072,('6Xjgi|Aspka1_1|21878jgi|Aspfo1|56522':0.006325114348595395,'6Xjgi|Asptu1|126672':0.0022538003099707993):0.013023582182223326):0.008783656518029037):0.09138089408679995):0.07171740043789554):0.05985644549117941):0.05630184522730586):0.037586953163133874):0.029198920433950004):0.03244706612649573):0.06464851070601885):0.02233287223827718,((('6Xjgi|Neopa1|5099':0.34775856270891525,('6Xjgi|Dipse1|2293':0.09865108809982792,('6Xjgi|Neopa1|8859':0.06205923384453382,'6Xjgi|Macph1|9087':0.06377193022069538):0.022553559843052406):0.1145895358014517):0.13081057618005199,(('6Xjgi|Penant1|4292':0.14620336812479562,(('6Xjgi|Penox1|1407':0.1448819776046999,'6Xjgi|Pensub1|5633':0.08932842777206229):0.08522166163850575,('6Xjgi|Pengri1|2493':0.08513857104031342,('6Xjgi|Penvul1|1264':0.08925296959833107,(('6Xjgi|Penexp1|19201':0.06381056361202342,('6Xjgi|Penpol1|5164':0.021902431248670418,'6Xjgi|Penth1|173354':0.02531016375440176):0.03214054973035907):0.026533308429117275,('6Xjgi|Pennal1|11413':0.02410696281115632,('6Xjgi|Penfla1|7902':0.026352201080962034,('6Xjgi|Pench1|29673':0.003804481519403602,'6Xjgi|PenchWisc1_1|137077':0.0066007227228879195):0.008316873172717454):0.012538315821884582):0.05146244068622252):0.016636757649955092):0.022265866867030137):0.05586166033861706):0.020838776722062802):0.0702542995518276,('6Xjgi|Aspwe1|46452':0.10979720738318588,(('6Xjgi|Aspca3|156218':0.1058128023192264,'6Xjgi|Penant1|2806':0.15969139494163453):0.049197435879479556,('6Xjgi|Aspve1|80742':0.1198859546944897,('6Xjgi|Talma1_2|7287':0.09159661795557694,(('6Xjgi|Aspor1|11164':0.0043284655049982135,'6Xjgi|Aspfl1|33636':1.0000004999621837E-6):0.025793909301857987,('6Xjgi|Aspac1|28191':0.07813559772772116,('6Xjgi|Aspbr1|167238':0.029276605150842183,('6Xjgi|Asptu1|44306':0.012753007514236359,('6XNRRL3_09685Aspni3p7_015662jgi|Aspni_DSM_1|163793jgi|Aspni7|1094919':0.01897062584623921,('6Xjgi|Aspfo1|41426':0.00499142341779546,'6Xjgi|Aspka1_1|13327':0.04524072757904474):0.01699135487228398):0.003574445148225802):0.005171472945206368):0.013912102081432565):0.008718302791296484):0.036623146177709565):0.05655345354666785):0.027689470933475402):0.04048140402912237):0.05003865741605784):0.23832830332411659):0.020881978310006488,((('6Xjgi|Sclsc1|9868':0.085030136668645,'6Xjgi|Botci1|15108':0.0698209259431457):0.2208625456517419,('6Xjgi|Phisc1|651159':0.1451115305226638,'6Xjgi|Marbr1|9990':0.2896286952542877):0.17024610195465506):0.04710948320985775,(('6Xjgi|Pseve2|337340':0.14585641253295778,(6XGcGDHAER13600:0.26274039498781576,('6Xjgi|Colfi1|276537':0.06598703178663934,('6Xjgi|Colto1|5861':0.025076484456859394,('6Xjgi|Colgr1|6540':0.07973848937139882,'6Xjgi|Colhig2|13628':0.03816676948891562):0.01077247725821584):0.030863155299689637):0.14352209009263017):0.04164306382482463):0.11324817488895444,('6Xjgi|Byssp1|3301':0.14837101731330815,('6Xjgi|Penste1|364':0.11047626492786922,(('6Xjgi|Pendec1|5287':0.10241342747937132,('6Xjgi|Aspcri1|1488':0.021614610919632682,('6Xjgi|Eurhe1|501983':0.014036838755683068,'6Xjgi|Aspgl1|120812':0.021002145836868102):0.014381528521317577):0.16655589053856845):0.028452870620348847,('6Xjgi|Penant1|10183':0.06748327738329518,(('6Xjgi|Pengri1|1747':0.054870143105085756,'6Xjgi|Pencop1|3630':0.06441083839265871):0.016157671972624854,((('6Xjgi|Pench1|31663':0.0015052552412817555,'6Xjgi|PenchWisc1_1|145896':0.004384948448551196):0.01810546844921812,('6Xjgi|Penfla1|9254':0.008355423957939312,'6Xjgi|Pennal1|4800':0.014316106950056584):0.004670806363612501):0.04542640745191284,(('6Xjgi|Penth1|239766':0.02224871050703059,('6Xjgi|Penpol1|2651':0.02663962831533717,'6Xjgi|Pensol1|5660':0.011649550154672061):0.005907249417262728):0.01679110273899198,('6Xjgi|Pendi1|4069jgi|Pendig1|4728':0.033602782761412264,('6Xjgi|Penexp1|2784':0.02542469117194268,'6Xjgi|Penita1|1635':0.03116225519364879):0.00954389133046507):0.012206115009848695):0.0346412902338713):0.030397390583419615):0.047124063022511375):0.03587036931750687):0.020957160630604932):0.04507721081700122):0.18188563670100422):0.08101042086146659):0.02875866722846654):0.05824145751938392):0.03149445164684783):0.04513202714220643):0.05870445274657854):0.05713138219614411):0.23132750341694797):0.09847473927248829):0.03928446897669513);
